# Supplementary material for: LAMTOR/Ragulator regulates lipid metabolism in macrophages and foam cell differentiation
Source: FEBS Lett. 2019 Aug 26;594(1):31–42. doi: 10.1002/1873-3468.13579 (PMC7003824; doi:10.1002/1873-3468.13579)
Supplement: Supplementary file 2 — Table S1. Complete results of Affymetrix gene chip analysis. [file FEB2-594-31-s003.xlsx]

## Sheet: Blatt1
probeset_id	accnum	symbol	entrezid	chr	rawp.MMvsFM	rawp.MMvsFF	BHp.MMvsFM	BHp.MMvsFF	M.MMvsFM	M.MMvsFF	mean.MM	mean.FM	mean.FF	X33B	X37B	X71A	X67B	X138A	X60B	X182A	X139B	X72A	significant.MMvsFM	significant.MMvsFF
1415670_at	BC024686	Copg1	54161	6	0.645885	0.267783	0.894678	0.646929	-0.0517566	-0.128285	9.50779	9.55955	9.63608	9.55343	9.43846	9.57906	9.68368	9.476	9.48358	9.78608	9.62357	9.48636	FALSE	FALSE
1415671_at	NM_013477	Atp6v0d1	11972	8	0.0517289	0.132972	0.398127	0.491634	0.206708	0.152984	12.2246	12.0179	12.0716	12.1199	12.0978	12.0579	12.0109	12.036	12.2325	12.1061	11.9598	12.3213	FALSE	FALSE
1415672_at	NM_020585	Golga7	57437	8	0.955445	0.471648	0.989244	0.793042	0.00586257	0.076574	11.5408	11.535	11.4643	11.5519	11.5835	11.6342	11.4631	11.4545	11.6122	11.3461	11.5162	11.4584	FALSE	FALSE
1415673_at	NM_133900	Psph	100678	5	0.122681	0.0928626	0.538444	0.423598	-0.22995	-0.253422	7.4243	7.65425	7.67772	7.49887	7.55524	7.78226	7.61675	7.60804	7.59897	7.86117	7.57245	7.17506	FALSE	FALSE
1415674_a_at	NM_021789	Trappc4	60409	9	0.0763483	0.184014	0.459608	0.563807	-0.218591	-0.157734	9.75824	9.97683	9.91597	9.75705	10.0275	10.1107	9.82072	9.88822	9.88652	9.89974	9.93154	9.63115	FALSE	FALSE
1415675_at	BC008256	Dpm2	13481	2	0.559877	0.311948	0.861289	0.683821	0.0606672	0.107162	8.90241	8.84174	8.79525	8.86246	8.90882	8.90794	8.81486	8.88492	8.92479	8.66206	8.73237	8.91998	FALSE	FALSE
1415676_a_at	NM_011186	Psmb5	19173	14	0.0113949	0.00684457	0.20827	0.138927	-0.310939	-0.3414	10.7408	11.0517	11.0822	10.634	11.05	11.0736	11.0824	11.164	10.7824	11.1141	10.9176	10.8059	FALSE	FALSE
1415677_at	NM_026819	Dhrs1	52585	14	0.332499	0.204308	0.736267	0.58449	-0.114229	-0.152378	9.34999	9.46422	9.50237	9.27909	9.51575	9.61983	9.52998	9.52956	9.3738	9.46136	9.24327	9.39707	FALSE	FALSE
1415678_at	BC008595	Ppm1a	19042	12	0.0390296	0.0757082	0.353341	0.389267	-0.26277	-0.219194	9.3572	9.61997	9.57639	9.25774	9.5775	9.48167	9.52434	9.6755	9.53552	9.62733	9.70273	9.27832	FALSE	FALSE
1415679_at	NM_025498	Psenen	66340	7	0.306311	0.124229	0.718657	0.476816	0.117886	0.183639	11.4035	11.2856	11.2198	11.3804	11.3735	11.3864	11.2591	11.2354	11.423	11.0269	11.235	11.4071	FALSE	FALSE
1415680_at	NM_008569	Anapc1	17222	2	0.329845	0.0423624	0.734778	0.30004	-0.163268	-0.371352	9.49695	9.66021	9.8683	9.35723	9.68134	9.3893	9.82733	9.77772	9.41244	10.0962	9.81362	9.72116	FALSE	FALSE
1415681_at	NM_053164	Mrpl43	94067	19	0.0108103	0.0344289	0.203063	0.274349	-0.360689	-0.282244	9.02377	9.38446	9.30601	8.85229	9.1749	9.296	9.28421	9.44721	9.10848	9.45893	9.41015	9.11054	FALSE	FALSE
1415682_at	NM_023045	Xpo7	65246	14	0.0504896	0.0375869	0.394104	0.28467	-0.27533	-0.296893	6.67236	6.94769	6.96925	6.58183	6.94517	7.12304	7.02458	7.00296	6.60856	6.938	6.71707	6.8267	FALSE	FALSE
1415683_at	BC016526	Nmt1	18107	11	0.0297679	0.0194523	0.314981	0.216035	-0.240867	-0.264568	11.2794	11.5203	11.544	11.2498	11.4333	11.4791	11.5309	11.5597	11.3329	11.6677	11.522	11.2555	FALSE	FALSE
1415684_at	AV168389	Atg5	11793	10	0.707813	0.458884	0.919072	0.785662	0.0682367	0.136331	8.35132	8.28308	8.21499	8.24336	8.33556	8.66677	8.29862	8.26643	8.41876	8.01079	7.91605	8.39184	FALSE	FALSE
1415685_at	NM_133767	Mtif2	76784	11	0.72865	0.489516	0.926524	0.802677	-0.0575322	0.115704	9.09496	9.15249	8.97925	9.09318	9.10862	9.4504	8.94357	8.94838	9.34004	8.88557	9.05869	8.85165	FALSE	FALSE
1415686_at	AV339290	Rab14	68365	2	0.296612	0.370105	0.712161	0.728177	-0.109129	-0.0929914	10.8853	10.9944	10.9783	10.9093	11.0551	11.133	10.9653	10.9797	10.8989	10.9143	10.8704	10.8476	FALSE	FALSE
1415687_a_at	BM212050	Psap	19156	10	0.247004	0.201175	0.676421	0.581945	0.102744	0.114354	14.6707	14.568	14.5564	14.6518	14.5552	14.551	14.5744	14.5412	14.6544	14.5395	14.6118	14.7059	FALSE	FALSE
1415688_at	NM_025985	Ube2g1	67128	11	0.0342956	0.34269	0.334685	0.707223	-0.328449	-0.133311	9.20878	9.53723	9.3421	9.09144	9.58196	9.55574	9.35112	9.54557	9.37866	9.09321	9.5104	9.15625	FALSE	FALSE
1415689_s_at	BC007473	Zkscan3	72739	13	0.293516	0.553554	0.710122	0.83736	-0.206087	-0.113905	6.90225	7.10833	7.01615	6.90722	6.90396	6.92475	7.02755	7.15929	6.49124	7.11694	7.24096	7.30828	FALSE	FALSE
1415690_at	NM_053161	Mrpl27	94064	11	0.101122	0.899884	0.506994	0.973581	-0.182029	-0.0129906	10.6103	10.7924	10.6233	10.5339	10.7181	10.8354	10.5744	10.7812	10.7641	10.5775	10.7606	10.5331	FALSE	FALSE
1415691_at	BQ176806	Dlg1	13383	16	0.640778	0.454324	0.89316	0.782616	0.0544234	-0.0880713	8.63405	8.57963	8.72212	8.59462	8.58401	8.60789	8.76804	8.64717	8.50466	8.81432	8.48383	8.80287	FALSE	FALSE
1415692_s_at	BI653492	Canx	12330	11	0.251228	0.82405	0.679262	0.948011	0.118547	-0.0222034	12.8711	12.7526	12.8933	12.9693	12.7987	12.803	12.9669	12.7614	12.7644	12.9142	12.6933	12.8796	FALSE	FALSE
1415693_at	AW545361	Derl1	67819	15	0.211112	0.492628	0.644009	0.804162	0.129185	0.0688193	10.7554	10.6262	10.6866	10.6844	10.7783	10.6685	10.7092	10.5597	10.7476	10.5721	10.6504	10.8341	FALSE	FALSE
1415694_at	AK004541	Wars	22375	12	0.0261381	0.0178674	0.298898	0.208914	-0.276112	-0.299699	7.31144	7.58755	7.61114	7.25118	7.40956	7.59474	7.70457	7.59323	7.33475	7.71929	7.57469	7.34838	FALSE	FALSE
1415695_at	BC005762	Psma1	26440	7	0.0818353	0.19729	0.471012	0.577753	-0.215627	-0.15385	11.3808	11.5964	11.5346	11.333	11.5792	11.7322	11.5525	11.5567	11.5566	11.4722	11.5004	11.2527	FALSE	FALSE
1415696_at	BC005549	Sar1a	20224	10	0.278469	0.0977149	0.699109	0.433094	-0.155506	-0.248067	9.51319	9.66869	9.76125	9.48356	9.60592	9.51899	9.79817	9.78752	9.30999	9.87967	9.69957	9.74601	FALSE	FALSE
1415697_at	BG069656	G3bp2	23881	5	0.00330454	0.00314589	0.117538	0.0998272	-0.381332	-0.384354	10.0025	10.3838	10.3869	9.94814	10.5115	10.4442	10.3958	10.3862	10.0578	10.2533	10.3212	10.0016	FALSE	FALSE
1415698_at	BC011152	Golm1	105348	13	0.50885	0.0239199	0.83715	0.236317	-0.130154	-0.506551	7.84828	7.97844	8.35483	7.74995	7.97501	7.69945	8.51318	8.2582	7.74819	8.57632	7.97767	8.04671	FALSE	FALSE
1415699_a_at	BC003350	Gps1	209318	11	0.0457391	0.0143996	0.378372	0.18923	-0.225247	-0.292243	10.2077	10.433	10.5	10.1742	10.414	10.2983	10.4973	10.5237	10.2398	10.5887	10.4769	10.2091	FALSE	FALSE
1415700_a_at	BC011111	Ssr3	67437	3	0.433611	0.942511	0.799358	0.984442	0.0895689	0.0081162	12.0019	11.9123	11.9938	12.0144	11.8337	11.8038	12.16	11.9018	11.98	11.9876	12.0314	12.0113	FALSE	FALSE
1415701_x_at	BC025918	NA	NA	NA	0.702723	0.860116	0.917326	0.960714	-0.0350661	0.0161426	13.8197	13.8547	13.8035	13.8264	13.8671	13.9351	13.7982	13.8474	13.798	13.7452	13.7817	13.8346	FALSE	FALSE
1415702_a_at	BC013702	Ctbp1	13016	5	0.535034	0.345025	0.849651	0.708901	-0.0604334	-0.0932521	10.2131	10.2736	10.3064	10.1921	10.2298	10.3636	10.2724	10.2473	10.2327	10.4169	10.2097	10.2146	FALSE	FALSE
1415703_at	BM248615	Huwe1	59026	X	0.449854	0.536364	0.809418	0.828613	0.115204	-0.0937915	10.0034	9.88817	10.0972	10.0204	9.89708	9.69475	10.1419	10.0389	9.783	10.2525	9.93084	10.2068	FALSE	FALSE
1415704_a_at	AF320340	Cdv3	321022	9	0.92273	0.534448	0.982524	0.827298	-0.0139754	-0.090411	10.7133	10.7273	10.8038	10.6178	10.5538	10.7588	10.819	10.8743	10.7007	11.0385	10.5489	10.8215	FALSE	FALSE
1415705_at	AK018610	Smim7	66818	8	0.944129	0.628152	0.986875	0.870603	-0.0127664	0.0887688	9.68922	9.70199	9.60045	9.68958	9.89695	9.96378	9.60696	9.53996	9.89228	9.29744	9.60221	9.4858	FALSE	FALSE
1415706_at	BQ175820	Copa	12847	1	0.88353	0.749944	0.972996	0.922722	0.0135733	-0.0295928	11.831	11.8175	11.8606	11.7979	11.7871	11.8084	11.8932	11.7682	11.7878	11.9016	11.8758	11.9073	FALSE	FALSE
1415707_at	AI036318	Anapc2	99152	2	0.088978	0.00869807	0.485889	0.152919	-0.218295	-0.377687	9.22026	9.43855	9.59794	9.14439	9.3996	9.33517	9.67898	9.57107	9.22367	9.71526	9.40942	9.29271	FALSE	FALSE
1415708_at	D50523	Tug1	544752	11	0.031381	0.098789	0.322893	0.435651	0.281844	0.204852	9.4362	9.15435	9.23135	9.52322	9.11109	9.14549	9.33846	9.19776	9.23768	9.24448	9.11982	9.54771	FALSE	FALSE
1415709_s_at	BM948896	Gbf1	107338	19	0.635598	0.591105	0.891248	0.853484	0.0912736	-0.103657	7.45023	7.35896	7.55389	7.39747	7.25903	7.26124	7.50551	7.2597	7.74719	7.89713	7.55594	7.20604	FALSE	FALSE
1415710_at	BM123013	Cox18	231430	5	0.00224889	0.136647	0.0976202	0.497532	-0.703041	-0.278342	7.41433	8.11737	7.69267	7.39379	7.67437	7.67452	7.83639	8.38311	7.45217	7.56725	8.29448	7.39702	FALSE	FALSE
1415711_at	BC025221	Arfgef1	211673	1	0.676142	0.124438	0.906715	0.477274	0.0370954	0.144772	10.0808	10.0437	9.936	10.0467	9.98092	10.0993	9.93951	9.99701	10.0792	9.88758	10.0347	10.1165	FALSE	FALSE
1415712_at	AJ250693	Zranb1	360216	7	0.109573	0.37771	0.519695	0.73297	0.279819	0.146932	6.85736	6.57754	6.71043	6.78696	6.47653	6.64815	6.90996	6.3476	6.68173	6.7448	6.73688	7.1034	FALSE	FALSE
1415713_a_at	U46690	Ddx24	27225	12	0.0106272	0.246651	0.201249	0.627919	-0.284597	-0.111434	8.85034	9.13494	8.96178	8.75971	9.00408	9.16694	8.93008	9.16896	8.9233	8.95116	9.06893	8.86802	FALSE	FALSE
1415714_a_at	BC027564	Snrnp27	66618	6	0.0303946	0.330786	0.319168	0.699599	-0.422822	-0.171164	8.59841	9.02124	8.76958	8.49976	8.89459	8.93725	9.02689	9.03342	8.82088	8.38725	9.09303	8.4746	FALSE	FALSE
1415715_at	AK010497	Tmem129	68366	5	0.510078	0.317639	0.837889	0.687784	0.0987906	-0.152165	7.94318	7.84439	8.09535	7.92239	7.88114	7.55885	8.22339	7.93678	8.03319	8.18153	8.03755	7.87397	FALSE	FALSE
1415716_a_at	AA208652	NA	NA	NA	0.49928	0.416257	0.833107	0.759522	-0.100277	0.12132	12.7064	12.8067	12.5851	12.6324	12.8145	12.9833	12.5493	12.6395	12.8932	12.3915	12.7972	12.5936	FALSE	FALSE
1415717_at	BI735988	Rnf220	66743	4	0.485275	0.39097	0.826622	0.742026	-0.0807846	-0.0999741	7.3578	7.43858	7.45777	7.23046	7.39499	7.35198	7.63285	7.44486	7.41661	7.34547	7.5189	7.42632	FALSE	FALSE
1415718_at	BI152383	Sap30l	50724	11	0.0247166	0.0521079	0.290125	0.328609	-0.306604	-0.255712	8.03004	8.33664	8.28575	7.95374	8.0832	8.24283	8.37301	8.37188	8.15752	8.40103	8.39522	7.97885	FALSE	FALSE
1415719_s_at	BE134617	Armc1	74252	3	0.333786	0.0555864	0.736893	0.338464	-0.224523	-0.479484	7.55526	7.77978	8.03474	7.45868	7.90462	7.25828	7.98126	7.96444	7.34448	8.21833	8.11662	7.8626	FALSE	FALSE
1415720_s_at	AK011037	Mad2l1bp	66591	17	0.00588312	9.40314e-05	0.155847	0.0139828	-0.385474	-0.696093	6.33043	6.7159	7.02652	6.19855	7.01781	6.63115	6.91941	6.82056	6.31955	7.14234	6.69599	6.47317	FALSE	FALSE
1415721_a_at	AK004750	Naa60	74763	16	0.92057	0.648907	0.982132	0.880603	0.011997	0.0550641	9.33423	9.32224	9.27917	9.11721	9.3965	9.31977	9.25257	9.3998	9.45455	9.18844	9.24714	9.43095	FALSE	FALSE
1415722_a_at	AK003213	Vta1	66201	10	0.000794324	0.0019703	0.0562399	0.0803457	-0.548082	-0.479865	8.9678	9.51588	9.44767	8.92444	9.43423	9.44352	9.29027	9.57863	9.11361	9.6185	9.5255	8.86535	FALSE	FALSE
1415723_at	BQ176989	NA	NA	NA	0.392356	0.692726	0.774901	0.900326	-0.0879182	-0.0399961	11.5877	11.6756	11.6277	11.5638	11.586	11.5448	11.6473	11.788	11.524	11.6497	11.694	11.6753	FALSE	FALSE
1415724_a_at	AV000235	Cdc42	12540	4	0.656324	0.786395	0.898879	0.936108	-0.0486131	-0.0295066	12.1703	12.2189	12.1998	12.2427	12.2791	12.3486	12.1912	12.1566	12.243	12.1292	12.1517	12.0253	FALSE	FALSE
1415725_at	AA866997	Rrn3	106298	16	0.323747	0.927416	0.730577	0.981219	0.148306	-0.0133417	8.23821	8.0899	8.25155	8.21823	8.26495	8.28333	8.00301	7.94042	8.35624	8.4867	8.04596	8.14016	FALSE	FALSE
1415726_at	AW536361	Ankrd17	81702	5	0.689607	0.350648	0.911975	0.713879	-0.0414241	-0.0986675	9.54324	9.58466	9.6419	9.54391	9.60006	9.63353	9.58806	9.60419	9.4187	9.7376	9.51627	9.6671	FALSE	FALSE
1415727_at	AV017766	Apoa1bp	246703	3	0.85909	0.738204	0.966878	0.917316	0.0181425	0.034229	11.0329	11.0148	10.9987	10.9293	11.097	11.0848	10.9903	10.9692	11.1448	10.9087	10.9903	11.0247	FALSE	FALSE
1415728_at	BG806432	Pabpn1	54196	14	0.456631	0.27883	0.812572	0.656233	-0.190294	-0.281491	6.66251	6.8528	6.944	6.42251	6.77995	6.96978	6.72071	7.05569	6.38228	7.33135	6.53294	7.18274	FALSE	FALSE
1415729_at	BQ174223	Pdpk1	18607	17	0.775904	0.550959	0.942115	0.835865	-0.0292164	-0.0616538	9.23115	9.26037	9.2928	9.08709	9.37354	9.25672	9.23588	9.32585	9.29902	9.26898	9.19852	9.30733	FALSE	FALSE
1415730_at	BG972112	Cpsf7	269061	19	0.00942796	0.00198345	0.192316	0.0804999	-0.292694	-0.3797	7.53465	7.82735	7.91435	7.62737	7.92233	7.87972	7.89555	7.78485	7.43087	7.92517	7.81747	7.54572	FALSE	FALSE
1415731_at	W08638	Angel2	52477	1	0.844703	0.333959	0.962966	0.701852	-0.0203775	0.102949	5.94742	5.9678	5.84447	5.96206	5.86061	5.98083	5.69072	5.98513	5.87146	5.98208	5.93743	6.00875	FALSE	FALSE
1415732_at	BG071718	Abhd16a	193742	17	0.371458	0.99437	0.761996	0.998742	0.107154	-0.000828114	7.55181	7.44465	7.55263	7.37853	7.47475	7.59454	7.56966	7.37332	7.58029	7.61349	7.36611	7.69659	FALSE	FALSE
1415733_a_at	BI080296	NA	NA	NA	0.159062	0.138736	0.587568	0.501291	-0.169482	-0.179208	9.54034	9.70983	9.71955	9.45331	9.66795	9.50523	9.69264	9.8342	9.57233	9.79806	9.79005	9.5954	FALSE	FALSE
1415734_at	NM_009005	Rab7	19349	6	0.846953	0.805418	0.963415	0.942532	-0.0169134	-0.0216004	12.1628	12.1797	12.1844	12.1022	12.1828	12.1427	12.1688	12.2226	12.1734	12.2016	12.1739	12.2129	FALSE	FALSE
1415735_at	NM_015735	Ddb1	13194	19	0.639993	0.431621	0.892721	0.769328	0.068914	-0.11712	10.6122	10.5433	10.7293	10.4454	10.5752	10.5328	10.577	10.4941	10.6107	11.0358	10.6028	10.7805	FALSE	FALSE
1415736_at	NM_020031	Pfdn5	56612	15	0.817077	0.244533	0.955588	0.625085	-0.0435623	0.226965	10.9725	11.0161	10.7455	10.9756	11.0807	11.2618	10.7126	10.9179	11.196	10.4433	10.8685	10.746	FALSE	FALSE
1415737_at	NM_019437	Rfk	54391	19	0.303864	0.873418	0.717275	0.964917	-0.190106	-0.0286537	9.10911	9.29922	9.13777	9.08702	9.40779	9.50697	9.11413	9.17383	9.39795	8.89138	9.21685	8.84236	FALSE	FALSE
1415738_at	NM_025334	Txndc12	66073	4	0.157147	0.0553598	0.584486	0.337905	-0.24061	-0.341374	9.33698	9.57759	9.67835	9.19564	9.61551	9.32043	9.92446	9.8456	9.40571	9.49508	9.56673	9.40958	FALSE	FALSE
1415739_at	NM_133693	NA	NA	NA	0.107067	0.0571541	0.515663	0.341923	-0.191048	-0.232032	9.80561	9.99666	10.0376	9.59072	10.0115	9.99413	10.014	9.97976	9.91267	10.0874	10.0161	9.91345	FALSE	FALSE
1415740_at	NM_008950	Psmc5	19184	11	0.293674	0.193276	0.710213	0.573315	-0.120602	-0.151827	10.1335	10.2541	10.2853	10.0428	10.2189	10.3356	10.1773	10.2586	10.2229	10.4599	10.1682	10.1348	FALSE	FALSE
1415741_at	NM_011626	Tmem165	21982	5	0.514625	0.457769	0.840033	0.784745	0.0764873	0.0874497	11.2474	11.1709	11.16	11.316	11.2787	11.2291	11.2549	11.1945	11.2623	10.9463	11.0891	11.1639	FALSE	FALSE
1415742_at	BC016485	Aup1	11993	6	0.265031	0.460305	0.6895	0.78661	0.110972	0.0721436	10.7076	10.5967	10.6355	10.63	10.6168	10.7072	10.6612	10.5354	10.7917	10.6285	10.5474	10.7012	FALSE	FALSE
1415743_at	NM_010412	Hdac5	15184	11	0.24123	0.192016	0.671274	0.571778	-0.26509	-0.297767	7.12171	7.3868	7.41948	6.73612	7.20102	7.05671	7.48859	7.41802	7.12623	7.56882	7.68568	7.50278	FALSE	FALSE
1415744_at	BC022974	H2-Ke2	14976	17	0.000815018	0.00230614	0.0569894	0.0869139	-0.546135	-0.468439	9.20218	9.74831	9.67062	9.1734	9.57578	9.85824	9.66021	9.82914	9.31816	9.77586	9.55755	9.11497	FALSE	FALSE
1415745_a_at	NM_007834	Dscr3	13185	16	0.466625	0.686975	0.817863	0.897833	-0.0981457	0.0537963	9.90967	10.0078	9.85588	9.95743	10.0719	10.0601	9.89638	10.045	9.98686	9.59931	9.91837	9.78473	FALSE	FALSE
1415746_at	AF363690	Cic	71722	7	0.888312	0.962864	0.974245	0.99024	0.0197185	0.00653414	9.28659	9.26687	9.28005	9.14339	9.18139	9.08481	9.27913	9.31187	9.16576	9.37964	9.40393	9.55062	FALSE	FALSE
1415747_s_at	C80812	Riok3	66878	18	0.516562	0.583922	0.840817	0.850151	-0.0662467	-0.0557524	11.1472	11.2134	11.2029	11.2036	11.3082	11.1861	11.2571	11.2381	11.1184	11.0435	11.2161	11.1195	FALSE	FALSE
1415748_a_at	NM_021608	Dctn5	59288	7	0.0679713	0.141339	0.44118	0.504794	-0.285144	-0.222441	10.1492	10.4343	10.3716	10.0826	10.603	10.5812	10.3808	10.4041	10.3115	10.131	10.3176	10.0533	FALSE	FALSE
1415749_a_at	NM_017475	Rragc	54170	4	0.0315616	0.0399168	0.323645	0.291776	0.211677	0.199992	12.4729	12.2612	12.2729	12.4784	12.2691	12.3282	12.2875	12.2477	12.4738	12.2622	12.2078	12.4666	FALSE	FALSE
1415750_at	BC019504	Tbl3	213773	17	0.242799	0.026918	0.672792	0.249976	-0.161785	-0.338305	6.59948	6.76126	6.93778	6.428	6.78838	6.79135	6.85207	6.72835	6.58203	7.1729	6.76409	6.78841	FALSE	FALSE
1415751_at	BC020024	Hp1bp3	15441	4	0.710946	0.146682	0.920277	0.512076	-0.0386358	-0.159595	10.4639	10.5026	10.6235	10.4536	10.5359	10.3929	10.6326	10.4767	10.4032	10.702	10.6381	10.535	FALSE	FALSE
1415752_at	BC016084	BC031181	407819	18	0.622724	0.497668	0.886228	0.807167	0.0552444	0.0765933	11.2995	11.2443	11.2229	11.1984	11.3397	11.3566	11.2688	11.1994	11.3372	11.0603	11.1768	11.3629	FALSE	FALSE
1415753_at	BC005632	Abhd17a	216169	10	0.132394	0.47536	0.552805	0.794895	-0.226249	-0.102325	9.94516	10.1714	10.0475	9.67473	10.1494	10.1555	9.89926	10.1742	10.2184	10.0938	10.1845	9.94236	FALSE	FALSE
1415754_at	BC024419	Polr2f	69833	15	0.425541	0.856652	0.795393	0.959754	-0.0923933	-0.0206105	9.87819	9.97059	9.89881	9.86889	10.0252	10.0461	9.80036	9.88941	10.0341	9.87082	9.97621	9.73155	FALSE	FALSE
1415755_a_at	BC019372	Ube2v1	66589	2	0.123033	0.0897707	0.539012	0.41851	-0.19399	-0.2164	9.75994	9.95393	9.97634	9.53292	9.94515	9.90127	9.91849	9.99183	9.83152	10.0654	9.96868	9.91537	FALSE	FALSE
1415756_a_at	BB667523	Snapin	20615	3	0.64883	0.670718	0.895709	0.890524	-0.0838593	0.0782379	9.23681	9.32066	9.15857	9.14971	9.46543	9.57141	9.20713	9.23589	9.42242	8.80313	9.1547	9.13828	FALSE	FALSE
1415757_at	BM948896	Gbf1	107338	19	0.366694	0.786213	0.759381	0.936063	0.215822	0.0635749	6.91477	6.69895	6.85119	6.6774	6.54535	6.433	6.60868	6.72928	6.98881	7.39956	6.93457	7.0781	FALSE	FALSE
1415758_at	BM118442	Fryl	72313	5	0.0971214	0.847497	0.499974	0.957127	0.233106	-0.0250994	8.49198	8.25887	8.51708	8.37503	8.38733	8.06983	8.58029	8.34793	8.40674	8.58361	8.35885	8.69416	FALSE	FALSE
1415759_a_at	BC028547	Lamtor5	68576	3	0.268655	0.90718	0.692116	0.975666	-0.125392	0.0127947	11.3649	11.4903	11.3521	11.3058	11.4679	11.6354	11.2738	11.4153	11.4765	11.3147	11.4203	11.3124	FALSE	FALSE
1415760_s_at	BC027632	Atox1	11927	11	0.250546	0.331136	0.678765	0.69967	-0.116043	-0.0971539	11.4814	11.5974	11.5785	11.4139	11.6355	11.5561	11.4716	11.6796	11.5441	11.6284	11.5566	11.4861	FALSE	FALSE
1415761_at	AV021593	Mrpl52	68836	14	0.232418	0.199959	0.665384	0.581041	-0.172856	-0.186623	8.45215	8.62501	8.63878	8.3363	8.55687	8.55157	8.77492	8.85886	8.65203	8.58455	8.4646	8.36813	FALSE	FALSE
1415762_x_at	AV021593	Mrpl52	68836	14	0.150111	0.0442921	0.57543	0.305278	-0.188274	-0.278048	8.75291	8.94118	9.03095	8.789	8.98715	8.75717	9.06512	9.18231	8.82591	9.04059	8.88405	8.64381	FALSE	FALSE
1415763_a_at	BE853401	Tmem234	76799	4	0.854608	0.829965	0.965813	0.95069	-0.022849	-0.0267862	10.3125	10.3354	10.3393	10.0937	10.2038	10.2508	10.42	10.4344	10.3822	10.3942	10.3209	10.4617	FALSE	FALSE
1415764_at	AK003350	NA	NA	NA	0.466468	0.755389	0.817735	0.924656	0.0939582	0.0397333	11.2604	11.1665	11.2207	11.3581	11.1988	11.1611	11.2483	11.1768	10.9733	11.215	11.1616	11.4498	FALSE	FALSE
1415765_at	BI080136	Hnrnpul2	68693	19	0.0050438	0.0119444	0.144616	0.174995	-0.363846	-0.311529	8.09222	8.45607	8.40375	8.16422	8.23378	8.48942	8.47295	8.45442	8.05905	8.50453	8.42437	8.05339	FALSE	FALSE
1415766_at	BQ175529	Sec22b	20333	3	0.441227	0.830069	0.803583	0.95069	-0.0714197	-0.0196143	7.9121	7.98352	7.93172	7.90228	7.90979	8.02132	8.0299	7.95276	7.89546	7.85545	7.97648	7.93856	FALSE	FALSE
1415767_at	BB350365	Ythdf1	228994	2	0.0725064	0.0430817	0.450926	0.301697	-0.21967	-0.253559	9.22095	9.44062	9.47451	9.22023	9.49173	9.21692	9.46328	9.55841	9.25889	9.4685	9.54652	9.18372	FALSE	FALSE
1415768_a_at	AV054417	Ube2r2	67615	4	0.530026	0.924148	0.847395	0.98036	-0.135854	0.0203873	8.80927	8.94513	8.78889	9.05868	8.87376	9.38044	8.76477	8.96941	8.82263	8.72813	8.48553	8.54651	FALSE	FALSE
1415769_at	NM_008395	Itch	16396	2	0.523888	0.858726	0.844653	0.960379	-0.0745113	-0.020602	8.67969	8.7542	8.70029	8.75909	8.87137	8.82496	8.73537	8.71934	8.64371	8.49413	8.7183	8.63627	FALSE	FALSE
1415770_at	NM_031392	Wdr6	83669	9	0.146136	0.764772	0.570937	0.928283	0.194892	-0.0379891	7.0841	6.88921	7.12209	6.90882	6.91409	6.95747	7.17161	6.8474	7.21242	7.28058	6.86277	7.13107	FALSE	FALSE
1415771_at	BF118393	Ncl	17975	1	0.99531	0.368007	0.998543	0.726462	0.000846219	-0.132425	11.6104	11.6095	11.7428	11.6833	11.4465	11.5747	11.8078	11.7279	11.4812	11.974	11.526	11.6665	FALSE	FALSE
1415772_at	BF118393	Ncl	17975	1	0.979749	0.853741	0.995871	0.959099	-0.00371945	0.0270369	7.95259	7.95631	7.92555	8.11567	7.65215	7.88491	7.99259	8.07678	7.77212	8.13192	7.90724	7.96997	FALSE	FALSE
1415773_at	BF118393	Ncl	17975	1	0.856451	0.955365	0.966286	0.988098	0.0242069	-0.00748406	10.4408	10.4166	10.4483	10.5958	10.2497	10.5061	10.5444	10.2875	10.4889	10.5507	10.4561	10.2376	FALSE	FALSE
1415774_at	NM_021448	Elp2	58523	18	0.121612	0.84242	0.536758	0.955225	-0.180213	-0.0217105	6.8677	7.04791	6.88941	6.78893	6.78059	7.10783	6.82082	6.97187	6.94186	7.06683	7.06404	6.87231	FALSE	FALSE
1415775_at	BC003785	Rbbp7	245688	X	0.10205	0.0193418	0.508402	0.215637	-0.173742	-0.26908	11.0432	11.2169	11.3123	11.1313	11.2214	11.1866	11.3006	11.193	11.0466	11.4148	11.2713	10.9517	FALSE	FALSE
1415776_at	NM_007437	Aldh3a2	11671	11	0.0171561	0.0899304	0.248957	0.418571	-0.273776	-0.179839	7.48328	7.75705	7.66311	7.41541	7.74405	7.79509	7.56519	7.78141	7.58106	7.68011	7.69465	7.45335	FALSE	FALSE
1415777_at	NM_018874	Pnliprp1	18946	19	0.150435	0.824972	0.575703	0.94841	-0.200137	-0.0291449	2.21035	2.41049	2.2395	2.28037	2.29422	2.39414	2.04496	2.33642	2.35364	2.37931	2.50091	1.99704	FALSE	FALSE
1415778_at	NM_019768	Morf4l2	56397	X	0.148826	0.0668481	0.573753	0.367107	-0.130756	-0.171972	12.004	12.1348	12.176	12.0533	12.1645	12.1342	12.1859	12.1608	11.9891	12.1776	12.1093	11.9697	FALSE	FALSE
1415779_s_at	NM_013798	Actg1	11465	11	0.286982	0.155289	0.706119	0.524897	-0.0925041	-0.12648	14.2581	14.3506	14.3846	14.2648	14.3769	14.363	14.3768	14.3709	14.2456	14.4	14.3179	14.2639	FALSE	FALSE
1415780_a_at	NM_026139	Armcx2	67416	X	0.960861	0.0613562	0.990974	0.352904	0.0176929	-0.742256	3.69539	3.6777	4.43765	3.07504	3.99928	3.86201	4.05664	3.76991	3.91361	5.25703	3.40118	4.09753	FALSE	FALSE
1415781_a_at	NM_133354	NA	NA	NA	0.292516	0.602288	0.709633	0.858187	-0.108989	-0.0527575	13.0354	13.1444	13.0882	13.083	13.1472	13.2411	13.0726	13.1017	13.1143	13.0447	13.0904	12.9089	FALSE	FALSE
1415782_at	NM_133354	Sumo2	170930	11	0.0831913	0.180218	0.474578	0.558002	-0.184266	-0.137861	11.509	11.6933	11.6469	11.4849	11.6387	11.7625	11.6428	11.6354	11.6392	11.6591	11.6819	11.403	FALSE	FALSE
1415783_at	BI654068	Vps35	65114	8	0.628362	0.528369	0.888856	0.824196	0.0512539	0.0670544	12.6546	12.6033	12.5875	12.6709	12.6772	12.7081	12.5777	12.4852	12.7407	12.5076	12.6167	12.5521	FALSE	FALSE
1415784_at	BI654068	Vps35	65114	8	0.613254	0.817232	0.882504	0.946072	-0.176739	0.0803792	9.0474	9.22414	8.96702	9.20847	9.30843	9.54845	9.07169	8.64008	9.56345	8.52095	9.48389	8.37029	FALSE	FALSE
1415785_a_at	NM_009840	Cct8	12469	16	0.408914	0.101477	0.784918	0.440551	-0.089401	-0.187257	10.815	10.9044	11.0023	10.8247	10.8836	11.0219	11.0038	10.9061	10.8605	11.1194	10.7853	10.7599	FALSE	FALSE
1415786_at	NM_025973	Pgc	109820	17	0.184331	0.145752	0.617141	0.510845	0.233182	0.25801	4.05706	3.82388	3.79905	3.9455	3.78939	4.13187	3.61888	3.81712	4.0066	3.98889	3.52265	4.21908	FALSE	FALSE
1415787_at	NM_008060	Ganab	14376	19	0.50621	0.638845	0.835795	0.875256	0.104255	-0.0731695	8.92042	8.81617	8.99359	8.92335	8.67585	8.74268	9.1156	8.86487	8.7234	9.18932	8.84096	9.11452	FALSE	FALSE
1415788_at	BF158817	NA	NA	NA	0.0575774	0.103469	0.415488	0.444522	-0.274956	-0.229558	8.28897	8.56393	8.51853	8.14199	8.58982	8.75166	8.59418	8.56374	8.42755	8.37159	8.37639	8.29737	FALSE	FALSE
1415789_a_at	BF158817	NA	NA	NA	0.293138	0.376303	0.709839	0.732286	-0.172864	-0.14422	5.60652	5.77938	5.75074	5.42194	5.56776	5.90891	5.72469	5.70676	5.92818	5.95977	5.72249	5.46945	FALSE	FALSE
1415790_at	BF158817	NA	NA	NA	0.563239	0.538246	0.863194	0.829447	-0.0904913	-0.0964661	5.67569	5.76618	5.77216	5.42458	5.58467	5.69696	5.90076	5.83351	6.00211	5.83105	5.76809	5.60038	FALSE	FALSE
1415791_at	NM_030564	Rnf34	80751	5	0.361418	0.262497	0.755321	0.642161	-0.140643	0.174655	7.84364	7.98428	7.66898	7.76141	7.82672	8.12721	7.82517	7.9591	8.00263	7.35506	7.86653	7.76687	FALSE	FALSE
1415792_at	NM_019705	Rbck1	24105	2	0.128125	0.00873901	0.546857	0.153132	-0.204997	-0.402527	7.92876	8.13375	8.33128	7.89819	8.14479	8.01686	8.3006	8.2663	8.01874	8.54847	8.11811	7.86934	FALSE	FALSE
1415793_at	NM_134021	Pnpo	103711	11	0.853801	0.616718	0.965575	0.865447	-0.0356774	0.0974656	7.26269	7.29837	7.16523	7.16428	7.42484	7.53358	7.01116	7.30481	7.62491	7.05968	7.05673	6.99888	FALSE	FALSE
1415794_a_at	BM228780	Spin1	20729	13	0.762298	0.440884	0.938324	0.775127	0.0474228	0.122469	8.9191	8.87168	8.79663	8.92562	9.02654	9.09771	8.78594	8.80098	9.09457	8.57742	8.71635	8.73712	FALSE	FALSE
1415795_at	BM228780	Spin1	20729	13	0.217939	0.963812	0.651895	0.990405	-0.288488	0.0101994	5.32008	5.60857	5.30988	5.44776	5.42244	5.79117	5.23283	5.4584	5.7606	5.27438	5.57614	4.75189	FALSE	FALSE
1415796_at	NM_011873	NA	NA	NA	0.159318	0.811412	0.587691	0.944424	-0.166704	-0.0268315	12.2984	12.4651	12.3252	12.2638	12.4455	12.5806	12.3008	12.3934	12.4438	12.2294	12.4213	12.1876	FALSE	FALSE
1415797_at	BF225985	Ddr1	12305	17	0.179927	0.459112	0.611781	0.785836	0.180748	0.0964622	3.12864	2.94789	3.03218	3.00512	2.86015	2.79027	3.00038	3.00404	3.17916	3.236	3.04937	3.20165	FALSE	FALSE
1415798_at	BF225985	Ddr1	12305	17	0.25865	0.536631	0.684256	0.828686	0.132268	0.0706327	2.43213	2.29986	2.3615	2.30999	2.42036	2.47934	2.35053	2.25094	2.46083	2.3136	2.1693	2.52557	FALSE	FALSE
1415799_at	NM_021714	Wbp11	60321	6	0.589115	0.34099	0.873553	0.705903	-0.0671598	-0.12037	9.75132	9.81848	9.87169	9.67817	9.91781	10.0301	9.83579	9.73541	9.92231	9.86147	9.68997	9.65347	FALSE	FALSE
1415800_at	M63801	Gja1	14609	10	0.0143134	0.00170563	0.231045	0.0752695	-0.5623	-0.808461	6.92936	7.49166	7.73783	7.1339	7.40462	7.59166	7.8806	7.50946	7.1237	7.92826	7.37387	6.5305	FALSE	FALSE
1415801_at	M63801	Gja1	14609	10	0.117747	0.0130705	0.532565	0.181073	-0.34551	-0.609327	3.94215	4.28766	4.55148	3.96557	4.17305	4.23394	4.66753	4.38716	4.29067	4.81385	4.24189	3.57022	FALSE	FALSE
1415802_at	NM_009196	Slc16a1	20501	3	0.0263455	0.217614	0.299837	0.598296	0.360304	0.181766	9.40961	9.04931	9.22784	9.61335	9.01313	8.88079	9.33377	9.15478	9.24368	9.33663	9.11235	9.3718	FALSE	FALSE
1415803_at	AF010586	Cx3cl1	20312	8	0.142447	0.346152	0.565435	0.710062	0.18484	0.114704	3.33258	3.14774	3.21787	3.31543	3.30669	3.13016	3.12317	3.01265	3.48515	3.22375	3.3004	3.19714	FALSE	FALSE
1415804_at	AF010586	Cx3cl1	20312	8	0.344436	0.291203	0.744053	0.666575	0.11083	0.124469	3.75296	3.64213	3.62849	3.79226	3.76803	3.78798	3.49708	3.64285	3.77961	3.62037	3.49557	3.68702	FALSE	FALSE
1415805_at	NM_025469	Clps	109791	17	0.28596	0.590666	0.705376	0.853233	0.139875	0.0689173	2.43831	2.29843	2.36939	2.47816	2.3381	2.42857	2.33299	2.03757	2.51253	2.43708	2.42917	2.32423	FALSE	FALSE
1415806_at	NM_008872	Plat	18791	8	0.185054	0.44791	0.617738	0.778925	0.19609	0.108748	2.65679	2.4607	2.54804	2.57261	2.41303	2.3207	2.6678	2.46211	2.92166	2.56331	2.59929	2.47611	FALSE	FALSE
1415807_s_at	AK011528	Srsf2	20382	11	0.0450633	0.0107725	0.375744	0.167188	-0.259315	-0.354548	9.78934	10.0487	10.1439	9.84689	10.0373	9.87173	10.1817	10.1622	9.66041	10.2126	10.1121	9.86072	FALSE	FALSE
1415808_at	NM_009411	Tpbpa	21984	13	0.891787	0.814233	0.975396	0.945195	-0.0173623	-0.0300166	2.89952	2.91688	2.92953	2.80254	2.93497	2.78228	2.83406	3.15082	3.03876	3.01957	2.81754	2.85725	FALSE	FALSE
1415809_at	NM_009411	Tpbpa	21984	13	0.850872	0.31624	0.9648	0.687095	-0.0216458	-0.118424	2.02402	2.04566	2.14244	1.92087	2.22901	2.18895	2.0251	2.01223	1.98586	2.17321	1.93581	2.16533	FALSE	FALSE
1415810_at	BB702754	Uhrf1	18140	17	0.277589	0.0373839	0.6984	0.283998	-0.651203	-1.36286	7.25981	7.91101	8.62267	7.42292	7.43477	6.96033	8.79806	8.42647	6.56062	9.63517	8.34624	7.79588	FALSE	FALSE
1415811_at	BB702754	Uhrf1	18140	17	0.342607	0.0385324	0.743494	0.287185	-0.645093	-1.54469	4.94761	5.5927	6.4923	5.20624	5.1695	4.42214	6.63498	5.81941	4.32361	7.67242	6.53654	5.31296	FALSE	FALSE
1415812_at	NM_010354	Gsn	227753	2	0.269245	0.0613475	0.692348	0.352904	-0.146631	-0.264461	12.2952	12.4418	12.5596	12.217	12.4171	12.2521	12.5529	12.4703	12.2363	12.7089	12.6029	12.4322	FALSE	FALSE
1415813_at	NM_007466	Api5	11800	2	0.219612	0.187556	0.653727	0.567353	-0.121969	-0.131763	10.489	10.611	10.6208	10.4065	10.5703	10.5801	10.5796	10.656	10.5761	10.7124	10.5968	10.4845	FALSE	FALSE
1415814_at	NM_007509	Atp6v1b2	11966	8	0.0493358	0.0157945	0.390593	0.197108	0.195239	0.253631	12.0942	11.899	11.8406	12.0884	11.847	11.913	11.8175	11.8739	12.0176	11.8573	11.9102	12.1767	FALSE	FALSE
1415815_at	NM_009054	Trim27	19720	13	0.229701	0.226548	0.663152	0.608549	-0.154991	0.156129	2.89437	3.04936	2.73824	2.93098	2.78287	2.91369	2.78706	3.15163	3.06759	2.6448	3.08276	2.68454	FALSE	FALSE
1415816_at	NM_007638	Cct7	12468	6	0.108597	0.0366595	0.517959	0.281455	-0.201479	-0.275938	11.3563	11.5578	11.6322	11.2986	11.4362	11.546	11.6041	11.5611	11.3837	11.8564	11.5662	11.3865	FALSE	FALSE
1415817_s_at	NM_007638	Cct7	12468	6	0.0389423	0.00406468	0.353246	0.109971	-0.252149	-0.394465	10.002	10.2541	10.3964	10.0338	10.2298	10.3366	10.3973	10.2147	10.0071	10.5622	10.211	9.96492	FALSE	FALSE
1415818_at	NM_013472	Anxa6	11749	11	0.378216	0.282061	0.766337	0.659559	-0.133813	-0.165038	9.76065	9.89447	9.92569	9.47094	10.0088	9.83589	9.92853	9.74472	9.86707	9.8397	10.1028	9.94395	FALSE	FALSE
1415819_a_at	BC006606	Ppp2r1a	51792	17	0.503372	0.38231	0.834679	0.736024	-0.108437	-0.14277	10.5764	10.6848	10.7191	10.434	10.509	10.4338	10.7083	10.6922	10.5589	10.9401	10.9284	10.7362	FALSE	FALSE
1415820_x_at	NM_023144	Nono	53610	X	0.762087	0.715653	0.938199	0.908779	0.0307142	-0.0369974	10.349	10.3183	10.386	10.412	10.3365	10.4295	10.4157	10.2288	10.4059	10.4057	10.2965	10.229	FALSE	FALSE
1415821_at	NM_009145	Nptn	20320	9	0.0637613	0.158528	0.430752	0.529377	0.196638	0.143664	12.8216	12.6249	12.6779	12.9138	12.7021	12.6336	12.7471	12.5759	12.8099	12.5845	12.6652	12.741	FALSE	FALSE
1415822_at	BG060909	Scd2	20250	19	0.816363	0.876421	0.955431	0.966075	0.0382143	-0.0255697	13.4445	13.4063	13.4701	13.5488	13.6294	13.3626	13.6501	13.2275	13.3293	13.1307	13.6289	13.4555	FALSE	FALSE
1415823_at	BG060909	Scd2	20250	19	0.754267	0.965084	0.935015	0.990798	0.0832224	-0.0116087	11.8584	11.7752	11.87	11.9406	12.0823	11.598	12.155	11.3863	11.8151	11.3728	12.3414	11.8195	FALSE	FALSE
1415824_at	BG060909	Scd2	20250	19	0.989637	0.914074	0.997399	0.977625	-0.00649484	0.0539718	8.92009	8.92659	8.86612	8.99134	9.31318	8.81061	9.31219	8.01417	9.26822	7.973	9.95499	8.50072	FALSE	FALSE
1415825_s_at	NM_024249	NA	NA	NA	0.0540141	0.0970085	0.404532	0.431648	0.229406	0.19236	9.11727	8.88786	8.92491	9.05186	8.86348	9.06424	8.91173	8.77328	9.13096	8.9995	8.82605	9.16898	FALSE	FALSE
1415826_at	NM_133826	Atp6v1h	108664	1	0.00427543	0.00605548	0.132049	0.131802	0.309531	0.291793	11.0288	10.7193	10.737	11.0284	10.7072	10.724	10.7851	10.7424	11.0034	10.7188	10.6915	11.0547	FALSE	FALSE
1415827_a_at	BF658806	Serp1	28146	3	0.412572	0.659322	0.787222	0.885111	-0.0923163	-0.0490392	11.7023	11.7946	11.7514	11.7773	11.823	11.9226	11.755	11.721	11.7877	11.676	11.7403	11.5419	FALSE	FALSE
1415828_a_at	BF658806	Serp1	28146	3	0.121741	0.428544	0.536823	0.767713	-0.215706	-0.105164	11.3527	11.5684	11.4579	11.3419	11.5534	11.7191	11.426	11.4	11.5529	11.3942	11.5863	11.1634	FALSE	FALSE
1415829_at	NM_133815	Lbr	98386	1	0.065339	0.00242716	0.434896	0.0894872	-0.367172	-0.716267	10.3379	10.7051	11.0541	10.5147	10.7413	10.4206	11.1723	10.8639	10.0984	11.2489	10.8306	10.4006	FALSE	FALSE
1415830_at	NM_011959	Orc5	26429	5	0.616975	0.109791	0.884004	0.45537	0.0843616	0.287197	7.74029	7.65593	7.45309	7.66043	7.5599	8.00691	7.56462	7.50823	7.89924	7.23476	7.45265	7.6612	FALSE	FALSE
1415831_at	NM_134101	Psmd2	21762	16	0.943922	0.58363	0.986875	0.850121	-0.0081146	-0.0637269	11.3773	11.3854	11.4411	11.2963	11.409	11.5718	11.3545	11.3262	11.3851	11.5597	11.2583	11.4506	FALSE	FALSE
1415832_at	NM_007429	Agtr2	11609	X	0.75752	0.634091	0.93646	0.873162	-0.0320658	-0.0496081	1.84086	1.87292	1.89046	1.70463	1.9739	1.85841	1.86298	1.81098	1.86182	1.83452	1.94938	1.95612	FALSE	FALSE
1415833_x_at	NM_009093	Rps29	20090	12	0.413232	0.606624	0.787597	0.86018	-0.0718454	-0.044725	13.7633	13.8351	13.808	13.7135	13.8284	13.8005	13.7918	13.8712	13.7849	13.8038	13.8336	13.7914	FALSE	FALSE
1415834_at	NM_026268	Dusp6	67603	10	0.00639786	0.0248457	0.162016	0.24011	-0.725765	-0.556625	10.9839	11.7097	11.5406	10.8649	11.8844	12.0312	11.5066	11.6949	11.2887	11.2307	11.403	10.7983	FALSE	FALSE
1415835_at	NM_008865	Prl3b1	18776	13	0.747655	0.112345	0.933005	0.459553	0.0300895	0.158564	2.27644	2.24635	2.11787	2.29073	2.12372	2.26725	2.20115	2.2445	2.20395	2.02875	2.22729	2.33463	FALSE	FALSE
1415836_at	NM_019698	Aldh18a1	56454	19	0.215507	0.00799806	0.64911	0.147594	-0.269546	-0.675052	5.79762	6.06717	6.47267	5.60389	6.12441	5.81822	6.52647	6.23347	6.16789	6.76715	6.14981	5.6211	FALSE	FALSE
1415837_at	BC010754	Klk1	16612	7	0.114201	0.481341	0.526416	0.798013	0.201967	0.085262	2.63019	2.42822	2.54493	2.86934	2.62213	2.43991	2.5387	2.37932	2.5416	2.47396	2.46544	2.47963	FALSE	FALSE
1415838_at	AK005203	Serinc1	56442	10	0.290174	0.361827	0.70776	0.722579	0.137567	0.117682	12.1946	12.057	12.0769	12.2922	12.1722	12.1481	12.2015	11.9514	12.2429	11.857	12.0716	12.0487	FALSE	FALSE
1415839_a_at	NM_008722	NA	NA	NA	0.784218	0.957634	0.944786	0.988481	0.0320203	0.00620012	11.3917	11.3597	11.3855	11.4343	11.4395	11.5009	11.3365	11.3353	11.5304	11.3807	11.2429	11.2105	FALSE	FALSE
1415840_at	NM_134255	Elovl5	68801	9	0.355656	0.373155	0.752155	0.730296	0.105487	-0.101543	11.3022	11.1967	11.4038	11.3301	11.2339	11.1207	11.561	11.205	11.2113	11.4165	11.2645	11.3653	FALSE	FALSE
1415841_at	NM_010064	Dync1i2	13427	2	0.449595	0.588352	0.809211	0.852301	-0.0780343	-0.0554436	11.1435	11.2215	11.1989	11.1566	11.2935	11.3333	11.1883	11.1137	11.1958	11.115	11.2176	11.078	FALSE	FALSE
1415842_at	NM_019988	Mlst8	56716	17	0.756038	0.529155	0.935802	0.824761	-0.0438995	-0.0896312	5.86288	5.90678	5.95251	5.75777	6.01297	5.9911	5.67555	5.7516	5.89564	6.16902	5.97764	5.93523	FALSE	FALSE
1415843_at	NM_019988	Mlst8	56716	17	0.0111212	0.00324578	0.206326	0.101166	-0.312148	-0.386719	3.70901	4.02116	4.09573	3.70326	4.01626	3.99079	4.06334	3.99477	3.8248	4.20759	4.07792	3.59898	FALSE	FALSE
1415844_at	AV336547	Syt4	20983	18	0.935946	0.670191	0.985527	0.890363	-0.00767435	-0.0408581	1.77158	1.77926	1.81244	1.68842	1.71698	1.75723	1.86081	1.76316	1.76761	1.85954	1.81738	1.85872	FALSE	FALSE
1415845_at	AV336547	Syt4	20983	18	0.523112	0.456596	0.844215	0.783806	0.0808386	0.0946164	2.51182	2.43098	2.4172	2.72796	2.59493	2.48167	2.31971	2.39198	2.38859	2.33696	2.41928	2.4189	FALSE	FALSE
1415846_a_at	NM_013580	Ldhc	16833	7	0.676531	0.187738	0.906766	0.567353	-0.0550078	-0.18116	1.5391	1.59411	1.72026	1.40922	1.69943	1.42112	1.62837	1.71577	1.44653	1.83299	1.64544	1.76157	FALSE	FALSE
1415847_at	NM_013580	Ldhc	16833	7	0.213051	0.895168	0.646036	0.971823	-0.14982	-0.015213	3.28301	3.43283	3.29822	3.22557	3.26057	3.5377	3.2185	3.53008	3.28535	3.4156	3.23071	3.33812	FALSE	FALSE
1415848_at	NM_008864	Prl3d1	18775	13	0.869329	0.661089	0.969422	0.885871	0.0187354	-0.0501485	2.79999	2.78126	2.85014	2.90592	2.97145	2.72725	2.68344	2.87177	2.81859	2.89554	2.74476	2.67547	FALSE	FALSE
1415849_s_at	BC010581	Stmn1	16765	4	0.235894	0.0183668	0.666941	0.211408	-0.422575	-0.944933	10.6889	11.1115	11.6338	10.8622	10.945	10.5071	11.7565	11.3874	10.3305	12.2	11.4399	10.874	FALSE	FALSE
1415850_at	NM_009025	Rasa3	19414	8	0.0195531	0.0565575	0.261541	0.340652	0.249733	0.193623	10.0102	9.76046	9.81657	9.98128	9.77364	9.82661	9.88683	9.67389	10.0214	9.78924	9.78088	10.0279	FALSE	FALSE
1415851_a_at	M33934	NA	NA	NA	0.031109	0.00966143	0.322211	0.160022	-0.457557	-0.583008	8.09609	8.55365	8.6791	8.16785	8.45874	8.1769	8.58076	8.80283	8.09797	8.99779	8.68121	8.02245	FALSE	FALSE
1415852_at	M33934	NA	NA	NA	0.00370169	0.00108025	0.124028	0.0594153	-0.60123	-0.72585	9.32597	9.9272	10.0518	9.40755	9.71041	9.72709	10.119	10.082	9.25062	10.326	9.97253	9.31973	FALSE	FALSE
1415853_at	NM_054046	Def8	23854	8	0.0195223	0.0163019	0.261424	0.200554	-0.465448	-0.483155	4.83914	5.30458	5.32229	4.59514	5.21852	5.2855	5.18023	5.56335	5.02409	5.56812	5.06491	4.89818	FALSE	FALSE
1415854_at	BB815530	Kitl	17311	10	0.0280359	0.695215	0.307577	0.90108	-0.715633	-0.112147	4.18485	4.90049	4.297	3.89915	4.34898	4.3376	4.12945	4.79822	4.55565	4.41258	5.56564	4.09975	FALSE	FALSE
1415855_at	BB815530	Kitl	17311	10	0.0606682	0.789515	0.423167	0.937287	-0.479295	-0.0620624	9.54967	10.029	9.61173	9.45207	9.82324	9.47346	9.35459	10.1286	9.56047	9.65737	10.4849	9.63646	FALSE	FALSE
1415856_at	BG064842	Emb	13723	13	0.0099483	0.00301579	0.196009	0.0985438	-0.350043	-0.429676	11.5279	11.8779	11.9576	11.4095	12.0148	11.9657	12.0314	11.884	11.4945	11.8266	11.7841	11.6797	FALSE	FALSE
1415857_at	BG064842	Emb	13723	13	0.00670819	0.00921287	0.16558	0.156412	-0.354923	-0.335214	12.2135	12.5685	12.5488	12.0826	12.6532	12.6317	12.573	12.5557	12.2586	12.4201	12.518	12.2994	FALSE	FALSE
1415858_at	BB858329	Eif3c	56347	7	0.0614182	0.0336272	0.424974	0.272311	-0.189877	-0.221963	11.7726	11.9625	11.9946	11.693	11.9766	12.0246	11.9866	11.9704	11.848	12.0207	11.8926	11.7769	FALSE	FALSE
1415859_at	BB858329	Eif3c	56347	7	0.927578	0.217348	0.984068	0.598049	-0.016665	0.235581	10.6587	10.6754	10.4231	10.7164	10.3679	10.7855	10.0718	10.4826	10.7304	10.8297	10.758	10.5293	FALSE	FALSE
1415860_at	NM_010655	Kpna2	16647	11	0.0414798	0.0030198	0.362821	0.0985438	-0.329453	-0.549406	10.951	11.2805	11.5005	11.0881	11.2666	11.224	11.4464	11.3571	10.9703	11.7884	11.2604	10.7947	FALSE	FALSE
1415861_at	BB762957	Tyrp1	22178	4	0.690474	0.803141	0.912305	0.941816	-0.0397918	-0.0248461	2.09128	2.13107	2.11613	2.05803	2.13538	2.17671	2.03549	2.1077	2.22185	2.17751	2.10881	1.99396	FALSE	FALSE
1415862_at	BB762957	Tyrp1	22178	4	0.00506562	0.440792	0.144781	0.775115	-0.328964	-0.0735871	2.30995	2.63892	2.38354	2.37973	2.44541	2.6245	2.43181	2.66142	2.27641	2.2734	2.63082	2.27371	FALSE	FALSE
1415863_at	NM_013507	Eif4g2	13690	7	0.846339	0.920187	0.963321	0.978926	0.0189142	0.00977224	12.4076	12.3887	12.3979	12.5096	12.3741	12.4696	12.3819	12.3238	12.4153	12.4375	12.3728	12.298	FALSE	FALSE
1415864_at	NM_007563	Bpgm	12183	6	0.255693	0.101206	0.682644	0.440119	-0.146353	0.219281	5.59564	5.742	5.37636	5.63271	5.5301	5.94844	5.28253	5.60616	5.66416	5.31645	5.67138	5.49005	FALSE	FALSE
1415865_s_at	NM_007563	Bpgm	12183	6	0.492423	0.794083	0.830267	0.938666	-0.147047	-0.0553136	5.18434	5.33139	5.23965	5.19989	5.37397	5.39703	4.94729	5.51738	5.56257	5.3977	5.07976	4.79056	FALSE	FALSE
1415866_at	NM_133952	Unc45a	101869	7	0.086896	0.666663	0.4824	0.888851	0.366033	0.0854515	6.21504	5.84901	6.12959	5.77663	6.21923	6.12303	5.9832	5.72584	6.51857	6.18633	5.69815	6.34992	FALSE	FALSE
1415867_at	NM_009837	Cct4	12464	11	0.140618	0.15696	0.564248	0.527157	-0.150832	-0.144215	11.8601	12.0109	12.0043	11.8219	11.9591	12.0208	11.9289	12.035	11.938	12.1249	11.9769	11.8204	FALSE	FALSE
1415868_at	NM_009837	Cct4	12464	11	0.39848	0.857391	0.778642	0.960082	-0.143342	-0.0299568	3.50346	3.6468	3.53341	3.74263	3.85539	3.51336	3.40962	3.78653	3.45339	3.33524	3.64051	3.31436	FALSE	FALSE
1415869_a_at	NM_011588	Trim28	21849	7	0.726721	0.111561	0.925401	0.458186	-0.0526897	-0.256118	10.1786	10.2313	10.4347	10.0386	10.1942	10.0814	10.4054	10.25	10.1538	10.7045	10.3625	10.3434	FALSE	FALSE
1415870_at	NM_007594	Calu	12321	6	0.589588	0.277356	0.873553	0.655411	0.0743195	-0.153281	11.1078	11.0335	11.2611	11.0721	11.0096	10.8947	11.3666	11.1375	10.9924	11.4071	11.0683	11.2589	FALSE	FALSE
1415871_at	NM_009369	Tgfbi	21810	13	0.000843009	0.000114751	0.0578961	0.0158754	-1.62337	-2.11513	7.08042	8.70379	9.19556	6.96211	8.86824	7.90536	9.23637	9.36977	6.73639	9.48206	8.83624	7.54278	FALSE	FALSE
1415872_at	NM_021510	Hnrnph1	59013	11	0.403456	0.0879924	0.781744	0.415141	-0.158021	-0.342841	10.8946	11.0526	11.2374	10.9781	10.9056	10.9897	11.2342	11.1528	10.5912	11.5725	11.0154	11.1145	FALSE	FALSE
1415873_a_at	NM_016860	Actr1a	54130	19	0.735091	0.159086	0.929316	0.529933	-0.0414908	-0.181616	10.1196	10.1611	10.3012	9.99504	10.1302	10.1662	10.2433	10.2007	10.1757	10.5302	10.1163	10.1881	FALSE	FALSE
1415874_at	NM_011896	Spry1	24063	3	0.506944	0.828658	0.836153	0.950211	0.0863955	0.0278823	3.68318	3.59678	3.6553	3.72791	3.76215	3.67389	3.73167	3.62573	3.83784	3.47207	3.49073	3.48378	FALSE	FALSE
1415875_at	NM_019643	NA	NA	NA	0.767524	0.753457	0.940247	0.923842	-0.0373453	-0.0396904	2.16152	2.19887	2.20121	2.08904	1.93964	2.17631	2.30475	2.14486	2.15386	2.35925	2.27544	2.24167	FALSE	FALSE
1415876_a_at	NM_013765	NA	NA	NA	0.35866	0.666577	0.753395	0.888822	-0.0892874	-0.0411783	12.9875	13.0768	13.0287	12.9303	13.0928	13.1033	12.9539	13.043	13.0961	13.0393	13.0841	12.9361	FALSE	FALSE
1415877_at	NM_009468	Dpysl3	22240	18	0.0591099	0.0782757	0.419631	0.396232	0.336556	0.309939	3.45133	3.11477	3.14139	3.57686	3.07677	3.28756	3.37154	3.10425	3.61719	2.97585	2.9525	3.15993	FALSE	FALSE
1415878_at	BB758819	Rrm1	20133	7	0.246244	0.0120235	0.675662	0.175096	-0.481547	-1.20014	8.92568	9.40722	10.1258	9.07788	9.3582	8.59919	10.202	9.81367	8.67476	10.8173	9.80881	9.0244	FALSE	FALSE
1415879_a_at	BC012413	Rplp2	67186	7	0.393655	0.459934	0.775143	0.786423	-0.0821952	-0.0708591	13.4179	13.5001	13.4887	13.3106	13.5432	13.5311	13.4579	13.4699	13.5173	13.4651	13.4992	13.4257	FALSE	FALSE
1415880_a_at	NM_010684	Lamp1	16783	8	0.126747	0.158352	0.544991	0.529102	0.141034	0.129061	14.1161	13.975	13.987	14.1221	14.0021	13.983	14.0209	13.9485	14.0737	13.9381	13.9936	14.1524	FALSE	FALSE
1415881_at	BC010224	Ghitm	66092	14	0.181549	0.591982	0.613153	0.853876	-0.156882	-0.0604401	10.956	11.1128	11.0164	10.7928	11.1349	11.1649	11.0322	11.1061	11.0601	10.8821	11.0675	11.0149	FALSE	FALSE
1415882_at	BC010224	Ghitm	66092	14	0.37004	0.956207	0.761352	0.988136	-0.141576	0.00848946	11.9917	12.1333	11.9832	11.8423	12.1603	12.3937	11.958	11.981	12.2179	11.8313	12.025	11.9148	FALSE	FALSE
1415883_a_at	NM_026419	Cela3b	67868	4	0.213053	0.373769	0.646036	0.730959	0.168181	0.117683	2.43029	2.26211	2.3126	2.28662	2.09029	2.29791	2.49498	2.254	2.60294	2.35254	2.2344	2.40129	FALSE	FALSE
1415884_at	NM_026419	Cela3b	67868	4	0.754482	0.200104	0.935015	0.58119	0.0605048	0.258416	3.69509	3.63459	3.43668	3.40562	3.37178	3.79011	3.26075	3.35846	4.05211	3.6775	3.75519	3.62755	FALSE	FALSE
1415885_at	NM_007694	Chgb	12653	2	0.813924	0.225283	0.954541	0.606859	-0.0261131	0.139753	2.13125	2.15737	1.9915	2.12201	1.82782	2.17817	2.07788	2.26918	2.09285	2.0688	2.02475	2.17891	FALSE	FALSE
1415886_at	AB043953	Sh2d3c	27387	2	0.23901	0.620935	0.669258	0.867316	0.303931	-0.123783	5.38827	5.08434	5.51205	5.31953	5.01871	4.85777	5.50986	5.32049	5.1353	6.00758	5.07475	5.70997	FALSE	FALSE
1415887_at	NM_019678	Tfg	21787	16	0.0522457	0.0664142	0.399788	0.365553	-0.22285	-0.208389	10.7449	10.9677	10.9532	10.6173	10.9172	10.8588	10.9109	11.0001	10.7937	11.0317	11.0443	10.8236	FALSE	FALSE
1415888_at	NM_008231	Hdgf	15191	3	0.0161422	0.00129553	0.243506	0.0657254	-0.314874	-0.483105	9.53404	9.84891	10.0171	9.6204	10.0143	10.016	9.97122	9.86198	9.50237	10.0659	9.66875	9.47936	FALSE	FALSE
1415889_a_at	NM_011631	Hsp90b1	22027	10	0.432969	0.501453	0.798908	0.809033	0.133528	-0.113971	12.3317	12.1981	12.4456	12.5333	12.0847	12.0958	12.6215	12.2765	12.126	12.6307	12.2221	12.3357	FALSE	FALSE
1415890_at	NM_011863	Papss1	23971	3	0.00423288	0.00262805	0.131388	0.0927799	-0.366442	-0.395691	9.08553	9.45198	9.48122	9.04746	9.43687	9.30814	9.54153	9.47032	9.13904	9.46527	9.57746	9.07011	FALSE	FALSE
1415891_at	NM_019879	Suclg1	56451	6	0.177073	0.10445	0.609395	0.44605	-0.126771	-0.15595	10.3816	10.5083	10.5375	10.3396	10.5339	10.5687	10.5316	10.5203	10.4408	10.547	10.436	10.3643	FALSE	FALSE
1415892_at	NM_009163	Sgpl1	20397	10	0.00076689	0.00167607	0.0551759	0.0748691	0.485711	0.433634	11.8757	11.39	11.4421	11.9229	11.4045	11.3692	11.5119	11.3465	11.7166	11.4099	11.4544	11.9876	FALSE	FALSE
1415893_at	NM_009163	Sgpl1	20397	10	0.0158438	0.0223112	0.242227	0.230582	0.54229	0.504786	10.7289	10.1867	10.2242	10.7756	10.2942	10.1591	10.2771	9.77113	10.801	10.1011	10.6298	10.6102	FALSE	FALSE
1415894_at	BC003264	Enpp2	18606	15	0.305878	0.0470657	0.71853	0.314749	0.120304	0.252775	3.05301	2.9327	2.80023	3.10631	2.75265	2.98344	2.73591	2.74424	2.97526	2.91214	3.07043	3.07745	FALSE	FALSE
1415895_at	NM_013670	NA	NA	NA	0.788392	0.608463	0.946336	0.86142	0.05183	0.0994263	6.11359	6.06176	6.01416	6.01945	6.34841	6.35389	5.88714	5.77286	6.3475	5.80694	6.05852	5.97381	FALSE	FALSE
1415896_x_at	NM_013670	NA	NA	NA	0.333278	0.225472	0.736537	0.607126	0.197238	0.250692	5.51486	5.31762	5.26416	5.4878	5.57702	5.65176	5.16817	5.0781	5.77618	5.04729	5.223	5.28059	FALSE	FALSE
1415897_a_at	BI150149	Mgst1	56615	6	0.0498471	0.00687937	0.39166	0.139258	0.34199	0.52106	12.8669	12.5249	12.3458	12.9788	12.5839	12.7368	12.3819	12.4917	12.9045	12.0717	12.3462	12.7173	FALSE	FALSE
1415898_at	BI150149	Mgst1	56615	6	0.691098	0.282514	0.912586	0.660087	0.0367451	0.102075	1.91427	1.87753	1.8122	1.93322	1.73237	1.84524	1.87706	1.94284	1.94812	1.82716	1.8445	1.86148	FALSE	FALSE
1415899_at	NM_008416	Junb	16477	8	0.000913507	0.00142407	0.0605807	0.0685292	-0.881815	-0.826814	7.17488	8.05669	8.00169	7.16842	7.83524	7.78609	7.94832	8.53606	7.19151	8.22152	7.84793	7.16471	FALSE	FALSE
1415900_a_at	BB333334	Kit	16590	5	0.0336002	0.0284932	0.331452	0.255126	0.520036	0.540453	3.32939	2.80935	2.78894	3.80409	2.72442	2.70113	2.75597	2.73457	2.81565	2.88642	2.99236	3.36842	FALSE	FALSE
1415901_at	NM_011962	Plod3	26433	5	0.306741	0.473655	0.718825	0.794244	0.184439	0.127468	9.42988	9.24544	9.30242	9.21081	9.15062	8.97542	9.45961	9.41584	9.31348	9.29701	9.34507	9.76537	FALSE	FALSE
1415902_at	BC012407	Aldh7a1	110695	18	0.712954	0.565548	0.921028	0.842757	0.0409058	0.0642248	2.10051	2.05961	2.03629	2.10585	2.20119	2.06624	2.0048	1.95043	2.15307	1.90287	2.16216	2.04262	FALSE	FALSE
1415903_at	NM_134086	Slc38a1	105727	15	0.0839177	0.298198	0.476305	0.672758	0.4045	0.231049	9.20298	8.79848	8.97193	9.29223	8.62248	8.53248	9.07099	9.03926	8.82795	9.22232	8.8237	9.48874	FALSE	FALSE
1415904_at	BC003305	Lpl	16956	8	0.210428	0.17392	0.643608	0.54976	-0.114462	-0.125227	13.9981	14.1125	14.1233	14.021	14.1048	14.075	14.1428	14.1332	13.929	14.1223	14.1293	14.0442	FALSE	FALSE
1415905_at	NM_009042	Reg1	19692	6	0.405589	0.633047	0.782727	0.872783	0.107431	0.0609123	2.45011	2.34268	2.3892	2.27468	2.44212	2.44135	2.43385	2.31143	2.37638	2.29163	2.27525	2.69928	FALSE	FALSE
1415906_at	NM_021278	Tmsb4x	19241	X	0.132837	0.0860526	0.552901	0.411064	-0.138825	-0.161607	14.2905	14.4293	14.4521	14.293	14.4171	14.396	14.4412	14.4846	14.2755	14.4979	14.4073	14.3029	FALSE	FALSE
1415907_at	NM_007632	Ccnd3	12445	17	0.000822259	0.000752662	0.0572295	0.0495559	-1.01263	-1.02531	8.16235	9.17498	9.18766	7.71645	9.02227	8.92031	9.04857	9.41381	8.46436	9.49216	9.19081	8.30624	FALSE	FALSE
1415908_at	AF042180	Tspyl1	22110	10	0.969701	0.473103	0.993306	0.793945	-0.0123146	0.23581	9.33089	9.3432	9.09508	9.5232	9.59322	9.86055	9.07484	8.92764	9.67671	8.61716	9.24141	8.79275	FALSE	FALSE
1415909_at	NM_016737	Stip1	20867	19	0.0688422	0.00500713	0.442856	0.121541	-0.224696	-0.395787	9.13647	9.36116	9.53225	9.01175	9.41655	9.27223	9.55439	9.31021	9.24851	9.62581	9.50104	9.14914	FALSE	FALSE
1415910_s_at	NM_134141	Ciapin1	109006	8	0.821838	0.561391	0.956644	0.840968	-0.035874	-0.0932336	6.93124	6.96711	7.02447	7.08241	6.83268	6.78933	6.93693	7.19209	6.76659	7.30381	6.91991	6.94471	FALSE	FALSE
1415911_at	NM_008378	Impact	16210	18	0.000224859	0.000538589	0.0282214	0.0408644	0.793645	0.706438	9.4466	8.65295	8.74016	9.56689	8.59002	8.59729	8.76978	8.77706	9.15231	8.86068	8.58451	9.62058	FALSE	FALSE
1415912_a_at	NM_026533	NA	NA	NA	0.0999353	0.233109	0.505031	0.615831	-0.172742	-0.120856	11.6512	11.8239	11.772	11.6121	11.875	11.8434	11.7079	11.8453	11.7573	11.7332	11.783	11.5841	FALSE	FALSE
1415913_at	NM_026533	NA	NA	NA	0.247442	0.483969	0.676423	0.799425	-0.262962	-0.15554	4.52098	4.78394	4.67652	4.51577	4.52702	4.43002	4.81943	5.0388	4.11539	4.68311	4.883	4.93177	FALSE	FALSE
1415914_at	NM_010448	Hnrnpab	15384	11	0.22721	0.027796	0.661208	0.252798	-0.169738	-0.33995	11.8281	11.9978	12.168	11.9183	11.9224	11.8658	12.1878	12.1272	11.7689	12.3939	12.0004	11.797	FALSE	FALSE
1415915_at	NM_134040	Ddx1	104721	12	0.218554	0.0581093	0.652633	0.344511	-0.178378	-0.290987	10.1933	10.3717	10.4843	10.1039	10.2488	10.2101	10.4696	10.4575	10.1903	10.7344	10.4474	10.2857	FALSE	FALSE
1415916_a_at	NM_138745	Mthfd1	108156	12	0.04105	0.0611341	0.36177	0.352382	-0.332746	-0.299272	7.79252	8.12526	8.09179	7.67142	7.96406	7.84066	8.15536	8.18844	7.7597	8.15595	8.34669	7.94643	FALSE	FALSE
1415917_at	NM_138745	Mthfd1	108156	12	0.234369	0.23708	0.666141	0.619033	-0.148002	-0.147083	8.39322	8.54122	8.5403	8.36205	8.43431	8.40436	8.56266	8.47719	8.30792	8.62394	8.74212	8.5097	FALSE	FALSE
1415918_a_at	NM_009415	Tpi1	21991	6	0.0551737	0.16683	0.408133	0.540928	-0.241299	-0.165631	13.048	13.2893	13.2137	12.9294	13.3447	13.3041	13.1635	13.2537	13.2392	13.1328	13.3103	12.9756	FALSE	FALSE
1415919_at	NM_008721	Npdc1	18146	2	0.500958	0.638975	0.833654	0.875354	0.116036	0.0803864	4.3943	4.27827	4.31391	4.06867	4.27824	4.05596	4.16312	4.47658	4.58708	4.50039	4.30226	4.52716	FALSE	FALSE
1415920_at	NM_031249	Cstf2t	83410	19	0.887154	0.764892	0.974055	0.928283	0.0147792	0.0312042	10.4168	10.402	10.3856	10.4404	10.488	10.5227	10.3034	10.3649	10.4857	10.3652	10.3184	10.3242	FALSE	FALSE
1415921_a_at	NM_013869	Tnfrsf19	29820	14	0.873917	0.737999	0.97048	0.91725	-0.0226804	-0.0479201	2.76281	2.78549	2.81073	2.6139	2.67544	2.89733	2.75353	2.63707	3.0113	3.0032	2.82206	2.66321	FALSE	FALSE
1415922_s_at	NM_010807	Marcksl1	17357	4	0.000286853	0.000513368	0.0325167	0.0399886	-1.02603	-0.949032	10.2868	11.3129	11.2359	9.90818	11.2554	11.1098	11.4579	11.5439	10.4643	10.9943	11.2849	10.488	FALSE	FALSE
1415923_at	NM_010882	Ndn	17984	7	0.0590262	0.0745117	0.41937	0.386582	0.376031	0.351403	2.4498	2.07377	2.0984	2.10264	2.00093	2.10167	2.16041	2.00966	2.90447	2.13386	2.10999	2.3423	FALSE	FALSE
1415924_at	NM_009407	Tnp1	21958	1	0.990273	0.551194	0.997611	0.836008	-0.00152003	0.0750094	2.40787	2.40939	2.33286	2.57592	2.30242	2.53244	2.19201	2.30822	2.29192	2.50416	2.38752	2.35578	FALSE	FALSE
1415925_a_at	NM_053074	Nup62	18226	7	0.872942	0.150093	0.970315	0.51694	0.0247077	-0.234995	9.99406	9.96935	10.2291	9.82658	10.0958	9.65704	10.2548	10.044	10.0288	10.3365	10.207	10.1268	FALSE	FALSE
1415926_at	NM_053074	Nup62	18226	7	0.592651	0.900836	0.874703	0.973782	0.0625889	-0.0144727	10.2754	10.2128	10.2899	10.2255	10.1347	10.1118	10.325	10.1362	10.3135	10.41	10.3905	10.2872	FALSE	FALSE
1415927_at	NM_009608	Actc1	11464	2	0.726601	0.447459	0.925383	0.778702	0.0500114	0.109984	3.5593	3.50929	3.44931	3.40093	3.54502	3.44649	3.35599	3.41765	3.85711	3.44694	3.66373	3.41985	FALSE	FALSE
1415928_a_at	AU080586	Map1lc3b	67443	8	0.42758	0.0700874	0.79609	0.375462	0.13904	0.341413	11.0117	10.8726	10.6703	11.0749	11.0212	11.0796	10.5964	10.7952	11.124	10.3931	10.7431	10.8361	FALSE	FALSE
1415929_at	AU080586	Map1lc3b	67443	8	0.901411	0.239693	0.978055	0.621258	0.0199298	0.196235	10.5439	10.5239	10.3476	10.3885	10.6933	10.591	10.3067	10.4382	10.6553	10.0428	10.5426	10.5878	FALSE	FALSE
1415930_a_at	AU080586	Map1lc3b	67443	8	0.527568	0.539236	0.84617	0.830292	-0.0985704	0.0957437	11.4198	11.5183	11.324	11.4377	11.5885	11.677	11.2739	11.3585	11.5935	11.1096	11.5195	11.2281	FALSE	FALSE
1415931_at	NM_010514	Igf2	16002	7	0.769658	0.2087	0.940689	0.588753	-0.0389343	0.17402	2.39296	2.4319	2.21894	2.36157	2.40193	2.5461	2.02814	2.33761	2.57503	2.22676	2.41198	2.24228	FALSE	FALSE
1415932_x_at	NM_015731	Atp9a	11981	2	0.78179	0.947276	0.944269	0.985729	0.0304852	0.00726402	3.8893	3.85881	3.88203	3.90941	3.89546	3.90363	3.85858	3.68433	3.9816	3.89206	3.98847	3.77688	FALSE	FALSE
1415933_a_at	NM_007747	Cox5a	12858	9	0.954099	0.802493	0.988935	0.9416	-0.00711182	0.0309527	12.7883	12.7954	12.7573	12.8389	12.8688	12.9569	12.7177	12.6822	12.9245	12.6854	12.7471	12.6014	FALSE	FALSE
1415934_at	AF482000	Cops8	108679	1	0.726138	0.0967451	0.925259	0.430943	0.0382925	-0.195068	8.63232	8.59403	8.82739	8.47104	8.84879	8.53156	8.71108	8.62685	8.73678	8.92229	8.62367	8.68913	FALSE	FALSE
1415935_at	NM_022315	Smoc2	64074	17	0.0128638	0.00759592	0.217927	0.144201	0.397151	0.438187	3.28007	2.88292	2.84188	3.21318	2.70562	3.03522	2.9557	2.75233	3.11884	2.86433	2.86121	3.50819	FALSE	FALSE
1415936_at	NM_013867	Bcar3	29815	3	0.741615	0.374179	0.931585	0.731114	-0.0490883	0.13474	9.24352	9.29261	9.10878	9.33823	9.3673	9.14473	9.03566	9.20307	9.24612	8.92338	9.53002	9.14621	FALSE	FALSE
1415937_s_at	BC026823	Pdcd6ip	18571	9	0.483234	0.951113	0.825843	0.987004	0.133943	-0.0115613	7.10807	6.97413	7.11963	7.043	7.56482	7.0634	7.09807	6.97349	7.14783	6.696	6.88549	7.13338	FALSE	FALSE
1415938_at	NM_009258	Spink3	20730	18	0.0881136	0.760064	0.484131	0.926597	-0.221373	-0.036716	2.30604	2.52741	2.34275	2.21958	2.55351	2.52132	2.28721	2.59167	2.43218	2.18754	2.46924	2.26635	FALSE	FALSE
1415939_at	NM_021355	Fmod	14264	1	0.607823	0.604925	0.880469	0.859511	0.0649651	0.0654977	3.20722	3.14226	3.14172	3.18435	3.17624	3.33151	3.11076	3.13972	3.37733	3.13817	2.95554	3.05999	FALSE	FALSE
1415940_at	NM_133349	Zfand2a	100494	5	0.107586	0.0485688	0.516632	0.319058	0.167287	0.212658	11.0697	10.9025	10.8571	11.0664	10.9743	10.8424	10.8032	10.8854	11.0281	10.7937	10.9795	11.1147	FALSE	FALSE
1415941_s_at	NM_133349	Zfand2a	100494	5	0.113957	0.0251989	0.526416	0.241448	0.23485	0.357018	9.42322	9.18837	9.06621	9.54621	9.25614	9.36817	9.09222	9.03676	9.43396	8.85026	9.16019	9.28951	FALSE	FALSE
1415942_at	NM_052835	NA	NA	NA	0.386867	0.537806	0.771851	0.829299	-0.0796743	-0.0561723	13.7067	13.7863	13.7628	13.6582	13.8069	13.7121	13.7698	13.8202	13.7163	13.7118	13.8267	13.7454	FALSE	FALSE
1415943_at	BI788645	Sdc1	20969	12	0.00239468	7.54176e-05	0.100412	0.0122734	1.30695	2.0939	9.26031	7.95336	7.16641	9.17816	7.68324	7.14367	6.80966	8.38171	9.20647	7.00633	8.3347	9.39629	FALSE	FALSE
1415944_at	BI788645	Sdc1	20969	12	0.0161135	0.00190341	0.243489	0.0792901	1.40837	2.03958	7.02061	5.61225	4.98103	7.0777	5.74406	4.35057	4.61046	6.33618	6.77838	4.58858	6.14999	7.20575	FALSE	FALSE
1415945_at	NM_008566	Mcm5	17218	8	0.143854	0.014532	0.567889	0.189973	-0.861725	-1.60656	8.22137	9.08309	9.82792	8.46175	8.84181	8.00005	10.018	9.5945	7.49015	10.624	9.65473	8.7122	FALSE	FALSE
1415946_at	NM_011822	Pigq	14755	17	0.18476	0.748184	0.61737	0.921913	0.218874	-0.0506669	9.00957	8.7907	9.06024	8.89338	8.88697	8.54143	9.11828	8.87685	8.85978	9.17547	8.95382	9.27555	FALSE	FALSE
1415947_at	BC027426	Creg1	433375	1	0.0288699	0.00832138	0.311045	0.149749	0.293162	0.377336	13.7048	13.4117	13.3275	13.6383	13.439	13.6099	13.328	13.3648	13.7284	13.2154	13.2602	13.7478	FALSE	FALSE
1415948_at	BC027426	Creg1	433375	1	0.0313211	0.00812262	0.322741	0.148293	0.3434	0.45241	13.4115	13.0681	12.9591	13.3639	13.111	13.2959	13.0529	12.9747	13.4806	12.7133	12.9336	13.3898	FALSE	FALSE
1415949_at	BC010197	Cpe	12876	8	2.76841e-05	3.27608e-05	0.00759856	0.00794379	2.62141	2.56941	6.71621	4.0948	4.1468	7.44358	4.59416	3.92598	4.09213	3.75204	6.0162	3.75412	4.60636	6.68885	TRUE	TRUE
1415950_a_at	NM_018858	Pebp1	23980	5	0.822892	0.471906	0.956971	0.793149	-0.0215816	0.070234	11.6655	11.6871	11.5952	11.5443	11.6716	11.6806	11.5862	11.6944	11.7277	11.5279	11.6863	11.7245	FALSE	FALSE
1415951_at	NM_010221	Fkbp10	14230	11	0.00823202	0.0158312	0.180691	0.197511	0.574421	0.506898	3.09767	2.52325	2.59077	2.71334	2.48545	2.67883	2.76071	2.37885	3.42855	2.52615	2.51207	3.15113	FALSE	FALSE
1415952_at	BI686265	Mark2	13728	19	0.556938	0.0238481	0.860329	0.23613	-0.139322	-0.611729	7.58425	7.72358	8.19598	7.51822	7.76133	7.69146	8.12576	8.02111	7.4433	8.70085	7.45816	7.79124	FALSE	FALSE
1415953_s_at	BI686265	Mark2	13728	19	0.111675	0.186659	0.522754	0.566749	-0.301168	-0.244661	4.52381	4.82498	4.76847	4.38069	4.67835	4.56254	4.63174	4.99131	4.34503	4.99534	4.9211	4.84572	FALSE	FALSE
1415954_at	AB009661	NA	NA	NA	0.731521	0.58044	0.927804	0.848788	-0.0383162	-0.0620375	1.90441	1.94273	1.96645	1.74533	2.05599	2.06221	1.93503	1.84267	2.0091	1.90832	1.9233	1.9588	FALSE	FALSE
1415955_x_at	K02926	Prm1	19118	16	0.887239	0.465337	0.974061	0.788829	0.0140744	0.0734642	2.99494	2.98087	2.92148	2.94557	3.0579	2.92754	2.8796	2.96956	3.0345	2.82692	3.04549	3.00475	FALSE	FALSE
1415956_a_at	NM_011049	Cdk16	18555	X	0.839558	0.847763	0.960985	0.957127	-0.0386203	-0.0366162	5.76657	5.80519	5.80318	5.44567	5.50927	6.06495	5.84372	5.66561	5.88907	6.05656	5.685	5.96496	FALSE	FALSE
1415957_a_at	AV297071	Rrp1	18114	10	0.852935	0.924802	0.965535	0.980479	0.0206911	0.0105281	8.9319	8.91121	8.92138	8.78986	8.77463	8.90114	8.96184	8.84401	9.03071	9.02765	8.98848	8.97514	FALSE	FALSE
1415958_at	AB008453	Slc2a4	20528	11	0.175853	0.0364738	0.608077	0.280862	0.23592	0.391393	4.11923	3.88331	3.72784	4.04478	3.98041	4.13244	3.54669	3.88951	4.31554	3.65642	3.62798	3.99738	FALSE	FALSE
1415959_at	AB008453	Slc2a4	20528	11	0.11605	0.0728378	0.529585	0.382499	0.180093	0.20989	2.6689	2.48881	2.45901	2.65746	2.45335	2.6765	2.49809	2.3875	2.73681	2.42559	2.40242	2.61242	FALSE	FALSE
1415960_at	NM_010824	Mpo	17523	11	0.280928	0.154357	0.70106	0.523337	0.139456	0.18862	2.8242	2.68474	2.63558	2.72248	2.78931	2.66742	2.69708	2.5749	2.92499	2.42034	2.8119	2.82512	FALSE	FALSE
1415961_at	NM_022417	Itm2c	64294	1	0.428659	0.2205	0.796461	0.601434	0.108603	0.172137	12.1057	11.9971	11.9335	12.1053	12.0362	12.1391	12.1177	11.9441	12.1058	11.6467	11.9081	12.106	FALSE	FALSE
1415962_at	NM_080635	Eif3h	68135	15	0.0905134	0.311014	0.488479	0.683146	-0.205778	-0.117101	11.5367	11.7425	11.6538	11.4835	11.7606	11.831	11.6605	11.7308	11.7	11.5403	11.6657	11.4266	FALSE	FALSE
1415963_at	NM_019868	Hnrnph2	56258	X	0.322153	0.156034	0.729485	0.525817	0.184663	0.272129	10.5173	10.3327	10.2452	10.682	10.4487	10.6515	10.2723	10.2243	10.6236	10.0146	10.1222	10.2464	FALSE	FALSE
1415964_at	NM_009127	Scd1	20249	19	0.0474517	0.12973	0.383613	0.487294	1.21006	0.883635	8.73501	7.52496	7.85138	8.98331	7.45119	6.35528	8.58582	7.35205	8.57866	7.51712	8.86753	8.64307	FALSE	FALSE
1415965_at	NM_009127	Scd1	20249	19	0.0929816	0.153055	0.493631	0.521489	0.703204	0.585341	5.86917	5.16596	5.28383	6.35126	5.08265	4.48917	5.76726	5.14009	6.04726	5.00157	5.86863	5.20898	FALSE	FALSE
1415966_a_at	NM_133666	Ndufv1	17995	19	0.0351967	0.0284809	0.338466	0.255117	-0.274414	-0.288408	9.99735	10.2718	10.2858	9.85707	10.1821	10.3341	10.2268	10.2962	10.1252	10.4484	10.185	10.0098	FALSE	FALSE
1415967_at	NM_133666	Ndufv1	17995	19	0.153377	0.0410584	0.578868	0.295575	-0.177084	-0.268982	9.08949	9.26657	9.35847	8.89334	9.28032	9.27665	9.29825	9.32515	9.16712	9.49684	9.19792	9.20801	FALSE	FALSE
1415968_a_at	NM_010594	Kap	16483	6	0.833138	0.853879	0.959231	0.959099	0.0509301	0.0445098	4.24209	4.19116	4.19758	4.62523	4.40529	4.69365	4.19089	4.07349	4.06711	3.99656	3.80634	4.03393	FALSE	FALSE
1415969_s_at	NM_010594	Kap	16483	6	0.114717	0.421901	0.527136	0.763356	-0.222829	-0.107896	2.17763	2.40046	2.28553	2.24075	2.53519	2.46037	2.20197	2.33359	2.28001	2.11942	2.40743	2.01214	FALSE	FALSE
1415970_at	NM_053071	NA	NA	NA	0.748188	0.988537	0.933257	0.997369	-0.0304972	0.00136114	12.3524	12.3829	12.3511	12.3487	12.2905	12.4379	12.3487	12.4272	12.2998	12.4141	12.2837	12.4089	FALSE	FALSE
1415971_at	AW546141	Marcks	17118	10	0.346686	0.83672	0.745498	0.953032	-0.190691	0.0408302	11.6736	11.8643	11.6327	11.7695	11.9523	12.0294	11.7084	11.6694	11.8568	11.2374	11.894	11.3944	FALSE	FALSE
1415972_at	AW546141	Marcks	17118	10	0.937628	0.45019	0.985945	0.780061	0.0105054	0.102911	10.3475	10.337	10.2446	10.3099	10.3258	10.4383	10.3442	10.1429	10.5197	10.0637	10.4298	10.2128	FALSE	FALSE
1415973_at	AW546141	Marcks	17118	10	0.905204	0.530355	0.978749	0.825095	-0.0200727	0.106834	11.1022	11.1223	10.9954	11.1864	11.2011	11.2635	11.1299	10.9109	11.2082	10.6552	11.1925	10.9121	FALSE	FALSE
1415974_at	AW553456	Map2k2	26396	10	0.7804	0.833099	0.943968	0.951568	0.0369129	-0.0278757	9.571	9.53409	9.59888	9.55033	9.58433	9.29331	9.44006	9.65499	9.53637	9.77225	9.65398	9.62631	FALSE	FALSE
1415975_at	AU080787	Carhsp1	52502	16	0.0103289	0.00105747	0.19857	0.0586981	-0.564989	-0.81831	5.49305	6.05804	6.31136	5.48834	5.98425	5.82896	6.30993	6.33996	5.60225	6.6399	6.00519	5.38856	FALSE	FALSE
1415976_a_at	AU080787	Carhsp1	52502	16	0.00399297	0.000339448	0.127722	0.0318947	-0.936879	-1.34403	4.57111	5.50799	5.91514	4.5369	5.27075	5.44716	6.16176	5.82081	4.70521	6.31291	5.256	4.47122	FALSE	FALSE
1415977_at	NM_023627	Isyna1	71780	8	0.382149	0.0259653	0.769398	0.245612	-0.159644	-0.457156	8.53584	8.69548	8.99299	8.34886	8.81379	8.36456	8.92402	8.98782	8.58589	9.24117	8.73407	8.67277	FALSE	FALSE
1415978_at	NM_023279	Tubb3	22152	8	0.563096	0.83122	0.863141	0.950964	-0.100906	-0.036908	2.93665	3.03755	2.97356	2.77672	2.85681	2.7027	2.95614	3.01431	3.08828	3.10772	3.39565	2.94494	FALSE	FALSE
1415979_x_at	BC025909	Rpl7	19989	1	0.233135	0.549657	0.665565	0.835334	-0.115134	-0.0561379	12.9834	13.0986	13.0396	13.0118	13.0821	13.1636	12.9599	13.1048	13.0118	13.0768	13.0273	12.9267	FALSE	FALSE
1415980_at	NM_026468	Atp5g2	67942	15	0.264693	0.447915	0.689413	0.778925	-0.130472	-0.0871875	11.717	11.8475	11.8042	11.639	11.9449	11.9851	11.7374	11.8056	11.8375	11.7303	11.7518	11.6746	FALSE	FALSE
1415981_at	AV258950	Herpud2	80517	9	0.173463	0.0394965	0.606239	0.29043	0.17352	0.28057	10.0073	9.83374	9.72669	9.98754	9.83116	10.0161	9.66277	9.65387	10.1307	9.68614	9.83128	9.90357	FALSE	FALSE
1415982_at	AV258950	Herpud2	80517	9	0.0529082	0.229497	0.40154	0.611482	0.233951	0.136252	8.15739	7.92344	8.02113	7.98984	7.97691	7.80144	8.06134	7.98677	8.26644	8.02516	7.9821	8.21588	FALSE	FALSE
1415983_at	NM_008879	Lcp1	18826	14	0.157553	0.0134286	0.585308	0.182855	-0.162594	-0.319628	13.1615	13.3241	13.4811	13.1944	13.3075	13.2321	13.5646	13.4239	13.1016	13.5712	13.3161	13.1884	FALSE	FALSE
1415984_at	NM_007382	Acadm	11364	3	0.162189	0.363518	0.591531	0.723437	-0.138975	-0.0876199	10.0979	10.2369	10.1856	10.1258	10.2873	10.2348	10.1949	10.2079	10.0559	10.0745	10.268	10.1121	FALSE	FALSE
1415985_at	NM_133953	Sf3b3	101943	8	0.784507	0.151833	0.944879	0.520018	-0.0456386	-0.252328	9.93271	9.97834	10.185	9.85495	10.0202	9.80238	10.1414	10.1538	9.69975	10.3935	9.97887	10.2434	FALSE	FALSE
1415986_at	NM_011334	Clcn4-2	12727	7	0.0595837	0.301157	0.420768	0.675716	0.363112	0.186109	9.90169	9.53858	9.71558	9.89361	9.53798	9.30687	9.85658	9.75058	9.60646	9.75218	9.55829	10.205	FALSE	FALSE
1415987_at	BG065877	Hdlbp	110611	1	0.555677	0.0716628	0.859794	0.380089	-0.098898	-0.327252	10.2636	10.3625	10.5908	10.1778	10.2428	10.2657	10.5942	10.4439	10.2003	10.9355	10.3779	10.4127	FALSE	FALSE
1415988_at	BG065877	Hdlbp	110611	1	0.152854	0.153142	0.578342	0.521586	-0.517776	-0.517374	4.63967	5.15744	5.15704	4.68734	5.05329	5.00398	5.12663	4.4331	4.92812	5.2912	6.03525	4.30354	FALSE	FALSE
1415989_at	BB250384	Vcam1	22329	3	1.14574e-05	5.73298e-06	0.00455843	0.00293822	0.942153	1.01992	4.35291	3.41076	3.333	4.54883	3.36322	3.27787	3.29468	3.44527	4.33243	3.34109	3.50915	4.17748	FALSE	TRUE
1415990_at	BC003731	Vdac2	22334	14	0.770955	0.268207	0.94082	0.647434	-0.0276852	-0.108568	12.9457	12.9734	13.0542	12.9309	12.9587	12.9763	13.018	12.9902	12.9571	13.1859	12.9536	12.949	FALSE	FALSE
1415991_a_at	NM_027910	Klhdc3	71765	17	0.00511818	0.00221694	0.145729	0.084878	-0.819161	-0.937631	7.84418	8.66334	8.78181	7.66925	8.67477	8.11631	8.98476	9.15482	7.83162	8.6859	8.7189	8.03168	FALSE	FALSE
1415992_at	NM_020035	Pigo	56703	4	0.313779	0.376455	0.723259	0.732337	0.134056	-0.116968	5.06032	4.92626	5.17729	5.0671	5.0062	4.77424	5.1718	5.12867	4.98479	5.35386	4.87589	5.12907	FALSE	FALSE
1415993_at	NM_009270	Sqle	20775	15	0.348953	0.042337	0.747149	0.30004	-0.175458	-0.41606	11.5299	11.7053	11.9459	11.6908	11.9214	11.3709	12.0975	11.7209	11.2505	11.8189	12.0241	11.6483	FALSE	FALSE
1415994_at	NM_021282	Cyp2e1	13106	7	0.9736	0.545093	0.994234	0.832941	-0.00432828	-0.0799183	2.04547	2.0498	2.12539	2.20219	2.11502	2.09592	2.16062	1.84592	2.09907	2.10053	2.20755	1.83516	FALSE	FALSE
1415995_at	NM_009811	Casp6	12368	3	0.0856894	0.695871	0.479905	0.901322	-0.385938	-0.0813308	7.78757	8.17351	7.8689	7.68777	8.1788	8.27521	7.92526	8.04581	8.17522	7.50265	8.1995	7.49972	FALSE	FALSE
1415996_at	AF173681	Txnip	56338	3	0.00588472	0.036397	0.155847	0.280605	-0.695019	-0.480793	11.283	11.9781	11.7638	11.0631	12.1719	12.1671	11.7481	11.8208	11.5127	11.3715	11.9463	11.2733	FALSE	FALSE
1415997_at	AF173681	Txnip	56338	3	0.0228675	0.139137	0.280257	0.502076	-0.845742	-0.50519	9.85299	10.6987	10.3582	9.49511	10.9834	10.857	10.4391	10.3483	10.2324	9.65199	10.8909	9.83141	FALSE	FALSE
1415998_at	NM_011694	Vdac1	22333	11	0.366012	0.107731	0.758943	0.452317	-0.100183	-0.187095	11.0951	11.1953	11.2822	10.9651	11.2391	11.1764	11.21	11.3044	11.1349	11.3974	11.105	11.1852	FALSE	FALSE
1415999_at	NM_010423	Hey1	15213	3	0.523032	0.286255	0.844215	0.663024	0.0666855	0.113548	3.03632	2.96963	2.92277	2.99033	3.0869	2.99472	2.78768	2.92581	3.05702	2.89373	2.98837	3.0616	FALSE	FALSE
1416000_a_at	NM_011034	NA	NA	NA	0.647187	0.582375	0.895074	0.849646	-0.0483373	-0.0582239	14.1424	14.1907	14.2006	14.0439	14.2451	14.3406	14.2202	14.1478	14.2061	14.1364	14.0837	14.177	FALSE	FALSE
1416001_a_at	NM_028071	Cotl1	72042	8	0.196209	0.0212424	0.629076	0.224579	-0.661058	-1.30518	8.68947	9.35053	9.99465	8.49762	9.10094	8.79355	9.59174	9.69736	8.58922	11.2913	9.56068	8.98158	FALSE	FALSE
1416002_x_at	NM_028071	Cotl1	72042	8	0.779232	0.148948	0.943513	0.515442	-0.0987648	-0.536827	9.88357	9.98233	10.4204	9.85131	9.78285	9.83682	10.043	10.0821	9.80214	11.4354	10.0281	9.99726	FALSE	FALSE
1416003_at	NM_008770	Cldn11	18417	3	0.881649	0.803378	0.972719	0.941855	-0.018176	-0.0304287	2.01287	2.03105	2.0433	1.98189	2.28676	2.03251	1.86234	1.95151	2.05466	1.98081	2.10913	2.00207	FALSE	FALSE
1416004_at	NM_011738	Ywhah	22629	5	0.225199	0.0725121	0.658807	0.381893	-0.136337	-0.211904	11.9365	12.0729	12.1485	11.891	12.101	11.9817	12.0375	12.1134	11.8855	12.3069	12.1236	12.0332	FALSE	FALSE
1416005_at	NM_008947	Psmc1	19179	12	0.222442	0.216823	0.65668	0.597297	-0.143361	-0.145265	10.4818	10.6251	10.627	10.471	10.5492	10.7991	10.597	10.5858	10.5662	10.7349	10.4905	10.4081	FALSE	FALSE
1416006_at	M34328	Mdk	17242	2	0.870981	0.561256	0.969817	0.840968	-0.0178861	-0.0645141	4.21292	4.2308	4.27743	4.22357	4.19038	4.20781	4.2074	4.36117	4.26209	4.43451	4.12342	4.1531	FALSE	FALSE
1416007_at	AV172776	Satb1	20230	17	0.861643	0.885741	0.967196	0.968877	-0.0352434	-0.0290507	3.00307	3.03831	3.03212	3.07989	2.95765	3.14832	3.44943	2.71584	3.02336	2.68928	3.25078	2.90595	FALSE	FALSE
1416008_at	AV172776	Satb1	20230	17	0.026392	0.00397813	0.299976	0.109164	-0.333028	-0.477013	2.84183	3.17486	3.31884	2.91961	3.27266	3.30063	3.31103	3.07445	3.0285	3.37283	3.14949	2.57737	FALSE	FALSE
1416009_at	NM_019793	Tspan3	56434	9	0.897718	0.984591	0.976518	0.996188	0.013571	-0.00203809	10.2366	10.2231	10.2387	10.1833	10.1815	10.2754	10.3349	10.3287	10.2908	10.1996	10.0651	10.2359	FALSE	FALSE
1416010_a_at	NM_010119	Ehd1	13660	19	0.000712407	0.00956632	0.0531343	0.159031	-0.684485	-0.453278	10.1198	10.8043	10.5731	10.1663	10.818	10.765	10.6494	10.727	10.1366	10.2518	10.9209	10.0565	FALSE	FALSE
1416011_x_at	NM_010119	Ehd1	13660	19	0.000238562	0.00346391	0.0292415	0.103844	-0.76825	-0.523223	10.0143	10.7826	10.5375	9.96763	10.8173	10.7301	10.496	10.678	10.043	10.2993	10.9396	10.0322	FALSE	FALSE
1416012_at	NM_010119	Ehd1	13660	19	0.00191818	0.00658028	0.0903191	0.136449	-1.22172	-0.999685	6.68402	7.90573	7.6837	6.18534	8.0098	7.41701	7.62924	7.87887	6.72122	7.41206	8.42132	7.14549	FALSE	FALSE
1416013_at	NM_011116	Pld3	18807	7	1.21106e-05	9.9118e-06	0.00470863	0.00413259	0.856432	0.876469	13.4282	12.5718	12.5517	13.4171	12.5859	12.5372	12.582	12.4956	13.2877	12.4874	12.6825	13.5798	FALSE	FALSE
1416014_at	NM_015751	Abce1	24015	8	0.00716301	0.0007693	0.170519	0.0496395	-0.33982	-0.481694	8.7517	9.09152	9.23339	8.82594	9.20263	9.1373	9.24823	9.17052	8.61998	9.24932	8.96673	8.80918	FALSE	FALSE
1416015_s_at	NM_015751	Abce1	24015	8	0.011912	0.00169648	0.21096	0.0751601	-0.309715	-0.42995	9.86346	10.1732	10.2934	9.93649	10.1823	10.1007	10.3481	10.3023	9.81772	10.3498	10.1165	9.83617	FALSE	FALSE
1416016_at	AW048052	NA	NA	NA	0.438791	0.130169	0.802185	0.487941	-0.109564	0.224254	8.16682	8.27638	7.94256	8.03946	7.8922	8.37742	8.14154	8.09338	8.36335	7.79395	8.35834	8.09765	FALSE	FALSE
1416017_at	BC024686	Copg1	54161	6	0.0643303	0.00288633	0.431814	0.0971961	-0.335246	-0.633585	5.85568	6.19092	6.48926	5.71572	6.12122	6.09761	6.60917	6.31512	5.83031	6.7374	6.16005	6.02101	FALSE	FALSE
1416018_at	NM_026106	Dr1	13486	5	0.896437	0.502723	0.976433	0.809876	0.0237064	0.123479	9.20255	9.17885	9.07907	9.34855	9.26987	9.47011	9.03282	8.9924	9.39848	8.93454	9.07402	8.86063	FALSE	FALSE
1416019_at	NM_026106	Dr1	13486	5	0.195457	0.348042	0.628331	0.711433	-0.378779	-0.268696	8.09569	8.47447	8.36439	8.27753	8.74716	8.78647	8.32206	8.05097	8.44892	8.02394	8.58597	7.56063	FALSE	FALSE
1416020_a_at	NM_007506	Atp5g1	11951	11	0.247624	0.102807	0.676609	0.443423	-0.131555	-0.192511	10.2725	10.4041	10.465	10.2717	10.4567	10.5257	10.4311	10.4888	10.3171	10.5072	10.1977	10.2287	FALSE	FALSE
1416021_a_at	BC002008	NA	NA	NA	0.0523182	0.0376682	0.399933	0.284823	0.216278	0.235325	14.1404	13.9241	13.905	14.1902	13.9511	14.0698	13.9216	13.8463	14.1493	13.8424	13.8561	14.0815	FALSE	FALSE
1416022_at	BC002008	Fabp5	16592	3	0.0123733	0.0179251	0.214014	0.209113	0.397804	0.369355	13.9594	13.5616	13.5901	13.9948	13.6768	13.8511	13.6115	13.4013	13.9895	13.4819	13.4324	13.8939	FALSE	FALSE
1416023_at	NM_010174	Fabp3	14077	4	2.24289e-05	0.000318986	0.0066991	0.0307406	1.32584	0.953287	7.3415	6.01566	6.38821	7.40115	5.90939	6.03823	6.58804	6.0618	7.28795	6.6672	5.94695	7.33539	TRUE	FALSE
1416024_x_at	NM_009836	Cct3	12462	3	0.0191191	0.00664402	0.259155	0.137078	-0.258977	-0.317006	10.9874	11.2464	11.3044	10.9326	11.2135	11.1825	11.2977	11.2915	11.0147	11.402	11.2651	11.0149	FALSE	FALSE
1416025_at	NM_133862	Fgg	99571	3	0.223788	0.503567	0.657202	0.810021	-0.159178	-0.0851167	2.17521	2.33439	2.26033	2.21386	2.27458	2.38597	2.19637	2.28519	2.39042	2.31004	2.33201	1.92136	FALSE	FALSE
1416026_a_at	NM_009076	NA	NA	NA	0.040758	0.230911	0.360437	0.613219	-0.209525	-0.113647	12.8669	13.0765	12.9806	12.8858	12.9853	13.0906	12.956	13.1299	12.929	13.0004	13.0089	12.786	FALSE	FALSE
1416027_at	NM_011051	Pdcd6	18570	13	0.693561	0.860353	0.913839	0.96075	-0.0425505	0.0189353	11.1524	11.195	11.1335	11.0892	11.2726	11.2894	11.0668	11.1309	11.2727	11.0611	11.1647	11.0954	FALSE	FALSE
1416028_a_at	NM_008258	Hn1	15374	11	0.251987	0.0948408	0.679925	0.426973	-0.159483	-0.242195	10.0116	10.1711	10.2538	10.0427	10.0342	10.204	10.1957	10.1536	10.1053	10.5315	10.1557	9.88688	FALSE	FALSE
1416029_at	NM_013692	Klf10	21847	15	0.0955957	0.147942	0.497572	0.513683	-0.212573	-0.181085	8.57292	8.78549	8.75401	8.59506	8.87836	8.68797	8.62661	8.84304	8.72269	8.75704	8.82547	8.40101	FALSE	FALSE
1416030_a_at	NM_008568	Mcm7	17220	5	0.347296	0.0517042	0.745898	0.327231	-0.42662	-0.956827	8.51227	8.93889	9.4691	8.65064	8.63521	8.04349	9.59774	9.24788	8.14791	10.1743	9.52531	8.73827	FALSE	FALSE
1416031_s_at	NM_008568	Mcm7	17220	5	0.235496	0.0335287	0.666779	0.272239	-0.572702	-1.11922	7.15375	7.72645	8.27297	7.41636	7.3388	6.9021	8.38516	8.1146	6.67461	9.09496	8.16267	7.37029	FALSE	FALSE
1416032_at	AW494906	Tmem109	68539	19	0.498395	0.493371	0.833045	0.804722	0.148494	-0.150279	9.71667	9.56818	9.86695	9.58394	9.45802	9.23324	9.92099	9.67893	9.60609	10.2218	9.79237	9.96	FALSE	FALSE
1416033_at	AW494906	Tmem109	68539	19	0.637873	0.258692	0.891943	0.638299	-0.108591	-0.268084	4.67593	4.78452	4.94401	4.27116	4.65981	4.54204	4.94991	4.6348	4.87606	5.22231	5.17671	4.88057	FALSE	FALSE
1416034_at	NM_009846	Cd24a	12484	10	0.543898	0.979422	0.854262	0.994589	0.152052	0.00639901	9.23664	9.08459	9.23024	9.44582	8.90722	9.04947	9.02797	9.46615	9.20442	9.75554	8.73816	9.05969	FALSE	FALSE
1416035_at	BB269715	Hif1a	15251	12	0.0082984	0.00735041	0.181155	0.143181	-0.374577	-0.382839	8.27963	8.6542	8.66247	8.31491	8.85465	8.66789	8.63816	8.6594	8.14992	8.49459	8.63533	8.37406	FALSE	FALSE
1416036_at	AF483488	Fkbp1a	14225	2	0.322459	0.305634	0.72957	0.678656	-0.103653	-0.107525	10.9803	11.0839	11.0878	10.9569	11.196	11.146	11.0473	11.0235	11.0976	11.0201	11.0823	10.8863	FALSE	FALSE
1416037_a_at	NM_007636	Cct2	12461	10	0.0403788	0.0171514	0.359055	0.204915	-0.235073	-0.285212	11.1133	11.3483	11.3985	11.0554	11.2437	11.3487	11.4346	11.3944	11.1535	11.5171	11.3019	11.1308	FALSE	FALSE
1416038_at	NM_019776	Snd1	56463	6	0.840222	0.137124	0.961311	0.498384	0.046236	-0.361542	9.30325	9.25701	9.66479	9.14599	9.22971	9.13989	9.77678	9.45332	9.03876	9.98788	9.17783	9.72501	FALSE	FALSE
1416039_x_at	NM_010516	Cyr61	16007	3	0.0159461	0.0143875	0.242675	0.189214	1.17846	1.20304	6.32925	5.15079	5.12621	5.62625	4.97243	5.91718	5.5908	4.79401	7.10719	4.8154	4.74119	6.25432	FALSE	FALSE
1416040_at	NM_026334	Lipf	67717	19	0.439553	0.584578	0.80257	0.85052	0.0897708	0.06299	2.29123	2.20146	2.22824	2.32548	2.08488	2.09624	2.41133	2.2712	2.19971	2.1885	2.23694	2.3485	FALSE	FALSE
1416041_at	NM_011361	Sgk1	20393	10	1.71777e-05	7.88983e-06	0.00565496	0.00359434	1.45524	1.59224	11.2551	9.79987	9.66287	11.5935	9.83799	10.0256	9.61075	9.93634	11.0903	9.53988	9.43765	11.0815	TRUE	TRUE
1416042_s_at	BB493242	Nasp	50927	4	0.139918	0.0198808	0.563137	0.21832	-0.422331	-0.730212	7.41966	7.84199	8.14987	7.64619	7.48809	7.52205	8.36936	8.06415	7.28284	8.59216	7.93976	7.32994	FALSE	FALSE
1416043_at	BB493242	Nasp	50927	4	0.987284	0.578567	0.997078	0.847813	0.00244492	0.0859167	2.59298	2.59053	2.50706	2.37137	2.39855	2.373	2.38452	2.63986	2.69179	2.73812	2.75874	2.71577	FALSE	FALSE
1416044_at	NM_022009	Flii	14248	11	0.766662	0.350361	0.939964	0.713651	-0.0419617	-0.13486	10.4722	10.5141	10.607	10.2525	10.4912	10.5577	10.5037	10.4187	10.4744	10.8262	10.5661	10.6896	FALSE	FALSE
1416045_a_at	NM_011418	Smarcb1	20587	10	0.0217065	0.042364	0.272671	0.30004	-0.274749	-0.235097	9.06317	9.33792	9.29827	8.93172	9.32925	9.32119	9.23385	9.29979	9.21721	9.33171	9.39279	9.04059	FALSE	FALSE
1416046_a_at	BM054266	Fuca2	66848	10	9.84572e-05	0.00125195	0.0169485	0.064164	0.573893	0.408218	11.397	10.8232	10.9888	11.4883	10.9371	10.8957	11.0293	10.7679	11.3468	11.0001	10.8058	11.3561	FALSE	FALSE
1416047_at	BM054266	Fuca2	66848	10	0.404049	0.154888	0.782097	0.524281	0.144981	0.256235	3.32232	3.17734	3.06608	3.43703	2.95998	2.96103	3.32543	3.04422	3.29289	2.91284	3.52676	3.23704	FALSE	FALSE
1416048_at	NM_018774	Phc2	54383	4	0.0642359	0.0227481	0.431695	0.232013	-0.290702	-0.376229	9.23898	9.52968	9.61521	9.00138	9.56632	9.31205	9.54052	9.64975	9.28703	9.73879	9.62725	9.42853	FALSE	FALSE
1416049_at	NM_138595	Gldc	104174	19	0.492028	0.157193	0.830114	0.527575	0.0672565	0.14433	2.44476	2.3775	2.30043	2.49431	2.36036	2.34511	2.36767	2.37746	2.46189	2.17324	2.40993	2.37807	FALSE	FALSE
1416050_a_at	NM_016741	Scarb1	20778	5	0.622963	0.0467148	0.886373	0.313684	-0.111734	-0.500606	10.3602	10.4719	10.8608	10.3194	10.5289	10.0174	11.0751	10.5727	10.1547	10.9783	10.8257	10.6065	FALSE	FALSE
1416051_at	NM_013484	C2	12263	17	0.10817	0.0315383	0.517265	0.265126	0.235657	0.334109	3.04274	2.80708	2.70863	2.92488	2.89659	2.90825	2.57332	2.92142	3.19551	2.65598	2.59156	3.00782	FALSE	FALSE
1416052_at	AK011304	Prps1	19139	X	0.0354253	0.0067916	0.339568	0.138228	-0.446515	-0.625409	5.38644	5.83295	6.01185	5.40941	5.74304	5.61578	5.97261	6.08413	5.61591	6.31989	5.79895	5.134	FALSE	FALSE
1416053_at	NM_008516	Lrrn1	16979	6	0.818431	0.77662	0.955792	0.932519	-0.0280712	0.03472	2.28298	2.31105	2.24826	2.44126	2.23066	2.23961	2.42482	2.37103	2.26839	2.08929	2.32251	2.13928	FALSE	FALSE
1416054_at	NM_009095	Rps5	20103	7	0.173195	0.298642	0.60588	0.673214	-0.131608	-0.0983338	13.5039	13.6355	13.6022	13.4842	13.6308	13.7134	13.5625	13.6533	13.5484	13.6132	13.5397	13.479	FALSE	FALSE
1416055_at	NM_009669	NA	NA	NA	0.598309	0.505361	0.877073	0.811084	0.0493142	-0.0626256	1.86101	1.8117	1.92364	1.87404	1.93538	1.72619	1.87658	1.79807	1.81934	1.95894	1.91082	1.88965	FALSE	FALSE
1416056_a_at	BC027265	Ndufb11	104130	X	0.696658	0.470876	0.914737	0.792513	-0.04563	0.0852325	11.8903	11.9359	11.8051	11.8273	11.9349	12.0314	11.7344	11.8126	12.0571	11.746	11.9638	11.7865	FALSE	FALSE
1416057_at	BC027265	Ndufb11	104130	X	0.188079	0.374356	0.621137	0.731138	-0.156556	-0.102988	10.745	10.9015	10.848	10.6112	10.9594	10.932	10.8251	10.888	10.9425	10.7594	10.8847	10.6813	FALSE	FALSE
1416058_s_at	NM_020615	Atp5c1	11949	2	0.492501	0.646977	0.830341	0.87961	-0.0731222	0.0484523	12.5547	12.6278	12.5063	12.4735	12.6168	12.6837	12.461	12.5656	12.7008	12.441	12.6342	12.4897	FALSE	FALSE
1416059_at	BC011160	Sec23b	27054	2	0.153895	0.0317834	0.579601	0.265712	-0.18633	-0.301609	9.73166	9.91799	10.0333	9.63727	9.8004	9.83342	10.0923	9.93797	9.73458	10.2071	9.98258	9.82312	FALSE	FALSE
1416060_at	BF577643	Tbc1d15	66687	10	0.0162856	0.0167536	0.243936	0.202956	0.373453	0.3713	9.86925	9.4958	9.49795	10.0112	9.5931	9.6457	9.51245	9.41261	9.97526	9.38831	9.42909	9.62128	FALSE	FALSE
1416061_at	BF577643	Tbc1d15	66687	10	0.135636	0.45428	0.55769	0.782616	0.186089	0.0891818	9.00154	8.81545	8.91235	9.04182	8.83178	8.85854	8.92294	8.72155	9.16654	8.98234	8.86625	8.79624	FALSE	FALSE
1416062_at	BF577643	Tbc1d15	66687	10	0.882722	0.806632	0.972853	0.942777	-0.0282315	-0.046891	6.08475	6.11298	6.13164	6.12022	5.90654	6.35784	6.31717	5.9015	6.39903	6.17121	6.07961	5.73501	FALSE	FALSE
1416063_x_at	NM_023289	Ceacam11	66996	7	0.270259	0.0835161	0.693263	0.406333	-0.121024	-0.199515	1.38703	1.50805	1.58654	1.44827	1.51293	1.52622	1.55719	1.36628	1.39251	1.68952	1.63166	1.32031	FALSE	FALSE
1416064_a_at	NM_022310	Hspa5	14828	2	0.832436	0.381864	0.959069	0.73587	0.0404772	-0.170547	13.0032	12.9627	13.1737	13.1947	12.7724	12.727	13.3996	13.0761	12.7798	13.3492	13.085	13.035	FALSE	FALSE
1416065_a_at	NM_133971	Ankrd10	102334	8	0.623451	0.581542	0.886537	0.849165	0.0677154	0.0761411	7.60214	7.53443	7.526	7.85866	7.66184	7.67108	7.48994	7.53408	7.47395	7.42623	7.39813	7.47382	FALSE	FALSE
1416066_at	NM_007657	Cd9	12527	6	0.107483	0.933226	0.516632	0.98274	0.218582	0.0106075	13.1275	12.909	13.1169	13.1924	12.9505	12.7404	13.1767	13.1055	13.0235	13.2236	12.8809	13.1667	FALSE	FALSE
1416067_at	NM_013562	Ifrd1	15982	12	0.754665	0.378885	0.935144	0.733647	0.0409095	-0.117302	10.3763	10.3354	10.4936	10.5849	10.3501	10.2495	10.6286	10.3359	10.3784	10.5021	10.4209	10.1657	FALSE	FALSE
1416068_at	NM_053092	NA	NA	NA	0.0367847	0.0125391	0.345077	0.178231	-0.271317	-0.342447	9.27684	9.54816	9.61929	9.14875	9.50357	9.43838	9.6501	9.71334	9.3346	9.7042	9.49276	9.34718	FALSE	FALSE
1416069_at	NM_019703	Pfkp	56421	13	0.00229572	0.000381668	0.0985149	0.0337751	-0.456856	-0.590737	10.1494	10.6063	10.7402	10.1043	10.5603	10.4858	10.8046	10.6488	10.0944	10.8556	10.6842	10.2496	FALSE	FALSE
1416070_a_at	NM_025860	Ddx18	66942	1	0.00124546	0.00327563	0.0731399	0.101512	-0.545944	-0.470882	7.51693	8.06287	7.98781	7.55036	7.82537	7.94854	7.9733	7.97503	7.47994	8.16476	8.26505	7.52049	FALSE	FALSE
1416071_at	NM_025860	Ddx18	66942	1	0.00458961	0.00170281	0.137447	0.0752695	-0.335429	-0.392396	9.01946	9.35489	9.41186	8.93928	9.37987	9.39391	9.35465	9.37048	9.04472	9.50105	9.30028	9.07438	FALSE	FALSE
1416072_at	NM_133654	Cd34	12490	1	0.722079	0.0967794	0.923636	0.430968	-0.252754	-1.26769	3.06205	3.31481	4.32975	3.34966	2.74814	2.68685	4.19546	3.9461	2.39765	6.04564	3.31147	3.43884	FALSE	FALSE
1416073_a_at	NM_008787	NA	NA	NA	0.0860255	0.00972105	0.480653	0.160357	-0.527786	-0.88498	6.73673	7.26451	7.62171	6.65059	7.0636	6.83752	7.54666	7.54139	6.68272	8.25486	7.41462	6.87687	FALSE	FALSE
1416074_a_at	NM_009081	NA	NA	NA	0.135541	0.198459	0.557403	0.579284	-0.171804	-0.145705	13.1314	13.3032	13.2771	12.9588	13.3182	13.3098	13.1977	13.247	13.2784	13.3154	13.3529	13.1571	FALSE	FALSE
1416075_at	NM_022028	Sav1	64010	12	0.157243	0.391508	0.584795	0.742563	-0.257992	-0.151012	7.14444	7.40243	7.29545	7.25553	7.32208	7.4187	7.29209	7.14083	7.38223	7.27218	7.64777	6.79555	FALSE	FALSE
1416076_at	NM_007629	NA	NA	NA	0.0331648	0.00195764	0.329053	0.0803457	-1.36021	-2.29747	5.89761	7.25782	8.19508	6.47356	7.04523	6.44192	8.27833	7.73139	5.17678	9.26167	7.60014	6.04249	FALSE	FALSE
1416077_at	NM_009627	Adm	11535	7	0.0909355	0.205419	0.489705	0.585664	0.351328	0.254221	3.13801	2.78668	2.88379	2.79092	2.75994	3.01464	2.97707	2.65139	3.57206	2.91435	2.69401	3.05104	FALSE	FALSE
1416078_s_at	NM_029780	Raf1	110157	6	0.287894	0.372864	0.706591	0.730082	0.135313	0.112438	8.82554	8.69022	8.7131	8.73654	8.54298	8.74361	8.67461	8.55963	8.91846	8.92169	8.76743	8.82161	FALSE	FALSE
1416079_a_at	NM_019767	Arpc1a	56443	5	0.82035	0.124853	0.956201	0.477998	0.0294703	0.211993	9.41632	9.38685	9.20432	9.41103	9.41501	9.54391	9.1762	9.29385	9.52359	9.02177	9.32278	9.31432	FALSE	FALSE
1416080_at	NM_009614	Adam15	11490	3	0.274979	0.0443219	0.69698	0.305278	-0.302168	-0.602478	7.00722	7.30938	7.60969	6.62008	7.26694	6.89976	7.75296	7.41704	6.85765	7.80917	7.61135	7.54392	FALSE	FALSE
1416081_at	NM_008539	Smad1	17125	8	0.0442444	0.162482	0.372428	0.534571	-0.310405	-0.203268	6.50998	6.82039	6.71325	6.3503	6.62925	6.79709	6.54274	6.73657	6.51437	6.96776	6.92751	6.66528	FALSE	FALSE
1416082_at	AW108405	Rab1	19324	11	0.42154	0.693421	0.79312	0.900615	-0.0746351	-0.0361292	12.7501	12.8247	12.7862	12.7807	12.7913	12.9016	12.7784	12.7651	12.7985	12.7889	12.8075	12.6709	FALSE	FALSE
1416083_at	AA124553	Zfand5	22682	19	0.000178419	7.23804e-05	0.0246082	0.0121864	0.51025	0.571428	11.9123	11.402	11.3409	11.9693	11.4099	11.3793	11.3278	11.3842	11.8937	11.2849	11.4425	11.8738	FALSE	FALSE
1416084_at	AA124553	Zfand5	22682	19	0.00104818	0.000178095	0.0659089	0.0211375	0.556192	0.707028	9.06423	8.50804	8.3572	9.10471	8.468	8.54229	8.35613	8.44142	9.25116	8.24748	8.54041	8.83682	FALSE	FALSE
1416085_s_at	AA124553	Zfand5	22682	19	0.00396855	0.000530518	0.127665	0.040692	0.413887	0.558487	11.2523	10.8384	10.6938	11.3061	10.6162	10.9654	10.8434	10.7293	11.3172	10.6218	10.8206	11.1337	FALSE	FALSE
1416086_at	NM_009419	Tpst2	22022	5	0.529563	0.6441	0.847184	0.878187	0.0666862	-0.0487664	9.76965	9.70296	9.81841	9.69119	9.80428	9.55814	9.87961	9.84651	9.80446	9.77135	9.70423	9.81328	FALSE	FALSE
1416087_at	NM_007457	Ap1s1	11769	5	0.251204	0.0311458	0.679262	0.263646	-0.135068	-0.278383	10.0197	10.1548	10.2981	9.93731	10.1715	10.0584	10.2453	10.1875	9.99787	10.4774	10.2184	10.124	FALSE	FALSE
1416088_a_at	NM_009091	NA	NA	NA	0.219681	0.444353	0.653767	0.776564	-0.12072	-0.0733784	12.7943	12.915	12.8677	12.7799	12.8281	12.8754	12.8038	12.9688	12.8578	12.9711	12.9008	12.7451	FALSE	FALSE
1416089_at	NM_009091	NA	NA	NA	0.171448	0.108666	0.603947	0.453646	-0.128547	-0.153743	10.8819	11.0104	11.0356	10.8887	10.9952	10.9614	10.9965	11.0486	10.9015	11.1152	11.0213	10.8555	FALSE	FALSE
1416090_at	AK011810	Pdhb	68263	14	0.865038	0.901478	0.968092	0.973969	-0.0169749	-0.0123593	10.1451	10.1621	10.1574	10.1324	10.1717	10.3033	10.1801	10.0905	10.222	10.1206	10.0924	10.0808	FALSE	FALSE
1416091_at	BB000894	Map4	17758	9	0.749187	0.424546	0.933469	0.764888	0.071204	-0.180413	7.37476	7.30355	7.55517	7.13773	7.18301	7.05542	7.66226	7.47468	7.18346	7.82024	7.38055	7.80307	FALSE	FALSE
1416092_a_at	BB000894	Map4	17758	9	0.633658	0.569896	0.890633	0.844656	0.0863243	-0.103183	8.31407	8.22775	8.41726	8.1355	8.15642	8.04985	8.33967	8.2641	8.22027	8.75568	8.3693	8.58646	FALSE	FALSE
1416093_a_at	NM_025570	Mrpl20	66448	4	0.0996482	0.175074	0.50484	0.551399	-0.18447	-0.148315	9.67515	9.85962	9.82347	9.69058	9.81403	9.91658	9.78307	9.97914	9.69185	9.87329	9.68315	9.64303	FALSE	FALSE
1416094_at	NM_007404	Adam9	11502	8	0.497468	0.134069	0.832538	0.493364	-0.0832047	-0.192863	11.5919	11.6751	11.7847	11.6946	11.7228	11.5322	11.9544	11.7057	11.4563	11.677	11.7874	11.6247	FALSE	FALSE
1416095_x_at	NM_025364	Sarnp	66118	10	0.885284	0.959386	0.973394	0.9892	-0.0140369	0.0049522	9.31184	9.32588	9.30689	9.34397	9.23743	9.35221	9.24774	9.36307	9.25956	9.43551	9.26236	9.332	FALSE	FALSE
1416096_at	NM_134044	Vipas39	104799	12	0.86621	0.691429	0.968346	0.900134	0.02009	0.0474937	10.473	10.4529	10.4255	10.446	10.337	10.2129	10.4639	10.5638	10.454	10.4754	10.5819	10.5188	FALSE	FALSE
1416097_at	NM_138682	Lrrc4	192198	6	0.319993	0.0731049	0.728095	0.382894	0.114249	0.218873	2.59189	2.47764	2.37302	2.54132	2.47099	2.47571	2.40492	2.32612	2.62647	2.24314	2.63109	2.60787	FALSE	FALSE
1416098_at	NM_011522	Syngr3	20974	17	0.583269	0.729043	0.871993	0.913324	-0.0778761	0.0489347	2.75426	2.83213	2.70532	2.76486	2.79033	3.12404	2.68945	2.81939	2.70094	2.63619	2.55297	2.79697	FALSE	FALSE
1416099_at	NM_011289	Rpl27	19942	11	0.0890289	0.123594	0.485889	0.475533	-0.178165	-0.159017	11.1663	11.3445	11.3254	11.104	11.3998	11.4197	11.2895	11.351	11.259	11.2867	11.2629	11.136	FALSE	FALSE
1416100_at	NM_018749	Eif3d	55944	15	0.0524105	0.0251736	0.400189	0.241432	-0.240286	-0.287385	11.4294	11.6697	11.7168	11.2774	11.6148	11.6849	11.6554	11.6832	11.5256	11.8801	11.6408	11.4851	FALSE	FALSE
1416101_a_at	NM_015786	Hist1h1c	50708	13	0.0948778	0.0583598	0.496222	0.345146	-0.283167	-0.328147	11.2143	11.4974	11.5424	11.0494	11.5544	11.6786	11.6179	11.3187	11.5511	11.4549	11.495	11.0423	FALSE	FALSE
1416102_at	AV027921	Ywhaz	22631	15	0.66518	0.227187	0.902517	0.609315	-0.0593441	-0.171364	10.8825	10.9419	11.0539	10.821	11.0621	11.1504	10.9669	10.9733	11.0579	11.1327	10.7019	10.7687	FALSE	FALSE
1416103_at	AV027921	Ywhaz	22631	15	0.422077	0.679983	0.793435	0.89489	0.331044	0.167945	7.13043	6.79939	6.96249	6.35185	7.1304	6.62772	6.72378	6.81865	8.27782	7.03327	6.95179	6.76163	FALSE	FALSE
1416104_at	NM_011900	Mpdu1	24070	11	0.00347733	0.0187035	0.120918	0.213341	0.386916	0.284741	9.3565	8.96959	9.07176	9.39856	8.94121	8.99525	9.16596	8.92039	9.23497	9.10813	8.99312	9.43598	FALSE	FALSE
1416105_at	BC008518	Nnt	18115	13	0.158191	0.680549	0.586109	0.895183	0.149543	-0.0415316	9.64317	9.49362	9.6847	9.70473	9.60995	9.41665	9.77844	9.49677	9.53445	9.6657	9.56745	9.69032	FALSE	FALSE
1416106_at	NM_029571	Kti12	100087	4	0.295062	0.153942	0.711311	0.522793	-0.131755	-0.184042	7.57674	7.70849	7.76078	7.4593	7.58327	7.66737	7.76547	7.84468	7.64977	7.93359	7.61343	7.62114	FALSE	FALSE
1416107_at	NM_008741	Nsg2	18197	11	0.247894	0.96293	0.676844	0.99024	0.1319	-0.00511879	3.68526	3.55336	3.69038	3.79947	3.73984	3.58139	3.65829	3.4127	3.71749	3.67301	3.66599	3.53882	FALSE	FALSE
1416108_a_at	NM_025360	Tmed3	66111	9	0.0372559	0.0285859	0.346677	0.255551	0.256074	0.272646	11.1589	10.9028	10.8862	11.1118	10.9703	10.9641	10.9745	10.9501	11.2259	10.714	10.7943	11.139	FALSE	FALSE
1416109_at	NM_024243	Fuca1	71665	4	0.185623	0.64335	0.618484	0.877654	0.131173	0.0440195	11.2837	11.1526	11.2397	11.3399	11.1834	11.1776	11.3134	11.2214	11.2498	11.2224	11.0587	11.2615	FALSE	FALSE
1416110_at	NM_026404	Slc35a4	67843	18	0.122226	0.0381426	0.538016	0.286276	-0.230515	-0.32627	8.86737	9.09788	9.19364	8.79624	9.03799	8.95833	9.06041	9.23549	8.8532	9.4825	9.09983	8.95266	FALSE	FALSE
1416111_at	NM_009856	Cd83	12522	13	0.000433014	0.000219599	0.0406016	0.0237335	1.29455	1.41618	9.47962	8.18507	8.06344	9.71353	8.27069	8.04447	8.4789	8.02694	9.35779	7.44074	8.4838	9.36753	FALSE	FALSE
1416112_at	NM_007750	NA	NA	NA	0.0473896	0.0613263	0.383513	0.352904	-0.258307	-0.240817	10.1751	10.4334	10.4159	10.0191	10.4616	10.4667	10.4121	10.5754	10.223	10.3739	10.2579	10.2831	FALSE	FALSE
1416113_at	NM_010223	Fkbp8	14232	8	0.5628	0.109075	0.863038	0.454236	-0.108416	-0.319006	9.6066	9.71502	9.92561	9.24627	9.81224	9.48817	9.79176	9.80113	9.68664	10.1728	9.85575	9.88689	FALSE	FALSE
1416114_at	NM_010097	Sparcl1	13602	5	0.635248	0.706251	0.891062	0.905078	0.0437152	0.0346571	2.00976	1.96605	1.9751	2.0277	1.98082	1.93167	1.94465	1.89293	1.99267	1.99984	2.07354	2.00891	FALSE	FALSE
1416115_at	BF161073	Orc3	50793	4	0.189872	0.359441	0.622061	0.720691	-0.148208	-0.101164	8.23435	8.38256	8.33551	8.03457	8.39498	8.39114	8.29932	8.37372	8.34948	8.31225	8.38282	8.319	FALSE	FALSE
1416116_at	BF161073	Orc3	50793	4	0.618489	0.430613	0.88463	0.768849	-0.0831155	0.132862	5.09768	5.18079	4.96482	5.02051	4.99039	5.38405	5.27034	5.15884	5.14932	4.63372	4.99948	5.1232	FALSE	FALSE
1416117_at	BF161073	Orc3	50793	4	0.101174	0.4849	0.507092	0.800205	-0.281367	-0.112909	3.79051	4.07188	3.90342	3.55395	4.02082	3.99529	4.05011	3.99296	3.7786	3.63933	4.22739	4.03898	FALSE	FALSE
1416118_at	NM_025863	Trim59	66949	3	0.204832	0.0186059	0.637509	0.213027	-0.332313	-0.689006	8.06912	8.40143	8.75813	8.51214	8.48957	8.12095	8.73781	8.35328	8.11699	9.047	8.73007	7.57823	FALSE	FALSE
1416119_at	NM_011660	Txn1	22166	4	0.342598	0.125763	0.743494	0.479392	0.106111	0.178059	13.3661	13.26	13.188	13.3515	13.2885	13.4283	13.1062	13.2208	13.4258	13.1693	13.1307	13.3209	FALSE	FALSE
1416120_at	NM_009104	Rrm2	20135	12	0.276932	0.0111476	0.698169	0.170372	-0.682135	-1.84765	5.70488	6.38702	7.55253	6.27546	6.17024	5.54514	7.76092	6.91738	5.1317	8.72642	6.69853	5.70748	FALSE	FALSE
1416121_at	M65143	Lox	16948	18	7.20476e-05	7.10674e-05	0.0144419	0.0121412	2.62934	2.63377	7.19358	4.56424	4.55981	6.95902	4.3288	4.60962	5.61325	4.64597	7.72391	3.73739	4.43714	6.89782	FALSE	FALSE
1416122_at	NM_009829	Ccnd2	12444	6	0.637976	0.679106	0.891951	0.894476	0.172259	0.151244	6.43918	6.26692	6.28793	6.5063	5.73541	5.37531	6.5422	6.84751	6.5819	6.58619	6.57794	6.22933	FALSE	FALSE
1416123_at	NM_009829	Ccnd2	12444	6	0.663105	0.605834	0.901887	0.859781	0.0834374	0.099038	3.18646	3.10302	3.08742	3.43718	2.745	2.9269	3.29667	3.10547	3.25709	3.22058	3.27668	2.86509	FALSE	FALSE
1416124_at	NM_009829	Ccnd2	12444	6	0.307898	0.567423	0.719522	0.843467	0.168902	0.0929295	2.54741	2.37851	2.45448	2.84059	2.45548	2.1186	2.35751	2.45264	2.47473	2.55045	2.56429	2.32691	FALSE	FALSE
1416125_at	U16959	Fkbp5	14229	17	0.105415	0.0223415	0.513813	0.23066	-0.608768	-0.924494	6.13685	6.74562	7.06134	6.32954	6.32577	6.15625	7.20323	7.18949	5.83579	7.65503	6.89111	6.24522	FALSE	FALSE
1416126_at	NM_009086	Polr1b	20017	2	0.0681877	0.269751	0.441543	0.648925	-0.388726	-0.221946	6.34079	6.72951	6.56273	6.40285	7.03286	6.85179	6.35407	6.83135	6.21287	6.30127	6.50539	6.40663	FALSE	FALSE
1416127_a_at	NM_016878	Dnpep	13437	1	0.0471842	0.052274	0.382644	0.329316	-0.226313	-0.220249	8.99633	9.22264	9.21658	8.90067	9.13643	9.23763	9.21591	9.18387	9.14527	9.29739	9.24642	8.94304	FALSE	FALSE
1416128_at	NM_009448	NA	NA	NA	0.378334	0.597768	0.766405	0.856303	-0.133022	-0.0786115	7.69781	7.83083	7.77642	7.65967	7.84602	8.06962	7.65575	7.66535	7.93479	7.8275	7.75753	7.49898	FALSE	FALSE
1416129_at	NM_133753	Errfi1	74155	4	0.125618	0.0515604	0.543239	0.326905	0.531512	0.703406	8.57894	8.04742	7.87553	8.06777	8.06626	8.41909	8.00038	7.68862	9.37144	7.55995	8.03456	8.2976	FALSE	FALSE
1416130_at	BE630020	Prnp	19122	2	0.180478	0.0133888	0.611964	0.182855	0.296127	0.618124	8.521	8.22488	7.90288	8.43576	8.0718	7.99583	8.19677	8.14733	8.68912	7.44007	8.53146	8.43813	FALSE	FALSE
1416131_s_at	BB188557	Efr3a	76740	15	0.0878918	0.0596511	0.483474	0.348397	0.240807	0.270511	9.642	9.40119	9.37148	9.77796	9.48219	9.63758	9.34119	9.32456	9.62865	9.29107	9.24143	9.51938	FALSE	FALSE
1416132_at	BB188557	Efr3a	76740	15	0.558903	0.751141	0.861134	0.922943	-0.0918884	-0.0495395	6.84817	6.94006	6.89771	6.95134	6.90673	6.86347	6.80954	6.78518	7.05054	6.97685	7.17152	6.54262	FALSE	FALSE
1416133_at	BB188557	Efr3a	76740	15	0.94956	0.159229	0.988023	0.529933	-0.00808241	-0.18972	9.43774	9.44582	9.62746	9.23425	9.56507	9.39165	9.62905	9.58038	9.40905	9.68826	9.36543	9.66993	FALSE	FALSE
1416134_at	NM_007467	Aplp1	11803	7	0.0405171	0.112812	0.359364	0.460062	-0.313117	-0.231206	3.38121	3.69433	3.61242	3.33412	3.7384	3.4633	3.65905	3.69317	3.44927	3.4398	3.92651	3.36025	FALSE	FALSE
1416135_at	NM_009687	Apex1	11792	14	0.308346	0.219432	0.719771	0.600351	-0.0988075	-0.120642	10.0094	10.1082	10.1301	10.0602	10.045	10.1186	10.1075	10.0647	10.0072	10.2377	10.1414	9.96081	FALSE	FALSE
1416136_at	NM_008610	Mmp2	17390	8	0.00940833	0.000662875	0.192089	0.0462076	0.476502	0.724579	3.43899	2.96249	2.71441	3.22639	2.82237	3.04677	2.57793	2.93903	3.78536	2.74295	2.90168	3.30523	FALSE	FALSE
1416137_at	BC008997	Anxa7	11750	14	0.197581	0.441283	0.630358	0.775361	-0.163536	0.0949508	7.58154	7.74508	7.48659	7.53784	7.65741	7.76622	7.47825	7.58611	7.65707	7.32412	7.88291	7.54972	FALSE	FALSE
1416138_at	BC008997	Anxa7	11750	14	0.545412	0.572413	0.854984	0.845773	-0.0522924	-0.0487591	11.3106	11.3629	11.3594	11.3034	11.3282	11.4035	11.3741	11.3489	11.3407	11.3759	11.3365	11.2879	FALSE	FALSE
1416139_at	NM_009043	Reg2	19693	6	0.208475	0.62525	0.641317	0.869226	-0.129222	0.0483947	2.8755	3.00473	2.82711	2.89423	2.89913	3.05132	2.8748	2.99003	2.94601	2.70739	2.97283	2.78626	FALSE	FALSE
1416140_a_at	NM_133347	Dhx30	72831	9	0.389597	0.134847	0.773471	0.494886	-0.123616	-0.22377	8.38779	8.51141	8.61156	8.17247	8.47076	8.54256	8.48878	8.4699	8.45182	8.87515	8.52176	8.53909	FALSE	FALSE
1416141_a_at	NM_009096	NA	NA	NA	0.0356613	0.0277386	0.340189	0.252781	-0.549918	-0.583302	12.8316	13.3815	13.4149	12.6441	13.3341	12.8482	13.5744	13.6587	12.6635	13.3362	13.6376	13.1872	FALSE	FALSE
1416142_at	NM_009096	Rps6	20104	4	0.0618729	0.197716	0.426193	0.578191	-0.236103	-0.154831	8.11921	8.35532	8.27405	8.01845	8.36533	8.41614	8.2143	8.38121	8.32408	8.2425	8.2686	8.01512	FALSE	FALSE
1416143_at	NM_016755	Atp5j	11957	16	0.897363	0.846888	0.976518	0.956921	-0.0119964	-0.0179672	11.1447	11.1567	11.1626	11.1538	11.0816	11.0651	11.1893	11.1892	11.1555	11.2169	11.2157	11.1247	FALSE	FALSE
1416144_a_at	BC003745	Dhx15	13204	5	0.720816	0.771633	0.9234	0.930361	-0.0488696	-0.0396438	11.0979	11.1468	11.1376	11.3773	11.1343	11.2616	11.1751	11.176	11.0228	11.1034	11.0029	10.8937	FALSE	FALSE
1416145_at	BC003745	Dhx15	13204	5	0.113434	0.0463896	0.52612	0.312655	-0.163451	-0.214269	11.44	11.6034	11.6543	11.5149	11.576	11.5346	11.6385	11.6715	11.396	11.7482	11.6043	11.4091	FALSE	FALSE
1416146_at	BE912771	Hspa4	15525	11	0.369438	0.338014	0.760898	0.704077	-0.0985397	-0.105509	10.9949	11.0934	11.1004	11.0548	10.9644	11.1867	11.1165	11.0687	11.042	11.2202	11.0248	10.8878	FALSE	FALSE
1416147_at	BE912771	Hspa4	15525	11	0.400759	0.399594	0.780173	0.748126	-0.34415	-0.345034	6.72547	7.06962	7.07051	6.27439	7.17971	6.59524	7.00863	6.86697	6.20404	7.02318	7.74666	7.69798	FALSE	FALSE
1416148_at	BC019120	Laptm4b	114128	15	0.000807198	0.000429938	0.0567948	0.0359576	0.956812	1.04365	8.41936	7.46255	7.37571	8.16676	7.44049	7.84826	7.52363	7.45481	8.68475	7.163	7.08456	8.40656	FALSE	FALSE
1416149_at	AB038696	Olig1	50914	16	0.328058	0.578057	0.733601	0.84756	0.120971	0.0676133	2.04328	1.92231	1.97566	2.13362	1.93118	1.93967	1.83286	1.81552	2.08988	2.16295	2.01173	1.90633	FALSE	FALSE
1416150_a_at	NM_013663	Srsf3	20383	17	0.383515	0.266948	0.769806	0.646179	-0.102711	-0.132524	10.4681	10.5708	10.6007	10.62	10.4586	10.6461	10.6678	10.5391	10.4817	10.6755	10.5273	10.3026	FALSE	FALSE
1416151_at	NM_013663	Srsf3	20383	17	0.663476	0.388199	0.901961	0.739857	-0.0605806	-0.121937	7.99315	8.05373	8.11509	8.1393	8.22051	7.96517	8.24119	8.04387	8.06343	7.88356	8.15217	7.77673	FALSE	FALSE
1416152_a_at	NM_013663	Srsf3	20383	17	0.38506	0.42909	0.770852	0.767982	-0.119793	-0.108677	8.65882	8.77861	8.7675	8.89522	8.80221	8.94142	8.79714	8.64304	8.6474	8.70314	8.75138	8.43383	FALSE	FALSE
1416153_at	NM_011899	NA	NA	NA	0.275156	0.597743	0.697088	0.856297	-0.146681	-0.0692046	10.8655	11.0122	10.9347	10.8779	10.7206	11.0505	11.0707	10.9911	10.6761	11.0129	10.9949	11.0425	FALSE	FALSE
1416154_at	NM_011899	NA	NA	NA	0.237863	0.0285604	0.668485	0.255424	-0.206116	-0.420465	3.06723	3.27334	3.48769	3.07109	3.32937	2.9723	3.36254	3.2794	3.06752	3.77116	3.56833	3.06306	FALSE	FALSE
1416155_at	NM_008253	Hmgb3	15354	X	0.159923	0.0129589	0.588262	0.180368	-0.557961	-1.11151	6.43063	6.98859	7.54213	6.70062	6.61886	6.53554	7.72407	7.26034	6.1745	8.28346	7.16988	6.41675	FALSE	FALSE
1416156_at	NM_009502	Vcl	22330	14	0.377719	0.233775	0.765951	0.61657	0.0799255	0.109768	10.6651	10.5852	10.5553	10.7034	10.5364	10.6046	10.5218	10.6304	10.6459	10.6078	10.5206	10.646	FALSE	FALSE
1416157_at	NM_009502	Vcl	22330	14	0.501265	0.358111	0.833656	0.719492	-0.140992	-0.194705	4.83818	4.97917	5.03289	4.69412	4.83788	4.85147	5.06912	4.69689	5.17813	5.19166	5.38916	4.64228	FALSE	FALSE
1416158_at	AI463873	Nr2f2	11819	7	0.770678	0.988462	0.940774	0.997369	-0.0464115	0.00229745	1.74743	1.79384	1.74513	1.6219	1.71362	1.46345	1.81974	2.08594	1.6918	1.70202	1.83212	1.92857	FALSE	FALSE
1416159_at	AI463873	Nr2f2	11819	7	0.0514527	0.00645198	0.397269	0.135282	0.308005	0.47863	4.00349	3.69549	3.52486	3.93096	3.7815	3.75118	3.20373	3.6787	4.0157	3.58935	3.65658	4.06381	FALSE	FALSE
1416160_at	AI463873	Nr2f2	11819	7	0.12465	0.087399	0.541968	0.414249	-0.198959	-0.224961	1.74619	1.94515	1.97115	1.77838	1.99493	1.73399	1.84397	1.98273	1.68274	2.07455	2.11873	1.77745	FALSE	FALSE
1416161_at	AF332085	Rad21	19357	15	0.547794	0.0357536	0.855874	0.278598	-0.0752106	-0.293825	9.54128	9.61649	9.83511	9.69544	9.69419	9.58027	9.86854	9.58913	9.61166	9.94259	9.68008	9.31674	FALSE	FALSE
1416162_at	AF332085	Rad21	19357	15	0.121481	0.0135686	0.536652	0.183371	-0.451464	-0.799464	7.22782	7.67929	8.02729	7.32021	7.34248	7.40993	8.19777	7.6665	7.2808	8.5416	7.96142	7.08246	FALSE	FALSE
1416163_at	NM_012001	Cops4	26891	5	0.165878	0.0853861	0.595763	0.410086	-0.174817	-0.223375	8.75238	8.9272	8.97576	8.76878	8.97786	9.0991	9.0544	8.85327	8.89576	8.89501	8.82922	8.59261	FALSE	FALSE
1416164_at	NM_011812	Fbln5	23876	12	0.4915	0.877901	0.829769	0.966372	0.188969	-0.0416985	4.08243	3.89346	4.12413	3.74824	3.6291	3.5074	4.07834	4.05717	4.25598	4.66496	4.11583	4.24308	FALSE	FALSE
1416165_at	NM_133685	Rab31	106572	17	0.309067	0.649355	0.7201	0.880772	-0.135608	-0.0592821	10.684	10.8196	10.7433	10.5143	10.9369	10.697	10.6445	10.7921	10.7829	10.6486	10.9698	10.7549	FALSE	FALSE
1416166_a_at	NM_016764	Prdx4	53381	X	0.946029	0.199928	0.987134	0.580991	-0.00960491	-0.190069	9.16127	9.17088	9.35134	9.38244	9.36004	9.25397	9.50248	9.11783	9.21202	9.19151	9.14083	8.88937	FALSE	FALSE
1416167_at	NM_016764	Prdx4	53381	X	0.343079	0.038362	0.743712	0.286771	-0.136223	-0.326882	11.8488	11.9851	12.1757	11.8099	11.9397	11.8481	12.2341	12.0533	11.6993	12.3534	12.0538	12.0372	FALSE	FALSE
1416168_at	NM_011340	Serpinf1	20317	11	0.0480293	0.0650108	0.386264	0.361833	1.3773	1.26724	6.23569	4.85839	4.96845	5.01701	5.07443	5.17535	5.39917	4.31113	7.89804	4.43175	5.0887	5.79202	FALSE	FALSE
1416169_at	AY034576	Tpbpb	116913	13	0.968751	0.686172	0.993095	0.897615	0.00592163	0.0613398	1.84251	1.83659	1.78117	2.11165	1.52628	1.90707	1.89207	1.81237	1.6438	1.92515	1.79032	1.77207	FALSE	FALSE
1416170_at	NM_026508	Trap1	68015	16	0.185575	0.0373391	0.618461	0.283937	-0.199615	-0.337434	8.77555	8.97516	9.11298	8.60585	8.89272	8.83769	9.08312	9.07448	8.80134	9.36311	9.01331	8.91945	FALSE	FALSE
1416171_at	NM_133714	Kansl2	69612	15	0.0405543	0.0129571	0.359469	0.180368	-0.27716	-0.356078	8.35746	8.63462	8.71354	8.28244	8.6091	8.42833	8.69409	8.68281	8.36874	8.83742	8.79271	8.42119	FALSE	FALSE
1416172_at	BC004844	Pes1	64934	11	0.0126357	0.00727276	0.216031	0.14277	-0.351884	-0.389909	8.27987	8.63175	8.66978	8.15078	8.5632	8.63205	8.61002	8.57814	8.4591	8.83612	8.68507	8.22972	FALSE	FALSE
1416173_at	BC004844	Pes1	64934	11	0.49824	0.270022	0.833045	0.649231	0.140297	0.233205	6.23111	6.09082	5.99791	6.22417	6.37997	6.11689	6.13914	6.13216	6.3797	5.47461	6.02339	6.08946	FALSE	FALSE
1416174_at	BC011107	Rbbp9	26450	2	0.250574	0.820883	0.678768	0.947033	-0.431254	-0.0821334	5.64439	6.07565	5.72653	5.67793	6.2869	6.57893	5.75731	5.69037	6.20113	5.13538	5.95765	5.05412	FALSE	FALSE
1416175_a_at	NM_011696	Vdac3	22335	8	0.21598	0.455528	0.649769	0.783076	-0.13505	-0.0793347	11.2263	11.3614	11.3056	11.2402	11.3221	11.458	11.2493	11.264	11.3463	11.3455	11.3621	11.0924	FALSE	FALSE
1416176_at	BF166000	NA	NA	NA	0.0180155	0.00259502	0.253296	0.092447	-0.297093	-0.419667	9.63177	9.92886	10.0514	9.6959	9.95511	9.96505	9.9591	9.89798	9.63648	10.2401	9.92355	9.56292	FALSE	FALSE
1416177_at	NM_009033	Rbmxl1	19656	8	0.0047286	0.00598023	0.139804	0.13144	-0.350585	-0.336826	9.71274	10.0633	10.0496	9.80638	10.045	10.0469	10.0626	10.0324	9.77326	10.0411	10.1107	9.55858	FALSE	FALSE
1416178_a_at	NM_013746	Plekhb1	27276	7	0.559296	0.937121	0.861289	0.983403	0.0823515	-0.0110277	2.46899	2.38664	2.48002	2.4667	2.61177	2.64772	2.34662	2.18625	2.59064	2.48166	2.32595	2.34963	FALSE	FALSE
1416179_a_at	NM_009041	Rdx	19684	9	0.672646	0.607737	0.90547	0.860772	-0.0759438	-0.0924712	8.92493	9.00088	9.0174	9.22383	9.15294	9.13044	8.9262	8.98873	9.05593	8.97306	8.88345	8.49503	FALSE	FALSE
1416180_a_at	NM_009041	Rdx	19684	9	0.804111	0.551656	0.951494	0.836191	-0.0684218	0.165501	7.01334	7.08176	6.84784	7.16362	6.7157	6.9829	6.40973	6.76305	7.17294	7.41808	7.49933	6.70345	FALSE	FALSE
1416181_at	NM_023403	Mesdc2	67943	7	0.0430051	0.136461	0.367959	0.497256	0.211405	0.147599	11.4992	11.2878	11.3516	11.5101	11.3809	11.3413	11.4248	11.2919	11.4646	11.2492	11.2303	11.523	FALSE	FALSE
1416182_at	NM_018758	Apba3	57267	10	0.505518	0.810905	0.835767	0.944191	-0.102401	-0.0364197	7.1407	7.2431	7.17712	6.80338	7.29685	7.20985	7.09549	7.25434	7.4344	7.139	7.2651	7.1843	FALSE	FALSE
1416183_a_at	NM_008492	Ldhb	16832	6	0.931455	0.298065	0.984752	0.672711	0.0159937	-0.199148	4.85959	4.8436	5.05874	4.58812	4.91177	5.07642	4.88683	4.87175	4.99213	5.37762	4.58262	4.99852	FALSE	FALSE
1416184_s_at	NM_016660	NA	NA	NA	0.940143	0.661672	0.986387	0.886138	-0.00921253	0.0539543	11.5837	11.5929	11.5298	11.3366	11.545	11.6084	11.4897	11.4959	11.6681	11.5545	11.6746	11.7464	FALSE	FALSE
1416185_a_at	NM_007410	Adh5	11532	3	0.742687	0.506414	0.931838	0.811648	0.0309862	0.0632732	11.3875	11.3565	11.3243	11.4009	11.3482	11.4268	11.342	11.2739	11.4582	11.2826	11.369	11.3035	FALSE	FALSE
1416186_at	NM_026383	Pnrc2	52830	4	0.813949	0.84822	0.954541	0.957249	-0.0565503	0.0459675	8.41463	8.47118	8.36866	8.66484	8.80622	8.70754	8.35381	8.33699	8.57237	7.94596	8.36901	8.00669	FALSE	FALSE
1416187_s_at	NM_026383	Pnrc2	52830	4	0.945805	0.563683	0.987134	0.841828	0.0152201	0.130415	10.2377	10.2225	10.1073	10.4168	10.3981	10.5566	10.1652	10.0571	10.4476	9.7586	10.0539	9.84881	FALSE	FALSE
1416188_at	BC004651	Gm2a	14667	11	0.0223685	0.0145985	0.277066	0.190447	0.351792	0.384408	10.3023	9.95046	9.91785	10.3936	10.1058	10.0121	9.9419	9.95348	10.4147	9.70583	9.88578	10.0984	FALSE	FALSE
1416189_a_at	BC003707	Sec61a1	53421	6	0.407833	0.630059	0.784074	0.871302	0.11701	-0.0672669	11.4821	11.3651	11.5493	11.6419	11.3348	11.2041	11.6911	11.4576	11.2937	11.6221	11.4335	11.5106	FALSE	FALSE
1416190_a_at	BC003707	Sec61a1	53421	6	0.420832	0.875195	0.792516	0.965704	0.144484	-0.0277255	8.95861	8.81413	8.98634	8.98436	8.71055	8.65454	9.22022	8.61051	8.89098	9.02824	9.17734	9.0005	FALSE	FALSE
1416191_at	BC003707	Sec61a1	53421	6	0.616063	0.35235	0.883771	0.715419	0.119075	-0.224517	9.26885	9.14977	9.49337	9.154	9.05256	8.77244	9.77793	9.11674	9.16787	9.64961	9.56013	9.48468	FALSE	FALSE
1416192_at	BC004804	Napa	108124	7	0.234336	0.627581	0.666141	0.870373	0.157686	0.0623143	7.97416	7.81647	7.91184	7.76719	7.90313	7.74058	7.77521	7.91852	8.00739	8.05718	7.79032	8.1479	FALSE	FALSE
1416193_at	BC011223	Car1	12346	3	0.810374	0.199389	0.953389	0.580321	0.0271898	0.151781	2.46662	2.43943	2.31484	2.37287	2.45198	2.58187	2.29575	2.32408	2.53957	2.19678	2.41234	2.48742	FALSE	FALSE
1416194_at	NM_007823	Cyp4b1	13120	4	0.689026	0.76511	0.911691	0.928323	0.0593524	-0.0442298	3.09535	3.036	3.13958	3.25233	3.19498	3.24384	3.13072	3.10284	2.87078	3.09304	2.76132	3.16294	FALSE	FALSE
1416195_at	NM_008916	Inpp5k	19062	11	0.587543	0.381877	0.87325	0.73587	-0.0647752	0.105754	7.65406	7.71884	7.54831	7.56928	7.57104	7.8176	7.60279	7.77397	7.55049	7.4711	7.56495	7.84242	FALSE	FALSE
1416196_at	NM_011029	NA	NA	NA	0.139323	0.0923231	0.562491	0.423071	-0.149135	-0.172885	2.55347	2.70261	2.72636	2.54339	2.69621	2.62307	2.78656	2.67947	2.61498	2.69632	2.80528	2.50205	FALSE	FALSE
1416197_at	NM_011432	Snrpc	20630	17	0.00522003	0.0147601	0.147073	0.190958	-0.363504	-0.300333	9.84338	10.2069	10.1437	9.75872	10.2	10.227	10.1314	10.2266	10.0214	10.0997	10.1671	9.75	FALSE	FALSE
1416198_at	NM_020580	Nelfcd	57314	2	0.00101357	0.000395725	0.0650254	0.0343884	-0.594248	-0.677042	6.08492	6.67917	6.76196	6.02205	6.82975	6.77313	6.72748	6.51414	6.33268	6.72865	6.75022	5.90002	FALSE	FALSE
1416199_at	NM_010631	Kifc3	16582	8	0.366676	0.012468	0.759381	0.177612	-0.15709	-0.506575	5.05865	5.21574	5.56522	5.04223	5.3231	5.02967	5.64546	5.4286	4.80585	5.7271	5.18893	5.32786	FALSE	FALSE
1416200_at	NM_133775	Il33	77125	19	0.082628	0.251284	0.473013	0.630984	0.224942	0.141899	2.09951	1.87457	1.95761	2.05929	2.08363	1.91211	1.86623	1.67513	2.06018	1.92296	2.03646	2.17905	FALSE	FALSE
1416201_at	BF020879	Crk	12928	11	0.154944	0.347586	0.581474	0.711255	-0.171662	-0.109901	9.11627	9.28793	9.22617	9.12864	9.38812	9.33538	9.16392	9.2657	9.25487	9.12646	9.2627	8.96529	FALSE	FALSE
1416202_at	NM_007531	Phb2	12034	6	0.300774	0.17394	0.715194	0.54976	-0.102724	-0.137864	11.046	11.1488	11.1839	11.0322	11.0927	11.0849	11.1598	11.1903	11.0992	11.2992	11.171	11.0067	FALSE	FALSE
1416203_at	NM_007472	Aqp1	11826	6	0.381947	0.0161701	0.769198	0.19957	0.082377	0.260839	2.4792	2.39683	2.21837	2.48547	2.19843	2.35919	2.30532	2.41536	2.53711	2.15135	2.41594	2.41503	FALSE	FALSE
1416204_at	BC019391	Gpd1	14555	15	0.895589	0.803247	0.976372	0.941824	0.0171254	-0.032551	2.97544	2.95832	3.00799	2.8564	2.88165	2.89946	2.93594	2.96254	3.19727	3.20639	3.01296	2.87266	FALSE	FALSE
1416205_at	NM_009752	Glb1	12091	9	0.0418747	0.103554	0.363895	0.444799	0.267496	0.205231	11.9973	11.7298	11.792	12.0169	11.8243	11.585	11.8784	11.7554	11.8524	11.6734	11.8489	12.1225	FALSE	FALSE
1416206_at	D11374	Sipa1	20469	19	0.0237376	0.00183232	0.285246	0.0780356	-0.411376	-0.650251	8.25055	8.66192	8.9008	8.12417	8.68279	8.40455	8.97324	8.86046	8.16432	9.04636	8.72075	8.46314	FALSE	FALSE
1416207_at	NM_133682	Taz	66826	X	0.438839	0.425143	0.802229	0.765257	-0.0960405	-0.0990379	8.75654	8.85258	8.85558	8.67581	8.88704	8.83896	9.00138	8.9689	8.68799	8.67833	8.74989	8.90583	FALSE	FALSE
1416208_at	BC005571	Usp14	59025	18	0.804402	0.484479	0.95157	0.799828	0.0305729	-0.0872961	9.57594	9.54536	9.66323	9.69919	9.65224	9.70036	9.54365	9.51018	9.61809	9.79381	9.42555	9.41053	FALSE	FALSE
1416209_at	NM_008133	Glud1	14661	14	0.0289536	0.0203856	0.311481	0.220324	-0.250745	-0.27096	11.4396	11.6904	11.7106	11.4533	11.6365	11.7165	11.6602	11.6001	11.4951	11.8351	11.7545	11.3705	FALSE	FALSE
1416210_at	NM_133976	Imp3	102462	9	0.0467877	0.0280096	0.380554	0.253769	-0.317864	-0.360141	8.66122	8.97908	9.02136	8.80176	8.87468	9.11433	8.96358	8.91007	8.40788	9.22581	8.91283	8.77401	FALSE	FALSE
1416211_a_at	BC002064	Ptn	19242	6	0.651021	0.487994	0.896542	0.801802	-0.0525968	-0.0812351	2.36691	2.41951	2.44815	2.41112	2.32263	2.24198	2.45508	2.44636	2.37834	2.56674	2.5702	2.31129	FALSE	FALSE
1416212_at	NM_010760	Magoh	17149	4	0.269325	0.361246	0.692348	0.722104	-0.119002	-0.0973359	9.7733	9.8923	9.87063	9.84608	9.79071	9.99425	9.9375	9.88392	9.82844	9.88369	9.79873	9.64536	FALSE	FALSE
1416213_x_at	BF122782	Surf4	20932	2	0.150378	0.630011	0.575703	0.871302	0.210353	0.0670382	11.0959	10.8856	11.0289	11.0142	10.7753	10.7364	11.123	10.9234	11.0232	11.1884	10.997	11.2504	FALSE	FALSE
1416214_at	BC013094	Mcm4	17217	16	0.18298	0.0109735	0.615145	0.168839	-0.417643	-0.911593	8.21896	8.6366	9.13055	8.39448	8.58699	8.03633	9.23625	8.88861	7.95195	9.56841	8.98488	8.31044	FALSE	FALSE
1416215_at	NM_016810	Gosr1	53334	11	0.673742	0.634629	0.905949	0.873442	-0.0757594	0.0856238	8.06365	8.13941	7.97802	7.66726	8.22237	8.13583	7.82971	8.22705	8.33383	7.882	8.05535	8.18986	FALSE	FALSE
1416216_at	NM_009048	Reps1	19707	10	0.044181	0.0149699	0.372376	0.192408	-0.279762	-0.356969	8.28403	8.56379	8.64099	8.21258	8.50129	8.46613	8.56293	8.51795	8.37645	8.85876	8.70728	8.26305	FALSE	FALSE
1416217_a_at	NM_009084	Rpl37a	19981	1	0.219179	0.450431	0.653214	0.780232	-0.117869	-0.0705806	13.8587	13.9765	13.9293	13.8348	14.0056	14.0164	13.9261	13.9919	13.9188	13.8561	13.9214	13.8224	FALSE	FALSE
1416218_x_at	NM_009084	Rpl37a	19981	1	0.546481	0.987368	0.85514	0.997008	-0.0573677	-0.00149159	8.88463	8.942	8.88612	8.90579	8.9119	8.9368	8.82974	8.92838	8.97659	8.91672	8.96081	8.77151	FALSE	FALSE
1416219_at	NM_009078	NA	NA	NA	0.334927	0.426695	0.73841	0.76659	-0.0897854	-0.0734225	13.4486	13.5383	13.522	13.3903	13.5769	13.5861	13.4706	13.5365	13.5172	13.5185	13.4924	13.4382	FALSE	FALSE
1416220_at	NM_026911	Spcs1	69019	14	0.649746	0.461938	0.895852	0.787491	0.053538	0.0875109	12.0848	12.0313	11.9973	12.1438	12.1268	12.1568	12.0152	11.9711	12.1728	11.85	11.9659	11.9379	FALSE	FALSE
1416221_at	BI452727	Fstl1	14314	16	5.79777e-07	3.91235e-07	0.000769074	0.000569197	5.30509	5.5367	10.1131	4.80796	4.57635	10.7042	4.37099	5.67472	5.44196	4.04362	9.71399	3.91611	4.70553	9.92091	TRUE	TRUE
1416222_at	BC019945	Nsdhl	18194	X	0.0640137	0.0234641	0.431372	0.234698	-0.472817	-0.607191	8.97334	9.44615	9.58053	9.0843	9.60442	8.91219	9.85204	9.56813	8.84989	9.28512	9.85814	8.98582	FALSE	FALSE
1416223_at	NM_024480	Sh3bp5l	79566	11	0.0399682	0.00742401	0.357022	0.143642	-0.245148	-0.348143	5.55836	5.80351	5.90651	5.54307	5.82216	5.6707	5.93217	5.76368	5.55441	5.9652	5.97616	5.57761	FALSE	FALSE
1416224_at	NM_009541	Zbtb17	22642	4	0.0593041	0.375446	0.420216	0.732047	-0.227023	-0.0988534	6.2895	6.51653	6.38836	6.30005	6.25654	6.39779	6.36776	6.52097	6.31047	6.54077	6.63082	6.25798	FALSE	FALSE
1416225_at	BC013477	Adh1	11522	3	0.314836	0.564058	0.724306	0.841887	0.122612	0.0690957	2.87746	2.75484	2.80836	2.89969	2.87782	2.95877	2.84357	2.74661	2.83171	2.7037	2.55915	2.90097	FALSE	FALSE
1416226_at	BE979985	NA	NA	NA	0.0699159	0.0490507	0.445378	0.320651	-0.232691	-0.256904	12.5074	12.7401	12.7643	12.5076	12.6249	12.5715	12.8761	12.8781	12.4221	12.792	12.7707	12.5925	FALSE	FALSE
1416227_at	BE979985	NA	NA	NA	0.173864	0.160304	0.606303	0.531257	-0.326404	-0.338133	6.40582	6.73222	6.74395	6.37465	6.44658	6.29719	6.81478	7.15144	6.17535	6.97049	6.74803	6.66745	FALSE	FALSE
1416228_at	NM_023371	NA	NA	NA	0.023886	0.0161063	0.286089	0.199347	-0.252018	-0.273891	9.39795	9.64997	9.67184	9.39037	9.64666	9.70156	9.70523	9.74013	9.42746	9.66364	9.50822	9.37602	FALSE	FALSE
1416229_at	NM_019437	Rfk	54391	19	0.146995	0.365867	0.571894	0.724967	-0.301418	-0.181477	9.27827	9.57969	9.45975	9.17879	9.77295	9.79457	9.34303	9.35687	9.62914	9.26327	9.58763	9.02688	FALSE	FALSE
1416230_at	NM_019437	Rfk	54391	19	0.642567	0.688909	0.893784	0.898943	-0.0837415	0.0721281	9.33184	9.41558	9.25971	9.25308	9.51585	9.75556	9.22128	9.22572	9.53752	9.042	9.26546	9.20492	FALSE	FALSE
1416231_at	NM_138588	Vac14	234729	8	0.0903038	0.143185	0.48801	0.50705	0.181961	0.154149	8.45211	8.27015	8.29796	8.3933	8.18168	8.26401	8.30464	8.23083	8.42415	8.40755	8.3156	8.53887	FALSE	FALSE
1416232_at	AB038697	Olig2	50913	16	0.230799	0.249595	0.664109	0.630078	-0.150473	0.144142	2.04605	2.19652	1.90191	2.01527	1.99295	2.05797	2.00656	2.20856	1.98144	1.70622	2.32304	2.14144	FALSE	FALSE
1416233_at	NM_018799	Eif3i	54709	4	0.0121572	0.0160496	0.212664	0.199135	-0.31951	-0.302428	11.3252	11.6447	11.6277	11.1808	11.6696	11.5096	11.6141	11.7348	11.4082	11.5992	11.6898	11.3866	FALSE	FALSE
1416234_at	AW476171	Lrrc59	98238	11	0.037691	0.0102339	0.348483	0.163732	-0.261297	-0.344877	11.1984	11.4597	11.5432	11.2206	11.4045	11.3536	11.52	11.5491	11.2612	11.7052	11.4763	11.1133	FALSE	FALSE
1416235_at	AW476171	Lrrc59	98238	11	0.0495492	0.00790108	0.390836	0.146704	-0.427662	-0.634687	9.26105	9.68871	9.89573	9.13562	9.60644	9.4298	9.86186	9.61771	9.47571	10.2189	10.0186	9.17181	FALSE	FALSE
1416236_a_at	BC015076	Mpzl2	14012	9	0.986035	0.173905	0.996888	0.54976	-0.00255977	-0.209024	1.58448	1.58704	1.7935	1.59767	1.98397	1.62468	1.76113	1.31088	1.52795	1.63539	1.82555	1.62781	FALSE	FALSE
1416237_at	BC015076	Mpzl2	14012	9	0.751204	0.248968	0.934181	0.629649	-0.0396584	0.149047	2.4173	2.45696	2.26825	2.3421	2.44861	2.36401	2.15831	2.51636	2.61186	2.19783	2.4905	2.29793	FALSE	FALSE
1416238_at	NM_011587	Tie1	21846	4	0.0902017	0.175026	0.487851	0.551286	0.237603	0.184847	2.41837	2.18077	2.23352	2.22956	2.13694	1.97324	2.2696	2.25927	2.56074	2.29402	2.30979	2.46481	FALSE	FALSE
1416239_at	NM_007494	Ass1	11898	2	0.13231	0.00661833	0.552805	0.136923	-0.423238	-0.884277	8.39731	8.82055	9.28159	7.94584	8.94958	9.06645	9.29832	9.06261	8.6902	9.59686	8.33259	8.55589	FALSE	FALSE
1416240_at	NM_011187	Psmb7	19177	2	0.413082	0.564394	0.787532	0.841949	-0.0996501	-0.0695358	11.1805	11.2802	11.2501	11.1883	11.1988	11.4741	11.243	11.2319	11.3101	11.3084	11.1345	11.0431	FALSE	FALSE
1416241_at	NM_024206	Sec13	110379	6	0.0701329	0.0623618	0.445942	0.355168	-0.19902	-0.205923	9.71217	9.91119	9.91809	9.61804	9.87547	9.99704	9.87928	9.9116	9.8143	9.99954	9.82494	9.70417	FALSE	FALSE
1416242_at	NM_026167	Klhl13	67455	X	0.412902	0.714083	0.787469	0.90819	0.12898	0.0568915	2.6617	2.53272	2.60481	2.93502	2.44372	2.61223	2.73828	2.40641	2.6936	2.63242	2.57952	2.35647	FALSE	FALSE
1416243_a_at	NM_025592	Rpl35	66489	2	0.0433646	0.337725	0.369325	0.704077	-0.215731	-0.0937933	12.6384	12.8541	12.7322	12.615	12.7697	12.9382	12.6712	12.8448	12.7246	12.7557	12.7794	12.5756	FALSE	FALSE
1416244_a_at	NM_013493	Cnbp	12785	6	0.0130382	0.00913525	0.219171	0.156064	-0.263569	-0.281959	11.9193	12.1829	12.2013	11.9303	12.193	12.2073	12.1682	12.2411	11.933	12.2427	12.1004	11.8948	FALSE	FALSE
1416245_at	NM_025338	Aurkaip1	66077	4	0.666176	0.56111	0.902936	0.840943	-0.0436085	0.0589883	10.6924	10.736	10.6334	10.5708	10.6606	10.7395	10.6582	10.7431	10.848	10.5813	10.7252	10.6583	FALSE	FALSE
1416246_a_at	BC002136	Coro1a	12721	7	0.000539997	0.000202321	0.0458881	0.0227553	-0.702482	-0.800354	11.9555	12.658	12.7559	11.8308	12.5172	12.6318	12.6982	12.7621	12.0031	13.0522	12.5801	12.0326	FALSE	FALSE
1416247_at	NM_016890	Dctn3	53598	4	0.584018	0.852124	0.872097	0.958758	-0.0612925	-0.0207207	10.9862	11.0475	11.0069	10.8547	11.1386	11.1677	10.943	11.0027	11.0776	10.9392	10.9721	11.0264	FALSE	FALSE
1416248_at	AW538068	Nadk	192185	4	0.00497404	0.00801024	0.14373	0.147742	-0.398337	-0.366547	9.76924	10.1676	10.1358	9.65661	10.1676	10.0102	10.128	10.3422	9.76803	10.1117	10.1504	9.88309	FALSE	FALSE
1416249_at	AW538068	Nadk	192185	4	0.000422387	0.000836745	0.040275	0.0517668	-0.55558	-0.505563	8.52777	9.08335	9.03333	8.52326	9.096	8.9664	9.06456	9.12606	8.66374	8.93943	9.15758	8.39631	FALSE	FALSE
1416250_at	NM_007570	Btg2	12227	1	2.68969e-06	4.53929e-05	0.00196154	0.00934825	-1.27264	-0.917666	5.5917	6.86434	6.50937	5.40363	6.46465	6.72502	6.40207	7.04734	5.78047	6.66138	6.82065	5.591	TRUE	FALSE
1416251_at	NM_008567	Mcm6	17219	1	0.218247	0.0336653	0.652124	0.272311	-0.373826	-0.701175	10.5805	10.9543	11.2817	10.8132	10.8394	10.4199	11.3832	11.0926	10.1273	11.6225	11.3505	10.8011	FALSE	FALSE
1416252_at	NM_134115	Stk38	106504	17	0.759153	0.150091	0.937015	0.51694	0.0324341	-0.160616	10.3856	10.3532	10.5462	10.4009	10.5014	10.2724	10.4953	10.4254	10.25	10.642	10.3618	10.5059	FALSE	FALSE
1416253_at	BC013898	Cdkn2d	12581	9	0.0624309	0.00453336	0.426815	0.115972	-0.367643	-0.640115	8.17703	8.54467	8.81714	8.21871	8.51296	8.59228	8.69177	8.60096	8.30092	9.2467	8.44076	8.01145	FALSE	FALSE
1416254_a_at	NM_030559	Vps16	80743	2	0.0479469	0.00749396	0.385877	0.144152	-0.237098	-0.352165	8.3833	8.6204	8.73547	8.36457	8.71287	8.47634	8.70619	8.78266	8.31177	8.78734	8.60221	8.47356	FALSE	FALSE
1416255_at	AF216832	Gja4	14612	4	0.793151	0.955388	0.947601	0.988098	0.0399092	0.00849927	2.48927	2.44936	2.48077	2.61423	2.69827	2.69012	2.31186	2.41957	2.52887	2.43219	2.23839	2.32471	FALSE	FALSE
1416256_a_at	NM_011655	Tubb5	22154	17	0.0558101	0.00694612	0.410319	0.13992	-0.471776	-0.739808	11.8357	12.3075	12.5755	11.7742	12.213	11.868	12.5804	12.607	11.7392	12.9331	12.4474	11.9937	FALSE	FALSE
1416257_at	NM_009794	Capn2	12334	1	0.0557486	0.0331126	0.410166	0.270876	-0.220085	-0.25134	11.0685	11.2886	11.3198	11.0686	11.3693	11.1684	11.2525	11.2497	11.0143	11.3377	11.4476	11.1226	FALSE	FALSE
1416258_at	NM_009387	Tk1	21877	11	0.223345	0.0257608	0.657101	0.244494	-1.03978	-2.09951	5.94694	6.98672	8.04646	6.38069	6.16157	5.70328	8.55266	7.73968	5.08289	9.42514	7.51719	6.37724	FALSE	FALSE
1416259_at	NM_134025	Pex12	103737	11	0.513035	0.0710709	0.839381	0.377769	0.108473	0.323455	6.27157	6.1631	5.94811	6.33904	6.18738	6.39676	5.93967	5.94967	6.4125	5.71728	6.14286	6.06316	FALSE	FALSE
1416260_a_at	NM_019727	Snx1	56440	9	0.0600879	0.0282084	0.421986	0.254415	-0.205384	-0.248597	10.5809	10.7863	10.8295	10.6185	10.7885	10.9116	10.8052	10.7862	10.5472	10.8949	10.6612	10.5771	FALSE	FALSE
1416261_at	AK018383	Tmem19	67226	10	0.0175128	0.0164791	0.25117	0.201634	0.322484	0.326533	9.60168	9.27919	9.27514	9.49998	9.39565	9.30459	9.33915	9.21403	9.56163	9.09063	9.31896	9.74341	FALSE	FALSE
1416262_at	AK018383	Tmem19	67226	10	0.119821	0.117681	0.534898	0.466948	0.272042	0.27384	9.32758	9.05553	9.05374	9.31905	9.31689	9.07931	9.15495	8.86478	9.35481	8.68937	9.22251	9.30887	FALSE	FALSE
1416263_at	AB045382	Abcb9	56325	5	0.316794	0.568938	0.726171	0.844034	0.160672	0.0897747	3.20962	3.04895	3.11985	3.21297	3.2495	3.39244	3.08889	2.80726	3.33087	3.02116	2.94716	3.08503	FALSE	FALSE
1416264_at	AB045382	Abcb9	56325	5	0.0686048	0.0239456	0.442337	0.236317	0.193562	0.252495	4.15093	3.95737	3.89843	4.21189	3.92618	4.06324	3.87157	3.84936	4.07143	3.89755	3.9595	4.16946	FALSE	FALSE
1416265_at	NM_011796	Capn10	23830	1	0.341743	0.03416	0.743366	0.273674	-0.162391	-0.399653	4.32939	4.49178	4.72904	4.47811	4.56026	4.23586	4.82183	4.46794	4.44406	4.80503	4.77154	4.06599	FALSE	FALSE
1416266_at	AF026537	Pdyn	18610	2	0.783164	0.229948	0.94455	0.61214	-0.025877	0.117106	3.00073	3.02661	2.88363	2.96798	2.91144	3.02908	2.89102	3.0839	2.92899	2.84842	2.96684	3.10522	FALSE	FALSE
1416267_at	NM_019708	Scoc	56367	8	0.868043	0.73751	0.968946	0.917234	-0.0297513	-0.0601504	8.89772	8.92747	8.95787	9.00895	9.09618	9.20971	8.82969	8.87282	9.12696	8.94775	8.6999	8.55726	FALSE	FALSE
1416268_at	BC005486	Ets2	23872	16	0.0012769	0.000202045	0.073961	0.0227553	-0.759655	-0.97774	10.6703	11.4299	11.648	10.6333	11.3712	11.1721	11.6812	11.6974	10.5256	11.8916	11.4202	10.8519	FALSE	FALSE
1416269_at	NM_020582	Atp5j2	57423	5	0.679963	0.83888	0.908061	0.953908	-0.0357326	0.0175522	11.7114	11.7472	11.6939	11.6962	11.6839	11.7897	11.6833	11.7243	11.759	11.7145	11.7275	11.6792	FALSE	FALSE
1416270_at	NM_026329	Polr2g	67710	19	0.756494	0.652408	0.93597	0.882306	-0.0379734	0.0553153	11.0302	11.0682	10.9749	10.9399	11.1309	11.2571	10.9237	10.9981	11.1335	10.8702	10.9494	11.0173	FALSE	FALSE
1416271_at	NM_022032	Perp	64058	10	0.513448	0.842225	0.839546	0.955098	0.0758689	0.022872	2.61036	2.53449	2.58749	2.62744	2.45359	2.68667	2.75072	2.40442	2.58203	2.55816	2.51239	2.62162	FALSE	FALSE
1416272_at	NM_019920	NA	NA	NA	0.089943	0.0388399	0.487533	0.288111	0.181488	0.229952	11.3548	11.1733	11.1248	11.3979	11.2518	11.2466	11.1076	11.1546	11.3347	11.0152	11.1188	11.3318	FALSE	FALSE
1416273_at	NM_009396	Tnfaip2	21928	12	0.0557483	0.0599224	0.410166	0.349059	0.291968	0.28617	10.5343	10.2424	10.2482	10.3883	10.2083	10.0977	10.4065	10.3346	10.4274	10.1296	10.2947	10.7872	FALSE	FALSE
1416274_at	NM_031251	Ctns	83429	11	0.000551961	0.000368223	0.0458881	0.033281	0.741648	0.783431	7.37279	6.63114	6.58935	7.4741	6.69191	6.78027	6.65116	6.64458	7.0786	6.42499	6.46855	7.56565	FALSE	FALSE
1416275_at	NM_134420	Slc26a6	171429	9	0.00553276	0.0144376	0.15014	0.189563	0.517626	0.433848	6.17926	5.66164	5.74542	6.06545	5.83144	5.46446	5.7992	5.66432	6.02159	5.60562	5.85613	6.45075	FALSE	FALSE
1416276_a_at	NM_009094	Rps4x	20102	X	0.182238	0.208264	0.614244	0.588431	-0.125039	-0.117329	13.527	13.652	13.6443	13.4924	13.7133	13.6499	13.5855	13.6891	13.5745	13.6341	13.6171	13.514	FALSE	FALSE
1416277_a_at	NM_018853	NA	NA	NA	0.624031	0.579056	0.88682	0.84806	-0.0438229	-0.0496897	13.1108	13.1546	13.1605	13.09	13.1372	13.0939	13.1578	13.2028	13.0699	13.1864	13.1671	13.1723	FALSE	FALSE
1416278_a_at	NM_138597	NA	NA	NA	0.063167	0.0727421	0.429066	0.382279	-0.195302	-0.187396	10.833	11.0283	11.0204	10.7937	11.0607	11.0825	10.9778	11.033	10.9493	11.0228	10.9695	10.7561	FALSE	FALSE
1416279_at	BC008513	Ap1b1	11764	11	0.199891	0.103441	0.632165	0.444483	-0.171515	-0.224016	9.45258	9.62409	9.67659	9.22087	9.7246	9.57146	9.54057	9.58179	9.49953	9.76461	9.71904	9.63734	FALSE	FALSE
1416280_at	NM_016682	Uba2	50995	7	0.031298	0.00672433	0.322741	0.137899	-0.232679	-0.316995	10.5946	10.8272	10.9115	10.5805	10.8495	10.7445	10.9059	10.8249	10.6586	10.9792	10.9123	10.5446	FALSE	FALSE
1416281_at	BC004595	Wdr45b	66840	11	0.125153	0.397092	0.542587	0.746731	-0.185262	-0.0978484	8.92356	9.10882	9.0214	8.81091	9.07859	9.15829	9.03458	8.99844	9.11567	8.95105	9.16973	8.84408	FALSE	FALSE
1416282_at	NM_008948	Psmc3	19182	2	0.342433	0.17732	0.743494	0.554286	-0.119481	-0.174074	10.742	10.8615	10.916	10.6842	10.7846	10.8996	10.8088	10.8838	10.8648	11.1548	10.801	10.6769	FALSE	FALSE
1416283_at	NM_010256	Gart	14450	16	0.021634	0.00773812	0.272164	0.145476	-0.441783	-0.540342	8.46033	8.90211	9.00067	8.31834	8.78381	8.62526	9.02089	8.95966	8.38157	9.19731	9.12141	8.68107	FALSE	FALSE
1416284_at	NM_024227	Mrpl28	68611	17	0.0601452	0.0286745	0.422064	0.255835	-0.27874	-0.336215	9.03807	9.31681	9.37429	8.92069	9.37418	9.08054	9.21677	9.41186	9.07082	9.53192	9.45804	9.12271	FALSE	FALSE
1416285_at	NM_025523	Ndufc1	66377	3	0.0150313	0.033966	0.236047	0.273197	-0.300392	-0.251451	9.27731	9.5777	9.52876	9.13975	9.5902	9.53313	9.42666	9.63966	9.40105	9.56941	9.5603	9.29111	FALSE	FALSE
1416286_at	NM_009062	Rgs4	19736	1	0.345612	0.42448	0.744743	0.764849	0.104105	0.0875645	1.84421	1.74011	1.75665	1.92564	1.73141	1.59046	1.84763	1.77594	1.85642	1.6909	1.85392	1.75058	FALSE	FALSE
1416287_at	NM_009062	Rgs4	19736	1	0.897071	0.757597	0.976433	0.925504	-0.0141831	-0.0339094	2.47047	2.48466	2.50438	2.49683	2.39408	2.40934	2.49766	2.48715	2.32889	2.6214	2.55748	2.58569	FALSE	FALSE
1416288_at	BF141076	Dnaja1	15502	4	0.20775	0.711033	0.640438	0.907025	-0.132383	-0.037439	11.3689	11.5013	11.4063	11.3224	11.4539	11.6244	11.3517	11.4112	11.469	11.4134	11.4682	11.3153	FALSE	FALSE
1416289_at	NM_011122	Plod1	18822	4	0.815918	0.899861	0.955262	0.973581	0.0334709	0.0180738	11.3361	11.3027	11.3181	11.1944	11.4985	11.3512	11.3151	11.0918	11.2975	11.1406	11.465	11.5165	FALSE	FALSE
1416290_a_at	NM_011874	Psmc4	23996	7	0.991771	0.687647	0.997894	0.898267	0.001889	0.0739566	9.01514	9.01325	8.94119	9.17165	9.03302	9.34252	8.99413	8.8645	9.20172	8.79641	8.83275	8.67206	FALSE	FALSE
1416291_at	NM_011874	Psmc4	23996	7	0.157752	0.154912	0.585481	0.524281	-0.178612	-0.179976	9.83015	10.0088	10.0101	9.80646	10.0264	10.2162	9.95478	9.95035	9.96314	10.0492	9.85975	9.72085	FALSE	FALSE
1416292_at	NM_007452	Prdx3	11757	19	0.253363	0.626752	0.680472	0.870038	-0.139323	-0.0576368	9.8305	9.96982	9.88814	9.66868	9.96249	10.1007	9.87275	9.92978	10.015	9.82917	9.87898	9.80787	FALSE	FALSE
1416293_at	BB832504	Nfib	18028	4	0.0400118	0.0305591	0.357199	0.262046	0.320859	0.34238	3.39146	3.0706	3.04908	3.37004	3.15309	3.11549	2.72203	3.08195	3.41195	3.27212	3.01436	3.3924	FALSE	FALSE
1416294_at	NM_011886	Scamp3	24045	3	0.0377738	0.240133	0.34882	0.621686	0.371964	0.193829	10.2468	9.8748	10.0529	10.1816	10.1048	9.57179	10.2028	10.0191	10.1266	9.85128	10.0336	10.4321	FALSE	FALSE
1416295_a_at	L20048	Il2rg	16186	X	0.103697	0.122829	0.511076	0.474468	0.248559	0.233964	11.3212	11.0727	11.0873	11.5733	11.1375	11.0003	11.2445	11.1842	11.1741	10.8799	11.0335	11.2163	FALSE	FALSE
1416296_at	L20048	Il2rg	16186	X	0.949432	0.840895	0.987978	0.954502	0.0118433	-0.0375249	11.0123	11.0004	11.0498	11.0995	10.8829	10.63	11.2829	11.2921	10.7893	10.9836	11.0792	11.148	FALSE	FALSE
1416297_s_at	NM_011036	Reg3b	18489	6	0.529421	0.181294	0.847102	0.559614	0.0863926	0.190682	2.4879	2.40151	2.29722	2.28025	2.38566	2.4868	2.25139	2.52816	2.6833	2.25461	2.18956	2.50014	FALSE	FALSE
1416298_at	NM_013599	Mmp9	17395	2	0.409634	0.121997	0.785565	0.473387	0.577895	1.13561	7.37741	6.79952	6.2418	7.19703	6.93706	5.43844	7.08428	7.56742	7.72427	4.70406	7.39269	7.21094	FALSE	FALSE
1416299_at	NM_011369	Shcbp1	20419	8	0.395468	0.060856	0.776357	0.351745	-0.572744	-1.36435	6.10658	6.67932	7.47094	6.76058	5.99886	5.91726	7.65295	7.05866	5.21248	8.761	7.06206	6.34668	FALSE	FALSE
1416300_a_at	NM_133668	NA	NA	NA	0.972057	0.799505	0.993963	0.940475	0.00299374	-0.0217436	13.13	13.127	13.1517	13.1087	13.1924	13.1159	13.1178	13.1074	13.1353	13.145	13.1577	13.146	FALSE	FALSE
1416301_a_at	BB125261	Ebf1	13591	11	0.456809	0.977553	0.812692	0.994103	0.14175	0.00528141	1.86022	1.71847	1.85493	1.7405	1.79483	1.99737	1.73833	1.32299	2.1178	2.03165	1.83504	1.72235	FALSE	FALSE
1416302_at	BB125261	Ebf1	13591	11	0.255258	0.381552	0.682167	0.735688	0.169621	0.128614	2.82899	2.65937	2.70038	2.70913	2.41678	2.55077	2.93061	2.62084	2.90084	2.75375	2.8065	2.877	FALSE	FALSE
1416303_at	AV360881	Litaf	56722	16	0.0550684	0.250157	0.407691	0.630355	0.212734	0.119468	12.0332	11.8205	11.9137	12.0474	11.8098	11.8413	11.9165	11.9097	11.9973	12.0149	11.7104	12.0549	FALSE	FALSE
1416304_at	AV360881	Litaf	56722	16	0.0872017	0.62526	0.482651	0.869226	0.193461	0.0513418	11.7577	11.5643	11.7064	11.7881	11.6384	11.6167	11.6891	11.6605	11.8053	11.7916	11.4156	11.6799	FALSE	FALSE
1416305_at	NM_133816	Sh3bp4	98402	1	0.893893	0.937293	0.975949	0.983433	0.0166545	-0.0098205	3.31428	3.29763	3.3241	3.38697	3.33057	3.47615	3.34741	3.03191	3.25199	3.29433	3.38482	3.30389	FALSE	FALSE
1416306_at	NM_017474	Clca3	23844	3	0.0323642	0.392548	0.326095	0.743316	0.321524	0.115454	1.81866	1.49714	1.70321	1.72714	1.62709	1.36009	1.59367	1.69312	1.97107	1.88885	1.4382	1.75777	FALSE	FALSE
1416307_at	NM_007456	Ap1m1	11767	8	0.410519	0.910468	0.786265	0.976157	0.0816737	0.0109631	7.68729	7.60561	7.67633	7.60472	7.64921	7.49976	7.63282	7.6363	7.72077	7.74694	7.68078	7.73638	FALSE	FALSE
1416308_at	NM_009466	Ugdh	22235	5	0.288881	0.291869	0.707088	0.667307	-0.100558	-0.0998996	10.181	10.2815	10.2809	10.0748	10.2928	10.3171	10.2583	10.2765	10.2602	10.2915	10.2509	10.2079	FALSE	FALSE
1416309_at	BC009096	Nusap1	108907	2	0.0603142	0.00476795	0.422527	0.118938	-1.22821	-2.09986	5.49104	6.71925	7.59091	6.1945	6.53717	5.67453	7.57658	7.28169	4.82197	8.65896	7.20154	5.45665	FALSE	FALSE
1416310_at	BC009096	Nusap1	108907	2	0.0386632	0.00361063	0.352583	0.104392	-0.272028	-0.433123	2.05429	2.32632	2.48741	2.12241	2.41622	2.43771	2.54285	2.43026	1.95198	2.50316	2.11098	2.08848	FALSE	FALSE
1416311_s_at	NM_009446	NA	NA	NA	0.0528945	0.0079303	0.40154	0.146704	-0.428924	-0.647354	5.21738	5.6463	5.86474	5.46003	5.44983	5.59948	5.8604	5.77182	5.12757	6.28397	5.56761	5.06454	FALSE	FALSE
1416312_at	NM_025936	Rars	104458	11	0.282262	0.142714	0.702323	0.50631	-0.112266	-0.157242	10.6457	10.758	10.803	10.6634	10.7267	10.7625	10.7648	10.8681	10.6298	10.9174	10.6434	10.6441	FALSE	FALSE
1416313_at	NM_019914	Mllt11	56772	3	0.0193936	0.0461954	0.260642	0.312297	-0.372038	-0.303971	7.48867	7.8607	7.79264	7.479	8.02452	7.92995	7.69056	7.8372	7.68815	7.66283	7.81496	7.29885	FALSE	FALSE
1416314_at	NM_019914	Mllt11	56772	3	0.834637	0.146365	0.959514	0.511642	0.0271352	0.19965	2.75486	2.72773	2.55521	2.8392	2.68396	2.88644	2.31684	2.69522	2.72815	2.66483	2.60152	2.69723	FALSE	FALSE
1416315_at	NM_134076	Abhd4	105501	14	0.173149	0.30383	0.60588	0.677265	-0.246495	-0.182074	8.56437	8.81086	8.74644	8.24653	8.88571	8.92401	8.91769	8.74796	8.75068	8.43592	8.76062	8.69588	FALSE	FALSE
1416316_at	BC013442	Slc27a2	26458	2	0.412137	0.449145	0.787018	0.779501	-0.0757664	-0.0697317	2.10396	2.17972	2.17369	2.14959	2.1286	2.17413	2.23215	2.24961	2.07006	2.16031	2.11542	2.09223	FALSE	FALSE
1416317_a_at	AA289490	Stambp	70527	6	0.278144	0.427261	0.6989	0.767022	-0.388194	-0.280018	6.52182	6.91001	6.80184	6.51527	7.20617	7.273	6.89628	6.41343	7.14513	6.30306	7.04361	5.90506	FALSE	FALSE
1416318_at	AF426024	Serpinb1a	66222	13	0.417413	0.72254	0.790781	0.910942	-0.465338	-0.200876	6.3029	6.76823	6.50377	6.88667	6.08328	5.25053	6.50976	7.66309	5.99718	6.91827	7.39108	6.02484	FALSE	FALSE
1416319_at	NM_134079	Adk	11534	14	0.00209527	0.000162383	0.0943996	0.0196345	-0.482999	-0.688564	6.87272	7.35572	7.56129	6.919	7.40172	7.31852	7.56126	7.4792	6.96163	7.72088	7.26946	6.73754	FALSE	FALSE
1416320_at	NM_133704	Sec22a	317717	16	0.206605	0.955655	0.639232	0.988098	-0.175876	-0.00741877	6.74733	6.92321	6.75475	6.55965	6.85718	6.94538	6.77322	6.88692	7.03038	6.63385	6.93732	6.65197	FALSE	FALSE
1416321_s_at	NM_054077	Prelp	116847	1	0.318317	0.390685	0.727147	0.741719	0.136642	0.116716	2.45255	2.31591	2.33584	2.44294	2.314	2.44519	2.41847	2.01287	2.42815	2.27504	2.48967	2.48657	FALSE	FALSE
1416322_at	NM_054077	Prelp	116847	1	0.819464	0.0825492	0.955928	0.404547	0.0226025	0.18638	3.59064	3.56803	3.40426	3.62633	3.48717	3.64244	3.35334	3.43369	3.56502	3.37225	3.62796	3.58055	FALSE	FALSE
1416323_at	AV281062	Kctd20	66989	17	0.245318	0.118851	0.674544	0.468461	-0.213728	-0.295555	5.92146	6.13518	6.21701	5.53885	5.97681	6.0261	6.36998	6.26617	6.16521	6.30424	6.11328	6.06031	FALSE	FALSE
1416324_s_at	AV281062	Kctd20	66989	17	0.0990627	0.0342548	0.503847	0.273951	-0.256454	-0.345914	6.90031	7.15676	7.24622	6.82677	7.02229	6.99789	7.40324	7.39245	6.83565	7.31313	7.07994	7.03849	FALSE	FALSE
1416325_at	NM_009638	Crisp1	11571	17	0.551238	0.395229	0.857271	0.745043	-0.0862661	-0.124294	1.45964	1.54591	1.58394	1.59657	1.63735	1.24415	1.53901	1.78433	1.33806	1.57545	1.60925	1.4443	FALSE	FALSE
1416326_at	NM_007763	Crip1	12925	12	0.16	0.0309763	0.588356	0.263313	-0.311672	-0.51591	11.0709	11.3826	11.5868	11.1772	11.2988	10.9281	11.6816	11.5105	10.8663	11.7801	11.7092	11.1694	FALSE	FALSE
1416327_at	NM_025388	Ufc1	66155	1	0.0194534	0.0743502	0.261121	0.385982	-0.300117	-0.214791	9.95056	10.2507	10.1654	9.86059	10.2988	10.3464	10.1104	10.2486	10.0856	10.0869	10.157	9.90553	FALSE	FALSE
1416328_a_at	NM_025272	Atp6v0e	11974	17	0.0113372	0.0119648	0.208107	0.174995	0.297997	0.294937	12.9795	12.6815	12.6845	12.9673	12.7175	12.6538	12.7994	12.6778	12.9807	12.5366	12.7127	12.9904	FALSE	FALSE
1416329_at	NM_011370	Cyfip1	20430	7	0.0988827	0.124011	0.503819	0.476368	-0.175482	-0.161945	12.5173	12.6928	12.6792	12.6477	12.7169	12.7035	12.6769	12.7509	12.4142	12.6438	12.6239	12.4899	FALSE	FALSE
1416330_at	NM_133655	Cd81	12520	7	0.281808	0.0600896	0.70175	0.349375	-0.130356	-0.243167	12.6119	12.7423	12.8551	12.5353	12.8154	12.6235	12.9669	12.8867	12.5237	12.7829	12.7167	12.7768	FALSE	FALSE
1416331_a_at	NM_008686	Nfe2l1	18023	11	0.82195	0.388519	0.956644	0.739899	0.0590103	-0.230346	9.06154	9.00252	9.29188	8.7629	8.81692	8.69379	9.45721	9.18091	8.86742	9.60151	9.13287	9.55428	FALSE	FALSE
1416332_at	NM_007705	Cirbp	12696	10	0.944423	0.503504	0.986886	0.810021	0.0202385	0.196522	6.45026	6.43002	6.25373	6.52824	6.6064	7.01828	6.25989	6.24363	6.78375	5.89491	6.02814	6.03877	FALSE	FALSE
1416333_at	NM_010071	Dok2	13449	14	8.77563e-07	1.5501e-06	0.00101485	0.00144004	-1.02389	-0.961728	8.81117	9.83507	9.7729	8.71805	9.86978	9.82713	9.67212	9.86282	8.86745	9.7768	9.81525	8.84802	TRUE	FALSE
1416334_at	NM_019573	Wwox	80707	8	0.388687	0.126836	0.773105	0.481382	-0.106932	-0.197763	3.38572	3.49265	3.58349	3.33247	3.45787	3.31109	3.72872	3.49031	3.43971	3.56387	3.67656	3.38499	FALSE	FALSE
1416335_at	NM_010798	Mif	17319	10	0.313288	0.726885	0.723068	0.912733	-0.126376	-0.0427367	12.5041	12.6305	12.5468	12.2795	12.6288	12.7208	12.4701	12.5946	12.6882	12.5416	12.576	12.5445	FALSE	FALSE
1416336_s_at	NM_009226	NA	NA	NA	0.137865	0.0267105	0.560924	0.249311	-0.175011	-0.282048	9.37971	9.55472	9.66176	9.52733	9.55833	9.62439	9.66528	9.5705	9.37615	9.76166	9.46926	9.23564	FALSE	FALSE
1416337_at	NM_026219	Uqcrb	67530	13	0.79859	0.563047	0.949142	0.84173	0.0346995	0.0792091	10.5558	10.5211	10.4766	10.6076	10.5185	10.8112	10.4479	10.4871	10.5685	10.4633	10.2649	10.4913	FALSE	FALSE
1416338_at	NM_013664	Sh3gl1	20405	17	0.00046421	0.000671825	0.0420409	0.0464724	-0.826145	-0.785243	8.30463	9.13078	9.08988	8.14381	8.99757	8.76912	9.07122	9.26022	8.2807	9.20084	9.36299	8.48938	FALSE	FALSE
1416339_a_at	NM_008925	Prkcsh	19089	9	0.685794	0.659036	0.91075	0.884961	0.0585357	-0.0638948	10.0707	10.0122	10.1346	9.86468	9.91923	9.87739	10.2348	10.0914	10.0464	10.2498	10.0677	10.301	FALSE	FALSE
1416340_a_at	BC005430	Man2b1	17159	8	0.047517	0.208677	0.383718	0.588737	0.295939	0.175894	12.7813	12.4854	12.6054	12.8756	12.4397	12.3255	12.7133	12.5767	12.5609	12.6633	12.5539	12.9074	FALSE	FALSE
1416341_at	NM_009090	Polr2c	20021	8	0.284401	0.0811148	0.70398	0.401787	-0.160466	-0.275463	8.95079	9.11126	9.22625	8.77732	9.03217	9.04611	9.11624	9.19186	9.02794	9.53035	9.0958	9.04711	FALSE	FALSE
1416342_at	NM_011607	Tnc	21923	4	0.0383285	0.121129	0.351424	0.472097	0.714105	0.506817	4.44138	3.72728	3.93456	3.877	3.76385	3.849	4.43549	3.53384	5.10571	3.60434	3.79899	4.34143	FALSE	FALSE
1416343_a_at	NM_010685	Lamp2	16784	X	0.37935	0.286064	0.767101	0.662879	0.132107	0.161903	12.0462	11.9141	11.8843	12.163	12.0615	12.0662	12.0023	11.8463	12.0833	11.589	11.8298	11.8922	FALSE	FALSE
1416344_at	NM_010685	Lamp2	16784	X	0.287657	0.159823	0.706394	0.530638	0.108311	0.146527	12.8278	12.7195	12.6812	12.7591	12.757	12.7363	12.7473	12.7386	12.8504	12.5394	12.6835	12.8738	FALSE	FALSE
1416345_at	W82151	Timm8a1	30058	X	0.695487	0.235998	0.914466	0.618118	-0.0687798	-0.215366	9.0937	9.16248	9.30907	9.23407	9.07446	8.88485	9.23473	9.42132	8.99663	9.61802	9.18128	9.05041	FALSE	FALSE
1416346_at	W82151	Timm8a1	30058	X	0.0286181	0.00419189	0.31046	0.111474	-0.427991	-0.619043	6.30892	6.73691	6.92797	6.29297	6.58154	6.60368	6.96688	6.88601	6.48538	7.23548	6.72105	6.14842	FALSE	FALSE
1416347_at	AB023401	Men1	17283	19	0.0318437	0.0362433	0.325149	0.28023	-0.298523	-0.289429	7.72964	8.02817	8.01907	7.72398	8.10167	7.82749	8.02402	8.12789	7.86994	7.93152	8.12912	7.59501	FALSE	FALSE
1416348_at	AB023401	Men1	17283	19	0.365989	0.12232	0.758943	0.474031	-0.183829	-0.327946	5.18872	5.37255	5.51667	5.05668	5.40987	4.97088	5.4377	5.31321	5.23126	5.70243	5.83356	5.27822	FALSE	FALSE
1416349_at	NM_053162	Mrpl34	94065	8	0.0123536	0.0315994	0.213902	0.265126	-0.530813	-0.434869	8.30087	8.83169	8.73574	7.96642	8.97916	8.71124	8.70098	8.98984	8.59848	8.52708	8.79398	8.33772	FALSE	FALSE
1416350_at	NM_078477	Klf16	118445	10	0.0952903	0.0611115	0.496799	0.352319	-0.323821	-0.370972	5.42652	5.75034	5.79749	5.29847	5.70305	5.5085	5.64795	6.08503	5.6661	6.04148	5.65751	5.315	FALSE	FALSE
1416351_at	NM_008927	Map2k1	26395	9	0.0244993	0.409544	0.289547	0.755045	-0.294688	-0.0956455	11.0019	11.2965	11.0975	10.9437	11.2635	11.2434	11.0972	11.2602	11.1088	10.9318	11.386	10.953	FALSE	FALSE
1416352_s_at	NM_134118	Tecr	106529	8	0.937878	0.192312	0.98595	0.571949	0.015011	-0.262836	10.5185	10.5035	10.7813	10.4764	10.5573	10.1226	10.9713	10.6699	10.3018	10.8154	10.7179	10.7772	FALSE	FALSE
1416353_at	NM_009473	Nr1h2	22260	7	0.0400796	0.115645	0.35738	0.464071	-0.255466	-0.186457	8.62537	8.88083	8.81182	8.45469	8.94529	8.85764	8.77009	8.92503	8.70389	8.7201	8.85983	8.71752	FALSE	FALSE
1416354_at	NM_011252	Rbmx	19655	X	0.0244985	0.0387045	0.289547	0.287587	-0.375283	-0.337259	6.59873	6.97401	6.93598	6.61685	6.90884	7.17474	6.76258	6.75233	6.7235	7.13654	6.99496	6.45582	FALSE	FALSE
1416355_at	NM_011252	Rbmx	19655	X	0.560016	0.696032	0.86141	0.901322	0.16535	0.110288	4.1542	3.98885	4.04391	4.56223	3.81958	3.91369	4.33449	4.00758	3.39745	3.97766	4.04528	4.50293	FALSE	FALSE
1416356_at	NM_134075	Gmpr2	105446	14	0.00183113	0.00267334	0.0883453	0.093538	-0.395101	-0.372713	9.55559	9.95069	9.92831	9.55152	9.95115	9.90187	9.83786	10.0608	9.55276	9.99591	9.88946	9.56249	FALSE	FALSE
1416357_a_at	NM_023061	Mcam	84004	9	0.797464	0.943786	0.948846	0.984688	0.0260686	0.00715107	2.48095	2.45488	2.4738	2.5749	2.45574	2.48207	2.47306	2.56708	2.42888	2.4926	2.3155	2.43907	FALSE	FALSE
1416358_at	NM_026660	Mfsd10	68294	5	0.530063	0.925725	0.847395	0.980783	0.174651	-0.0256649	7.7676	7.59295	7.79327	7.61228	7.40023	7.26799	7.82879	7.54681	7.39923	8.15078	7.96405	8.29129	FALSE	FALSE
1416359_at	AV344473	Snx18	170625	13	0.0713306	0.0143927	0.448345	0.189214	-0.299879	-0.440136	9.56207	9.86195	10.0022	9.44539	9.99554	9.95868	9.99469	10.1235	9.61505	10.0164	9.50369	9.62577	FALSE	FALSE
1416360_at	AV344473	Snx18	170625	13	0.00801706	0.00285849	0.177942	0.0968935	-0.535228	-0.636865	6.46984	7.00506	7.1067	6.12643	7.05953	6.84477	6.97142	7.16513	6.69056	7.28915	7.00529	6.59251	FALSE	FALSE
1416361_a_at	NM_010063	Dync1i1	13426	6	0.760115	0.88412	0.937462	0.968379	0.0438968	0.0209141	2.33015	2.28625	2.30923	2.44819	2.47478	2.49949	2.0921	2.10621	2.35347	2.36082	2.25304	2.18878	FALSE	FALSE
1416362_a_at	BB456860	Fkbp4	14228	6	0.0340525	0.00655635	0.333861	0.136266	-0.318253	-0.44429	8.61256	8.93082	9.05685	8.53342	8.86578	8.78543	9.12668	8.95554	8.80602	9.1781	9.05148	8.49825	FALSE	FALSE
1416363_at	BB456860	Fkbp4	14228	6	0.196411	0.0284231	0.62916	0.255	-0.192277	-0.35609	3.62746	3.81973	3.98355	3.75028	4.08429	3.61765	3.98007	3.76513	3.43519	3.88629	4.07642	3.69691	FALSE	FALSE
1416364_at	BI154147	Hsp90ab1	15516	17	0.295572	0.0823919	0.711491	0.404348	-0.109093	-0.190996	12.4531	12.5622	12.6441	12.3141	12.544	12.5565	12.6805	12.5965	12.5242	12.7076	12.5334	12.5209	FALSE	FALSE
1416365_at	BI154147	Hsp90ab1	15516	17	0.854033	0.874906	0.965575	0.965645	-0.0280192	-0.0239706	11.9552	11.9832	11.9791	11.8842	11.8287	12.0203	11.782	11.833	11.9777	12.3267	12.0963	12.0036	FALSE	FALSE
1416366_at	NM_024220	NA	NA	NA	0.911492	0.963507	0.979642	0.99031	-0.0122931	0.00505862	11.7155	11.7278	11.7104	11.7918	11.7574	11.7558	11.7562	11.7934	11.8158	11.6176	11.6341	11.5389	FALSE	FALSE
1416367_at	NM_025363	1110001J03Rik	66117	6	0.0162818	0.00517341	0.243936	0.123278	-0.45187	-0.558691	5.3179	5.76977	5.87659	5.21783	5.68836	5.94051	5.84732	5.78761	5.58942	6.0941	5.58121	5.14646	FALSE	FALSE
1416368_at	NM_010357	Gsta4	14860	9	0.358039	0.675534	0.753315	0.892688	-0.134057	-0.0599648	2.66172	2.79577	2.72168	2.6966	2.74786	3.03832	2.76752	2.52918	2.79776	2.64966	2.81982	2.49078	FALSE	FALSE
1416369_at	NM_133680	Hiatl1	66631	13	0.959507	0.508627	0.990676	0.812972	0.0060424	-0.0795782	10.2515	10.2455	10.3311	10.3008	10.3132	10.3669	10.5238	10.2351	10.1937	10.1563	10.1344	10.2601	FALSE	FALSE
1416370_at	NM_011757	Zscan21	22697	5	0.524694	0.854807	0.844876	0.959371	-0.106096	-0.0302193	5.65955	5.76564	5.68977	5.81307	5.83158	5.98888	5.59838	5.80823	5.8009	5.63934	5.49982	5.36466	FALSE	FALSE
1416371_at	NM_007470	Apod	11815	16	0.775728	0.97357	0.942115	0.992552	0.0506583	-0.00587878	2.34846	2.2978	2.35434	2.50815	2.4702	2.70819	2.31787	2.21518	2.24174	2.27494	1.97003	2.29548	FALSE	FALSE
1416372_at	NM_008959	Ptdss1	19210	13	0.158441	0.498264	0.586543	0.807366	0.162545	0.0748798	10.6049	10.4424	10.53	10.618	10.4907	10.3889	10.688	10.4548	10.4882	10.4114	10.4834	10.7085	FALSE	FALSE
1416373_at	NM_010911	Nfs1	18041	2	0.153375	0.404622	0.578868	0.751508	-0.208462	-0.117321	7.98029	8.18875	8.09761	7.8023	8.26263	8.3853	8.08255	8.15432	8.12633	7.94766	8.02663	8.01224	FALSE	FALSE
1416374_at	AF242857	Ap3m1	55946	14	0.0191943	0.0467132	0.259497	0.313684	-0.407515	-0.331274	8.67476	9.08227	9.00603	8.70925	9.15547	9.29285	8.94145	8.95954	8.89488	8.92117	8.99442	8.42014	FALSE	FALSE
1416375_at	AF242857	Ap3m1	55946	14	0.198143	0.124479	0.630745	0.477353	-0.305772	-0.372154	5.35092	5.65669	5.72307	5.5394	5.72959	5.10264	5.7347	6.07258	5.06597	5.70493	5.79484	5.44739	FALSE	FALSE
1416376_at	NM_133706	Tmem97	69071	11	0.393339	0.0424364	0.775143	0.300152	-0.145131	-0.378917	8.24493	8.39006	8.62385	8.27397	8.47364	8.06273	8.87831	8.45818	8.14814	8.51959	8.64928	8.31268	FALSE	FALSE
1416377_at	NM_016688	Pdcd7	50996	9	0.459705	0.140668	0.814088	0.503815	-0.097769	-0.203619	6.40875	6.50652	6.61237	6.64341	6.76801	6.41093	6.57811	6.57325	6.25038	6.49098	6.53537	6.33245	FALSE	FALSE
1416378_at	NM_021549	Pnkp	59047	7	0.00948603	0.0101162	0.192682	0.163286	-0.644188	-0.636519	7.33713	7.98132	7.97365	6.85226	7.83842	7.79333	7.9131	8.16943	7.65286	8.16943	7.98119	7.50627	FALSE	FALSE
1416379_at	NM_019482	Panx1	55991	9	0.105282	0.218903	0.513777	0.599709	0.306256	0.225457	9.35754	9.05129	9.13209	8.96921	8.99058	9.20696	9.32879	8.97131	9.47303	9.07689	8.97559	9.63039	FALSE	FALSE
1416380_at	NM_008619	Mov10	17454	3	0.521416	0.689608	0.843063	0.899214	-0.143342	-0.0886918	6.17349	6.31683	6.26218	5.57374	6.17729	6.32831	6.19937	6.39143	6.44558	6.40989	6.23075	6.50116	FALSE	FALSE
1416381_a_at	BC008174	Prdx5	54683	19	0.00407587	0.0205848	0.12855	0.221248	-0.40588	-0.300407	11.054	11.4599	11.3544	10.876	11.4014	11.5627	11.3516	11.4781	11.1586	11.3103	11.3389	11.1275	FALSE	FALSE
1416382_at	NM_009982	Ctsc	13032	7	0.753272	0.112609	0.934867	0.459683	-0.0411296	-0.22169	12.5826	12.6237	12.8043	12.7644	12.5986	12.5155	12.9447	12.7319	12.461	12.8696	12.6238	12.5224	FALSE	FALSE
1416383_a_at	NM_008797	Pcx	18563	19	0.136984	0.0102042	0.560018	0.163641	-0.307181	-0.60139	3.83922	4.1464	4.44061	3.60694	4.20604	4.43204	4.39664	4.13747	3.78375	4.71915	3.8697	4.12698	FALSE	FALSE
1416384_a_at	NM_021538	Cope	59042	8	0.0199512	0.0730798	0.263113	0.382882	-0.318697	-0.230503	10.9975	11.3162	11.228	10.8363	11.3714	11.3692	11.1403	11.3493	11.1658	11.1722	11.23	10.9903	FALSE	FALSE
1416385_a_at	NM_010749	M6pr	17113	6	0.57818	0.881372	0.869622	0.967563	0.0547691	0.0145869	12.5926	12.5378	12.578	12.6436	12.5053	12.4668	12.6767	12.6143	12.5129	12.552	12.5324	12.6213	FALSE	FALSE
1416386_a_at	NM_010749	M6pr	17113	6	0.797871	0.276053	0.948962	0.65463	-0.0243275	-0.106627	11.4678	11.4921	11.5744	11.4942	11.491	11.4629	11.7039	11.5152	11.4673	11.5282	11.4981	11.4418	FALSE	FALSE
1416387_at	NM_054097	Pip4k2c	117150	10	0.0136823	0.0164678	0.225296	0.201634	0.412445	0.39741	9.56253	9.15009	9.16512	9.29718	8.99633	9.09251	9.31957	9.2601	9.64325	9.17947	9.09765	9.74717	FALSE	FALSE
1416388_at	NM_054097	Pip4k2c	117150	10	0.12358	0.064168	0.540074	0.359731	0.343791	0.42557	6.85956	6.51577	6.43399	6.54097	6.37671	6.73152	6.53272	6.07401	7.18691	6.39254	6.74178	6.85079	FALSE	FALSE
1416389_a_at	NM_134083	Rcbtb2	105670	14	0.000777907	0.0020273	0.0555524	0.081058	-0.617827	-0.537	10.7429	11.3607	11.2799	10.6085	11.4548	11.4874	11.0545	11.3164	10.8886	11.3304	11.2783	10.7316	FALSE	FALSE
1416390_at	NM_134083	Rcbtb2	105670	14	0.273743	0.652462	0.696196	0.882306	-0.307474	-0.123178	7.65678	7.96426	7.77996	7.79207	8.38482	8.34073	7.57992	7.61707	7.78696	7.37514	7.93498	7.39131	FALSE	FALSE
1416391_at	NM_133735	Ptcd1	71799	5	0.653775	0.525239	0.897971	0.822168	0.0880485	0.125387	4.64204	4.55399	4.51665	4.2614	4.75242	4.7321	4.48727	4.41551	5.01616	4.31026	4.51436	4.64856	FALSE	FALSE
1416392_a_at	NM_009729	Atp6v0c	11984	17	0.0683437	0.311389	0.441915	0.683273	0.18454	0.0962058	13.9354	13.7508	13.8392	13.9235	13.7806	13.659	13.8741	13.8129	13.8973	13.8628	13.7806	13.9853	FALSE	FALSE
1416393_at	NM_013536	Emg1	14791	6	0.0209915	0.0113876	0.268731	0.171993	-0.257047	-0.290811	10.2341	10.4911	10.5249	10.1865	10.4733	10.5032	10.4535	10.5372	10.2619	10.6478	10.4329	10.2538	FALSE	FALSE
1416394_at	NM_009736	Bag1	12017	4	0.928469	0.425546	0.984152	0.765517	0.00895499	0.0808285	10.9082	10.8992	10.8273	10.8194	10.8561	10.9516	10.7572	10.8459	11.0452	10.8687	10.9001	10.8599	FALSE	FALSE
1416395_at	BC024625	Guk1	14923	11	0.0717144	0.131998	0.448922	0.490219	-0.436078	-0.354982	6.69822	7.1343	7.0532	6.47077	7.11212	7.13464	7.29251	7.47467	7.06794	6.75499	6.79359	6.55596	FALSE	FALSE
1416396_at	NM_080557	Snx4	69150	16	0.292906	0.995095	0.709784	0.999007	0.115531	-0.000655516	2.99222	2.87669	2.99288	3.1381	3.00175	2.98418	2.92546	2.85366	2.88204	3.05141	2.79223	2.95653	FALSE	FALSE
1416397_at	BB474887	Mesdc1	80889	7	0.0588847	0.753114	0.41891	0.923596	0.216432	-0.0327706	6.34533	6.1289	6.3781	6.26147	6.31971	6.0402	6.38712	6.09823	6.47213	6.42748	6.24827	6.3024	FALSE	FALSE
1416398_at	BB474887	Mesdc1	80889	7	0.181521	0.517848	0.613104	0.817855	0.328651	0.153292	3.25429	2.92564	3.101	3.8766	2.92989	2.84334	3.15747	2.8786	3.04234	3.21565	3.05499	2.84393	FALSE	FALSE
1416399_a_at	NM_010443	Hmox2	15369	16	0.250395	0.625203	0.678518	0.869226	-0.129604	-0.0535002	11.094	11.2236	11.1475	10.9963	11.257	11.3511	11.0747	11.1462	11.2165	11.1108	11.1735	11.0692	FALSE	FALSE
1416400_at	NM_025412	Pycrl	66194	15	0.200824	0.293397	0.633116	0.668533	-0.247611	-0.200458	6.56413	6.81174	6.76459	6.26967	6.61903	6.6783	6.64406	6.90579	6.95445	7.03066	6.85113	6.46826	FALSE	FALSE
1416401_at	NM_007656	Cd82	12521	2	4.64209e-05	7.24142e-05	0.0104681	0.0121864	0.829093	0.785348	10.239	9.40993	9.45368	10.2994	9.42033	9.39859	9.68557	9.43691	10.1222	9.25513	9.39431	10.2954	FALSE	FALSE
1416402_at	AV382118	Abcb10	56199	8	0.951532	0.152993	0.988614	0.521469	-0.00772935	-0.192012	7.05258	7.06031	7.24459	7.08243	7.30441	6.90601	7.39119	7.05956	6.95945	7.03818	7.21536	7.11585	FALSE	FALSE
1416403_at	AV382118	Abcb10	56199	8	0.735549	0.15627	0.929556	0.526082	-0.0626725	-0.276906	5.4799	5.54257	5.75681	5.28113	5.53063	5.15969	5.90897	5.63977	5.62967	5.83082	5.82825	5.5289	FALSE	FALSE
1416404_s_at	NM_013647	NA	NA	NA	0.136571	0.308803	0.559335	0.681416	-0.149959	-0.0992694	13.4993	13.6492	13.5986	13.4538	13.6925	13.7016	13.5649	13.6549	13.5765	13.5382	13.5912	13.4675	FALSE	FALSE
1416405_at	BC019502	Bgn	12111	X	0.00523881	0.00404524	0.147396	0.109708	1.94836	2.03453	8.50458	6.55622	6.47006	7.57488	6.43038	7.22334	7.28665	5.9638	9.64643	5.69314	6.48153	8.29245	FALSE	FALSE
1416406_at	AI323543	Pea15a	18611	1	0.127311	0.476762	0.545958	0.795585	0.255007	0.113252	10.562	10.3069	10.4487	10.536	10.2132	10.0591	10.4599	10.431	10.4186	10.673	10.4308	10.7312	FALSE	FALSE
1416407_at	AI323543	Pea15a	18611	1	0.0547481	0.19742	0.406725	0.577864	0.248704	0.157746	11.1118	10.8631	10.9541	11.0396	10.8356	10.694	10.9177	10.9056	11.1262	11.1089	10.9897	11.1696	FALSE	FALSE
1416408_at	AB034914	Acox1	11430	11	0.410808	0.29752	0.786306	0.672233	0.0884657	0.113295	9.37693	9.28846	9.26363	9.35403	9.38019	9.43693	9.19393	9.24062	9.34896	9.21678	9.18783	9.42779	FALSE	FALSE
1416409_at	AB034914	Acox1	11430	11	0.678951	0.813823	0.907649	0.944992	0.0449154	-0.0254771	8.79766	8.75274	8.82313	8.625	8.85649	8.83134	8.83563	8.65108	8.9064	8.77729	8.7758	8.86157	FALSE	FALSE
1416410_at	NM_008776	Pafah1b3	18476	7	0.0220774	0.232432	0.27468	0.615015	-0.383917	-0.179953	7.22101	7.60492	7.40096	7.00963	7.54104	7.72613	7.2763	7.47802	7.50553	7.38553	7.61062	7.14786	FALSE	FALSE
1416411_at	NM_008183	Gstm2	14863	3	0.781531	0.236545	0.944197	0.618611	-0.0689532	-0.304972	8.34184	8.41079	8.64681	7.97741	8.90221	8.95394	8.62146	8.09525	8.53111	8.41675	8.18317	8.51698	FALSE	FALSE
1416412_at	NM_010945	Nsmaf	18201	4	0.584234	0.970806	0.872097	0.99196	-0.0796165	-0.00528259	6.10766	6.18728	6.11294	6.20356	6.30308	6.16153	6.01158	5.99866	6.2082	6.02416	6.40164	5.91121	FALSE	FALSE
1416413_at	NM_012007	Ctsj	26898	13	0.335999	0.936235	0.738989	0.98335	-0.136691	0.0110902	2.35711	2.4938	2.34602	2.22531	2.41143	2.79686	2.3238	2.36644	2.42722	2.30283	2.3181	2.4188	FALSE	FALSE
1416414_at	NM_133918	Emilin1	100952	5	0.0877564	0.00724411	0.483108	0.14277	-0.383974	-0.683557	8.48431	8.86828	9.16786	8.29939	8.71445	8.67624	9.23118	9.04512	8.46414	9.55796	8.88349	8.68939	FALSE	FALSE
1416415_a_at	AY074806	NA	NA	NA	0.146198	0.0250492	0.57094	0.240812	-0.213602	-0.357491	12.4238	12.6374	12.7813	12.5374	12.5699	12.5075	12.7456	12.6284	12.4378	13.0283	12.7762	12.2962	FALSE	FALSE
1416416_x_at	NM_010358	Gstm1	14862	3	0.0961805	0.0224011	0.498062	0.230893	0.421237	0.61971	12.3414	11.9202	11.7217	12.215	12.212	12.2969	11.6528	11.69	12.481	11.3003	11.7735	12.3282	FALSE	FALSE
1416417_a_at	NM_025843	Ndufb7	66916	8	0.93203	0.819178	0.984813	0.946885	-0.00757144	-0.0203176	11.1231	11.1307	11.1434	11.1249	11.1055	11.1032	11.1335	11.1168	11.1795	11.1913	11.172	11.0649	FALSE	FALSE
1416418_at	AF180518	Gabarapl1	57436	6	0.0408649	0.00286093	0.360886	0.0968935	0.447478	0.749841	9.97952	9.53204	9.22968	10.0041	9.33239	9.92506	9.38818	9.40351	10.1788	8.96845	9.26755	9.75565	FALSE	FALSE
1416419_s_at	AF180518	Gabarapl1	57436	6	0.0128877	0.000567142	0.217977	0.0419149	0.378597	0.624467	10.1259	9.74732	9.50145	10.0293	9.58832	9.82797	9.64011	9.73655	10.2951	9.27592	9.67744	10.0533	FALSE	FALSE
1416420_a_at	NM_011292	Rpl9	20005	5	0.540294	0.945115	0.852395	0.985119	-0.0590977	0.00657851	13.1034	13.1625	13.0968	13.0912	13.1446	13.2658	13.0592	13.1139	13.182	13.0866	13.1076	13.0369	FALSE	FALSE
1416421_a_at	BG796845	Ssb	20823	2	0.162798	0.52168	0.592269	0.82016	-0.210611	-0.0927444	8.1268	8.33741	8.21955	8.20353	8.14461	8.64285	8.24206	8.16484	8.21345	8.27197	8.20456	7.96343	FALSE	FALSE
1416422_a_at	BG796845	Ssb	20823	2	0.599051	0.876406	0.877262	0.966075	-0.108594	-0.031908	8.03071	8.1393	8.06262	8.2338	8.17168	8.51652	8.17881	8.01418	8.18572	7.83735	7.88721	7.67261	FALSE	FALSE
1416423_x_at	BG796845	Ssb	20823	2	0.98737	0.76477	0.99712	0.928283	0.00221052	-0.0418846	6.90071	6.8985	6.94259	7.1459	7.05686	6.92567	6.92683	6.95977	6.9366	6.84408	6.81006	6.61962	FALSE	FALSE
1416424_at	BC011116	Plin3	66905	17	0.0220543	0.0266224	0.274506	0.248971	0.309467	0.296871	10.072	9.76256	9.77515	9.963	9.5638	9.73599	9.81961	9.79313	10.1225	9.94204	9.75855	10.1305	FALSE	FALSE
1416425_at	NM_023041	Pex19	19298	1	0.150868	0.409597	0.576316	0.755088	-0.201052	-0.111154	7.87208	8.07313	7.98324	7.64636	8.04342	8.06688	8.02552	7.91718	8.03515	7.88078	8.23535	7.93475	FALSE	FALSE
1416426_at	NM_025887	Rab5a	271457	17	0.893398	0.275575	0.975803	0.654244	-0.0158266	0.132879	10.5654	10.5812	10.4325	10.5847	10.5365	10.7346	10.4624	10.5287	10.6804	10.2985	10.4802	10.4309	FALSE	FALSE
1416427_at	NM_017367	Ccni	12453	5	0.848939	0.67811	0.964073	0.893896	-0.0321719	0.0703575	11.3017	11.3339	11.2313	11.2303	11.4663	11.6203	11.2174	11.1642	11.5177	11.0104	11.2171	11.1571	FALSE	FALSE
1416428_at	NM_021513	Thap11	59016	8	0.0250085	0.0330966	0.292279	0.270807	-0.291892	-0.273701	7.87636	8.16825	8.15006	7.96937	8.17635	8.26957	8.15786	8.06677	7.98331	8.11596	8.16841	7.6764	FALSE	FALSE
1416429_a_at	NM_009804	Cat	12359	2	0.870901	0.937616	0.969817	0.983512	0.0324114	0.0156009	10.7879	10.7555	10.7723	10.8293	10.857	11.2173	10.9167	10.522	10.934	10.5431	10.527	10.6004	FALSE	FALSE
1416430_at	NM_009804	Cat	12359	2	0.819017	0.884842	0.955907	0.968435	-0.0500037	-0.0316256	11.5354	11.5854	11.567	11.4319	11.7612	12.0844	11.5666	11.3665	11.8137	11.3732	11.3054	11.3606	FALSE	FALSE
1416431_at	NM_026473	Tubb6	67951	18	0.0143766	0.00289796	0.231571	0.0971961	-0.399233	-0.529401	10.4092	10.8085	10.9386	10.3994	10.7208	10.7009	10.8703	10.9565	10.4179	11.2248	10.7679	10.4104	FALSE	FALSE
1416432_at	NM_133232	Pfkfb3	170768	2	0.00321036	0.0108236	0.115309	0.167635	0.578352	0.468412	7.70318	7.12483	7.23477	7.68926	7.4815	7.39311	7.14101	7.06125	7.60975	7.08179	6.92012	7.81053	FALSE	FALSE
1416433_at	BC004578	Rpa2	19891	4	0.0936028	0.0118831	0.494746	0.174403	-0.51678	-0.857412	7.34963	7.86641	8.20704	7.73461	7.73814	7.40734	8.22625	8.15329	6.96172	8.65672	8.03859	7.35255	FALSE	FALSE
1416434_at	NM_013479	Bcl2l10	12049	9	0.0898252	0.140514	0.487207	0.503482	0.194416	0.165654	2.4024	2.20798	2.23674	2.38703	2.3588	2.17888	2.23266	2.33412	2.45832	2.11877	2.11096	2.36184	FALSE	FALSE
1416435_at	NM_010736	Ltbr	17000	6	0.642993	0.728204	0.893784	0.913226	0.0698841	-0.0522634	9.01063	8.94075	9.0629	8.69964	9.02386	8.81091	9.0649	9.06368	9.02949	9.09994	8.94766	9.30278	FALSE	FALSE
1416436_a_at	NM_018888	Uqcc	56046	2	0.0226238	0.0540138	0.278862	0.334275	-0.334607	-0.271053	6.58671	6.92131	6.85776	6.64089	7.0567	6.85856	6.73681	6.85909	6.70229	6.77978	7.04629	6.41695	FALSE	FALSE
1416437_a_at	AF262046	Mapk8ip3	30957	17	0.335309	0.324074	0.738693	0.693525	0.252976	0.25923	4.56432	4.31135	4.30509	4.21097	4.114	4.25865	4.02385	3.98186	4.60406	4.77742	4.69353	4.87793	FALSE	FALSE
1416438_at	NM_133691	Puf60	67959	15	0.394008	0.116726	0.775346	0.465595	-0.126013	-0.243142	9.72496	9.85097	9.9681	9.57316	9.7493	9.73274	9.90989	9.86077	9.7351	10.2451	9.95941	9.86662	FALSE	FALSE
1416439_at	NM_023203	Dctpp1	66422	7	0.00622938	0.00590281	0.160464	0.130967	-0.609185	-0.614903	7.21038	7.81956	7.82528	7.10127	7.51991	7.64008	7.76535	8.07765	7.31272	8.19058	7.74095	7.21714	FALSE	FALSE
1416440_at	NM_016898	Cd164	53599	10	0.0666559	0.401022	0.437867	0.749233	0.218964	0.0932033	12.6203	12.4013	12.5271	12.6691	12.554	12.5102	12.6632	12.3712	12.5803	12.3641	12.3226	12.6115	FALSE	FALSE
1416441_at	BB468025	Cpq	54381	15	0.661952	0.881932	0.90145	0.967704	0.128315	0.0433921	8.69224	8.56393	8.64885	8.80495	8.74882	8.19652	9.08038	8.67158	8.19757	8.11735	8.82368	9.07421	FALSE	FALSE
1416442_at	NM_010499	Ier2	15936	8	7.84505e-05	0.000144839	0.0150561	0.018298	-1.00902	-0.934512	7.59208	8.6011	8.52659	7.41312	8.43789	8.76892	8.57857	8.79324	7.74046	8.5633	8.24114	7.62264	FALSE	FALSE
1416443_a_at	NM_019748	Sae1	56459	7	0.805422	0.0535022	0.951741	0.332874	-0.0328909	-0.285073	10.1385	10.1714	10.4236	10.1821	10.169	10.1288	10.3972	10.2183	10.1084	10.7046	10.1671	10.125	FALSE	FALSE
1416444_at	NM_019423	Elovl2	54326	13	0.211453	0.207126	0.644226	0.587152	-0.217037	-0.219288	2.01049	2.22752	2.22977	1.91585	2.19875	1.88192	2.26767	2.57535	1.92612	2.2229	2.2253	2.18949	FALSE	FALSE
1416445_at	NM_133747	Fam98a	72722	17	0.0743765	0.0162708	0.455768	0.200391	-0.205623	-0.298161	9.1041	9.30972	9.40226	9.09487	9.30941	9.24273	9.33528	9.42507	9.10042	9.56209	9.26136	9.117	FALSE	FALSE
1416446_at	BE986812	Tmem30a	69981	9	0.67388	0.43967	0.905956	0.77435	0.0734571	0.136409	9.56338	9.48992	9.42697	9.88392	9.27542	9.62944	9.70637	9.50626	9.47279	9.29911	9.33405	9.33342	FALSE	FALSE
1416447_at	BE986812	Tmem30a	69981	9	0.142154	0.124234	0.56542	0.476816	0.261845	0.275813	11.2815	11.0197	11.0057	11.568	11.1537	11.2091	11.0482	10.8343	11.2895	10.8151	11.0156	10.987	FALSE	FALSE
1416448_at	NM_025922	Itpa	16434	2	0.0792787	0.179803	0.465238	0.557415	-0.246474	-0.18184	7.46828	7.71475	7.65012	7.56788	7.56729	7.78859	7.64478	7.74025	7.63146	7.73828	7.61542	7.20549	FALSE	FALSE
1416449_x_at	BC008102	Stxbp2	20911	8	0.829974	0.294431	0.958288	0.669662	-0.0329313	-0.165394	8.08697	8.1199	8.25236	7.82708	8.05488	8.03113	8.2385	8.21735	8.09745	8.4637	8.11121	8.33637	FALSE	FALSE
1416450_at	NM_022015	Taf8	63856	17	0.0134887	0.0826923	0.223526	0.404853	-0.385409	-0.247782	3.80016	4.18557	4.04794	3.74802	3.93471	4.203	4.20836	4.17407	4.04948	4.00076	4.17965	3.60299	FALSE	FALSE
1416451_s_at	NM_022015	Taf8	63856	17	0.00156168	0.00593948	0.0816147	0.13124	-0.431856	-0.348775	5.38047	5.81232	5.72924	5.37323	5.78974	5.89263	5.59563	5.85137	5.37131	5.80236	5.69297	5.39686	FALSE	FALSE
1416452_at	BC008119	Oat	18242	7	0.913965	0.0913448	0.9802	0.42163	-0.0195572	-0.330161	10.1699	10.1895	10.5001	10.2364	10.121	9.95305	10.5378	10.2561	10.0944	10.8416	10.3593	10.179	FALSE	FALSE
1416453_x_at	NM_011295	NA	NA	NA	0.48791	0.924597	0.827652	0.980464	-0.075059	0.0101135	10.3476	10.4227	10.3375	10.2664	10.4296	10.5607	10.2794	10.3496	10.4625	10.3036	10.3578	10.314	FALSE	FALSE
1416454_s_at	NM_007392	Acta2	11475	19	0.0684156	0.0338362	0.441915	0.272898	0.984361	1.18531	9.24014	8.25578	8.05483	8.29563	8.05722	8.77474	8.4647	7.99236	10.4964	7.64255	8.00023	8.92843	FALSE	FALSE
1416455_a_at	NM_009964	Cryab	12955	9	0.346957	0.822739	0.745716	0.947587	-0.127346	-0.0296629	2.37459	2.50193	2.40425	2.30348	2.40587	2.28596	2.36694	2.4267	2.40051	2.43994	2.79314	2.41977	FALSE	FALSE
1416456_a_at	BC011134	Chia	81600	3	0.518804	0.702497	0.841684	0.903625	-0.1072	-0.0630058	2.36329	2.47049	2.4263	2.35776	2.43437	2.86407	2.30616	2.17648	2.33183	2.53837	2.37094	2.40029	FALSE	FALSE
1416457_at	NM_016765	Ddah2	51793	17	0.685522	0.870754	0.910642	0.964174	-0.076257	0.0305274	5.56808	5.64434	5.53756	5.33972	5.7564	5.94733	5.5269	5.4545	5.88795	5.32936	5.53119	5.47658	FALSE	FALSE
1416458_at	NM_007477	Arf2	11841	11	0.23265	0.210199	0.665384	0.590777	-0.273305	-0.288059	7.48617	7.75948	7.77423	7.05453	7.71639	7.94298	7.86261	8.01432	7.71262	7.7437	7.32114	7.69137	FALSE	FALSE
1416459_at	NM_007477	Arf2	11841	11	0.0844152	0.0508691	0.477513	0.324707	-0.608181	-0.704497	5.8317	6.43988	6.53619	4.92865	6.59818	6.50136	6.50742	6.67331	6.3413	6.50299	6.14497	6.22514	FALSE	FALSE
1416460_at	NM_019977	Miox	56727	15	0.453673	0.229158	0.811173	0.611015	0.097673	0.160542	3.72195	3.62428	3.56141	3.58367	3.72296	3.6585	3.43755	3.46269	3.88741	3.52371	3.75164	3.69478	FALSE	FALSE
1416461_at	BE981338	NA	NA	NA	0.655386	0.243531	0.898656	0.624227	-0.0404563	-0.109071	11.5903	11.6308	11.6994	11.6115	11.6436	11.6077	11.6599	11.668	11.5855	11.7947	11.6167	11.574	FALSE	FALSE
1416462_at	BE981338	Caprin1	53872	2	0.844502	0.467502	0.962951	0.790538	-0.0174467	-0.0654769	11.6577	11.6752	11.7232	11.6541	11.6824	11.6955	11.7111	11.61	11.6914	11.7761	11.72	11.6277	FALSE	FALSE
1416463_at	BE981338	Caprin1	53872	2	0.234623	0.545589	0.666503	0.833191	-0.131955	-0.0652322	4.9245	5.05646	4.98974	4.98875	5.13019	5.0862	4.90664	5.15378	4.8994	4.93238	4.92939	4.88537	FALSE	FALSE
1416464_at	NM_011403	Slc4a1	20533	11	0.819238	0.839828	0.955907	0.95413	0.027915	-0.0246812	3.02208	2.99417	3.04676	3.10895	3.23524	3.08402	2.90099	2.82964	2.96389	3.00405	3.06884	2.9934	FALSE	FALSE
1416465_a_at	BB037317	Vapa	30960	17	0.751385	0.412208	0.934229	0.756439	0.0397039	0.10435	11.6428	11.6031	11.5384	11.7077	11.6475	11.8106	11.5212	11.5083	11.7323	11.4467	11.4903	11.4883	FALSE	FALSE
1416466_at	BB037317	Vapa	30960	17	0.634803	0.928946	0.891062	0.981481	-0.0543667	0.0101477	12.0954	12.1498	12.0853	12.1619	12.1748	12.3022	12.0717	12.0606	12.1809	12.0094	12.0865	11.9434	FALSE	FALSE
1416467_at	L25126	Ddx3x	13205	X	0.145402	0.151681	0.56971	0.519634	-0.186289	-0.183104	10.2175	10.4038	10.4006	10.1121	10.213	10.3894	10.4014	10.3143	10.2965	10.5874	10.5076	10.2439	FALSE	FALSE
1416468_at	NM_013467	Aldh1a1	11668	19	0.16232	0.880438	0.591743	0.967211	0.164384	0.0167967	2.01759	1.85321	2.0008	2.1042	2.01567	1.86443	2.068	1.7092	1.88509	1.91873	1.986	2.0635	FALSE	FALSE
1416469_at	BB705823	Luzp1	269593	4	0.0565419	0.00711154	0.412437	0.141598	-0.487092	-0.763381	5.34527	5.83236	6.10865	5.39423	5.8771	5.49001	5.92577	6.22761	5.08356	6.52308	5.77945	5.55801	FALSE	FALSE
1416470_a_at	NM_133933	Rpn1	103963	6	0.916542	0.265435	0.980721	0.644882	0.0188871	-0.20745	11.4992	11.4803	11.7066	11.5433	11.4013	11.1571	11.8215	11.5875	11.3205	11.8971	11.6961	11.6337	FALSE	FALSE
1416471_at	NM_133869	Cept1	99712	3	0.180691	0.387687	0.612089	0.739366	0.148781	0.093323	11.3361	11.1873	11.2427	11.3618	11.2123	11.1217	11.351	11.264	11.2012	11.165	11.1762	11.4453	FALSE	FALSE
1416472_at	NM_025932	Syap1	67043	X	0.6274	0.474807	0.888292	0.79483	-0.0664562	0.0985712	9.74357	9.81003	9.645	9.72774	9.84227	9.96891	9.64564	9.7229	9.90225	9.4471	9.73827	9.60073	FALSE	FALSE
1416473_a_at	NM_020043	Igdcc4	56741	9	0.0672524	0.424667	0.439463	0.764962	0.212593	0.0860918	2.27434	2.06174	2.18824	2.22232	2.27324	2.10813	2.03734	1.9425	2.29543	2.25415	2.1346	2.30525	FALSE	FALSE
1416474_at	NM_020043	Igdcc4	56741	9	0.0326562	0.292382	0.327295	0.667614	0.357909	0.160227	1.99034	1.63243	1.83011	1.97117	1.57495	1.65507	2.0654	1.50955	2.17476	1.85	1.73269	1.8251	FALSE	FALSE
1416475_at	NM_019912	Ube2d2a	56550	18	0.604203	0.80679	0.878575	0.942804	-0.0968563	0.0454441	9.13666	9.23352	9.09122	9.19325	9.18795	9.55897	9.04229	9.02467	9.42658	9.0434	9.11691	8.79015	FALSE	FALSE
1416476_a_at	NM_019912	Ube2d2a	56550	18	0.927716	0.322339	0.984072	0.69152	0.0157222	0.176035	10.8262	10.8105	10.6501	11.0382	10.7597	11.1102	10.6511	10.7073	10.935	10.5396	10.6139	10.5054	FALSE	FALSE
1416477_at	NM_019912	Ube2d2a	56550	18	0.216348	0.473159	0.65022	0.793985	-0.128318	-0.0724433	10.7953	10.9236	10.8678	10.8098	10.9318	10.993	10.8685	10.8972	10.9014	10.8029	10.8807	10.6747	FALSE	FALSE
1416478_a_at	NM_008617	Mdh2	17448	5	0.25099	0.144938	0.679218	0.509973	-0.107593	-0.139667	11.9061	12.0137	12.0458	11.9015	11.9931	11.9617	12.0061	12.0379	11.9223	12.1382	12.0415	11.8945	FALSE	FALSE
1416479_a_at	NM_025387	Tmem14c	66154	13	0.54767	0.678596	0.855826	0.894153	0.0712255	-0.0488401	10.9327	10.8614	10.9815	10.915	10.9949	10.9901	11.0347	10.9742	10.9428	10.9149	10.62	10.9401	FALSE	FALSE
1416480_a_at	NM_019814	Higd1a	56295	9	0.0557318	0.581192	0.410166	0.849165	-0.257437	-0.0676985	10.5156	10.773	10.5833	10.4904	10.7029	10.8504	10.4117	10.7095	10.6903	10.6352	10.7592	10.3661	FALSE	FALSE
1416481_s_at	NM_019814	Higd1a	56295	9	0.00545797	0.762341	0.149667	0.927347	-0.559707	-0.0490813	4.4585	5.0182	4.50758	4.18228	4.65117	4.75379	4.35884	5.15132	4.65829	4.51272	5.1495	4.53491	FALSE	FALSE
1416482_at	BB833716	Ttc3	22129	16	0.0662732	0.044153	0.437234	0.305066	0.230184	0.257123	3.44225	3.21207	3.18513	3.44654	3.23761	3.18637	2.96292	3.25212	3.47348	3.35485	3.1977	3.40673	FALSE	FALSE
1416483_at	BB833716	Ttc3	22129	16	0.0246018	0.234429	0.289794	0.617105	0.360707	0.172333	8.18861	7.8279	8.01627	8.29918	7.98087	7.9276	8.19188	7.94201	7.99815	7.87608	7.61409	8.26848	FALSE	FALSE
1416484_at	BB833716	Ttc3	22129	16	0.00665036	0.00537925	0.165441	0.125013	0.424719	0.440611	6.99338	6.56866	6.55277	7.0509	6.74886	6.65508	6.61347	6.56976	6.9437	6.29597	6.48114	6.98553	FALSE	FALSE
1416485_at	NM_016897	Timm23	53600	14	0.500197	0.511153	0.833464	0.814334	-0.064337	-0.0626633	11.3009	11.3652	11.3636	11.2958	11.2949	11.4292	11.3481	11.3856	11.3456	11.4477	11.281	11.2613	FALSE	FALSE
1416486_at	NM_007926	Aimp1	13722	3	0.336947	0.41322	0.739717	0.757443	-0.103844	-0.0878907	9.92665	10.0305	10.0145	9.85249	9.90175	10.1188	10.016	10.067	9.97997	10.1259	9.90566	9.94749	FALSE	FALSE
1416487_a_at	NM_009534	Yap1	22601	9	0.276926	0.194049	0.698169	0.574273	0.120846	0.146343	2.82398	2.70313	2.67763	2.81505	2.77542	2.82742	2.67393	2.74888	2.82171	2.58355	2.53309	2.83517	FALSE	FALSE
1416488_at	U95826	Ccng2	12452	5	0.875505	0.447743	0.970947	0.778925	-0.0322186	-0.15844	8.04235	8.07457	8.20079	8.05329	8.29578	8.50854	8.21508	7.66025	8.27373	8.09151	8.05491	7.80003	FALSE	FALSE
1416489_at	NM_025951	Pi4k2b	67073	5	0.974198	0.622975	0.994416	0.868203	-0.00478093	-0.0731383	7.71919	7.72397	7.79232	7.63671	7.47111	7.76636	7.85166	7.74952	7.67086	8.0542	7.65602	7.84999	FALSE	FALSE
1416490_at	NM_025458	Tmed6	66269	8	0.325653	0.262752	0.73213	0.642526	0.134756	0.15474	1.92756	1.79281	1.77282	1.96296	1.60413	1.84715	1.79142	1.6393	2.08742	1.92292	1.89197	1.73231	FALSE	FALSE
1416491_at	NM_010950	Numbl	18223	7	0.735076	0.635005	0.929316	0.873442	-0.0584438	0.0822296	3.97147	4.02991	3.88924	3.68239	3.98274	4.14733	3.76567	3.71664	4.02322	3.91931	4.22577	4.20881	FALSE	FALSE
1416492_at	NM_007633	Ccne1	12447	7	0.547517	0.0298723	0.855803	0.259484	-0.269748	-1.09886	4.39362	4.66337	5.49248	4.33536	4.49611	4.04269	5.45775	5.04711	4.34185	6.52357	4.9003	4.50365	FALSE	FALSE
1416493_at	NM_007838	Ddost	13200	4	0.804911	0.219158	0.951642	0.600028	-0.0312523	-0.161657	11.3376	11.3689	11.4993	11.2401	11.3791	11.2208	11.5977	11.5107	11.2361	11.5211	11.3751	11.5367	FALSE	FALSE
1416494_at	NM_134104	NA	NA	NA	0.483011	0.909256	0.825819	0.975999	0.0746798	0.0119801	9.49197	9.41729	9.47999	9.38569	9.49232	9.55529	9.49083	9.33139	9.6174	9.45682	9.3652	9.47282	FALSE	FALSE
1416495_s_at	NM_134104	NA	NA	NA	0.97174	0.888497	0.993809	0.970081	0.00330661	0.0130929	10.2267	10.2234	10.2136	10.1819	10.222	10.2662	10.2635	10.2488	10.3149	10.1554	10.1552	10.1834	FALSE	FALSE
1416496_at	BC010209	Mrfap1	67568	5	0.939785	0.542303	0.986387	0.831395	-0.00756706	0.0616365	12.0697	12.0772	12.008	12.0542	12.0582	12.1954	11.9884	11.9711	12.1599	11.9774	12.0651	11.9948	FALSE	FALSE
1416497_at	J05186	Pdia4	12304	6	0.2476	0.0654702	0.676582	0.363026	-0.499905	-0.842991	6.19186	6.69176	7.03485	6.53348	6.09616	6.04515	7.41893	7.27211	5.83765	7.58946	6.75802	6.20445	FALSE	FALSE
1416498_at	NM_008908	Ppic	19038	18	0.262982	0.0268259	0.687872	0.249898	-0.583229	-1.27742	5.44149	6.02472	6.71891	4.53719	5.83651	5.32381	6.88228	6.6547	5.81314	7.43794	6.09564	5.97413	FALSE	FALSE
1416499_a_at	NM_011722	Dctn6	22428	8	0.672953	0.240504	0.905655	0.622066	0.0852483	0.244825	10.8786	10.7933	10.6338	11.0155	10.8577	11.1757	10.6486	10.6746	11.0369	10.395	10.5297	10.5833	FALSE	FALSE
1416500_at	NM_030692	Sacm1l	83493	9	0.352602	0.948244	0.749949	0.986159	-0.0857977	-0.00585515	10.9056	10.9914	10.9114	10.9714	10.9476	10.9596	10.9298	10.9673	10.893	10.8569	11.0472	10.8523	FALSE	FALSE
1416501_at	NM_011062	Pdpk1	18607	17	0.666328	0.10802	0.90301	0.452605	0.0612244	0.243561	7.56799	7.50677	7.32443	7.68096	7.48166	7.70125	7.06686	7.37313	7.47589	7.42476	7.44591	7.54712	FALSE	FALSE
1416502_a_at	NM_016703	Preb	50907	5	0.0179323	0.00480419	0.253296	0.11899	-0.407677	-0.52062	7.78519	8.19286	8.30581	7.66074	8.15035	8.04412	8.39363	8.33613	7.6189	8.37344	8.19834	8.07591	FALSE	FALSE
1416503_at	NM_016753	Lxn	17035	3	0.0107407	0.0656132	0.202431	0.363406	-0.39475	-0.260438	10.3019	10.6966	10.5623	10.1196	10.7317	10.6941	10.5229	10.6405	10.5195	10.4324	10.7553	10.2666	FALSE	FALSE
1416504_at	AF072370	Ulk1	22241	5	0.892701	0.356624	0.975617	0.718809	-0.0145637	-0.101766	3.23594	3.2505	3.3377	3.12709	3.34817	3.34943	3.26042	3.12586	3.36622	3.40452	3.27621	3.21449	FALSE	FALSE
1416505_at	NM_010444	Nr4a1	15370	15	0.0611522	0.313375	0.424279	0.684658	-0.298739	-0.15018	5.02501	5.32375	5.17519	4.93378	5.29113	5.22796	5.30443	5.18215	5.00503	4.93001	5.56113	5.13622	FALSE	FALSE
1416506_at	NM_011968	Psma6	26443	12	0.0233421	0.0932157	0.283226	0.424145	-0.256344	-0.17765	11.4591	11.7155	11.6368	11.3807	11.6541	11.7577	11.6103	11.6684	11.6055	11.6459	11.7203	11.3913	FALSE	FALSE
1416507_at	NM_019953	Cnpy2	56530	10	0.0343763	0.00273392	0.334861	0.0948481	0.456806	0.738981	4.32371	3.8669	3.58473	4.45072	3.76535	3.57146	3.61421	4.11898	4.54133	3.37462	3.91027	3.97907	FALSE	FALSE
1416508_at	AK005130	Med28	66999	5	0.089748	0.604745	0.487207	0.859492	-0.175701	-0.0499144	10.5802	10.7559	10.6301	10.5082	10.706	10.7964	10.6047	10.7224	10.6924	10.5797	10.749	10.54	FALSE	FALSE
1416509_at	AV061337	Tm9sf3	107358	19	0.332781	0.98752	0.736421	0.997041	0.104331	-0.00164326	11.8182	11.7138	11.8198	11.9493	11.7892	11.7111	11.9165	11.7417	11.6649	11.7537	11.6888	11.8404	FALSE	FALSE
1416510_at	NM_023167	Mrpl4	66163	9	0.197315	0.138494	0.629862	0.500974	-0.139831	-0.16304	9.79581	9.93564	9.95885	9.67848	9.96503	9.97793	9.84882	9.87725	9.90095	10.0627	9.95175	9.80801	FALSE	FALSE
1416511_a_at	NM_020006	Cdc42ep4	56699	11	0.995326	0.396884	0.998543	0.746466	0.00119166	-0.175688	4.38097	4.37978	4.55666	4.18573	4.47628	4.0445	4.61847	4.33591	4.1992	4.57524	4.75894	4.75799	FALSE	FALSE
1416512_at	NM_011956	Nubp2	26426	17	0.174363	0.124744	0.606875	0.477792	-0.198791	-0.227857	8.57474	8.77353	8.80259	8.60516	8.84878	9.00805	8.74118	8.80661	8.69907	8.81782	8.50592	8.41998	FALSE	FALSE
1416513_at	BC026051	Lamb2	16779	9	0.224515	0.821431	0.657717	0.947033	0.179977	0.0321871	3.10272	2.92274	3.07053	2.98962	2.96299	2.74007	2.9755	2.94878	3.31301	3.2731	3.07938	3.00554	FALSE	FALSE
1416514_a_at	NM_007984	Fscn1	14086	5	0.00601181	0.00584149	0.15819	0.130102	1.96853	1.97834	6.41273	4.44421	4.4344	5.99202	4.42055	5.0149	5.45313	3.87675	7.52685	3.42952	4.44097	5.71933	FALSE	FALSE
1416515_at	NM_007984	Fscn1	14086	5	0.10766	0.809513	0.516632	0.94404	0.166519	0.0232936	2.75787	2.59135	2.73457	2.78854	2.61352	2.59588	2.76505	2.64953	2.72574	2.82515	2.52863	2.75932	FALSE	FALSE
1416516_at	NM_007984	Fscn1	14086	5	0.16167	0.259691	0.590422	0.63932	0.160627	0.12696	3.1818	3.02118	3.05484	3.14046	3.19321	3.08231	2.93184	2.91602	3.28873	3.03948	3.0652	3.11622	FALSE	FALSE
1416517_at	NM_015801	Pnpla6	50767	8	0.283713	0.918339	0.703603	0.978461	0.279492	0.0259263	6.30722	6.02773	6.28129	5.82076	5.89545	5.84382	6.32216	6.15102	6.30545	6.62627	6.08834	6.79544	FALSE	FALSE
1416518_at	NM_138311	H1foo	171506	6	0.900321	0.937191	0.9775	0.983403	-0.0133668	0.00840723	2.35302	2.36638	2.34461	2.30304	2.26329	2.27274	2.37604	2.36134	2.49987	2.3945	2.46508	2.25615	FALSE	FALSE
1416519_at	NM_018730	NA	NA	NA	0.22973	0.486681	0.663191	0.801191	-0.133019	-0.0750709	12.1562	12.2893	12.2313	12.0523	12.347	12.3643	12.1471	12.2444	12.2961	12.1998	12.2591	12.1203	FALSE	FALSE
1416520_x_at	NM_018730	NA	NA	NA	0.0674629	0.231885	0.439879	0.61454	-0.215217	-0.133457	11.8155	12.0308	11.949	11.661	12.0521	12.0358	11.8687	11.998	11.96	11.9263	12.0585	11.8256	FALSE	FALSE
1416521_at	NM_009156	Sepw1	20364	7	0.209703	0.13163	0.642831	0.489818	-0.290723	-0.356205	7.027	7.31772	7.38321	6.45056	7.47067	7.38254	7.21074	7.27741	7.1668	7.46821	7.29323	7.46365	FALSE	FALSE
1416522_a_at	NM_013535	Grcc10	14790	6	0.143567	0.714447	0.56763	0.908218	-0.291951	-0.0691748	9.68651	9.97846	9.75569	9.57513	9.9412	9.7431	9.95392	10.1371	9.55054	9.37194	10.0551	9.93387	FALSE	FALSE
1416523_at	NM_011271	Rnase1	19752	14	0.949747	0.76246	0.988132	0.927375	0.00791219	-0.0380334	2.6706	2.66268	2.70863	2.60014	2.77916	2.82309	2.71347	2.76498	2.70262	2.63326	2.39998	2.70903	FALSE	FALSE
1416524_at	BB815380	Spop	20747	11	0.144545	0.0505217	0.56881	0.324113	-0.265768	-0.373446	8.94575	9.21152	9.3192	9.01468	9.10462	8.8813	9.481	9.49324	8.76336	9.37198	9.26002	9.05922	FALSE	FALSE
1416525_at	BB815380	Spop	20747	11	0.0198819	0.0294212	0.262906	0.257856	-0.292311	-0.26808	8.56175	8.85406	8.82983	8.57202	8.69166	8.79345	8.89839	8.85756	8.67962	8.89945	8.91118	8.43362	FALSE	FALSE
1416526_a_at	BC002187	Park7	57320	4	0.0884662	0.0399312	0.485096	0.291776	-0.201184	-0.251806	10.8032	11.0043	11.055	10.7342	10.9164	10.9515	11.007	11.0564	10.8211	11.2415	11.0051	10.8542	FALSE	FALSE
1416527_at	NM_026405	Rab32	67844	10	0.168673	0.0580743	0.60019	0.344404	-0.238605	-0.344376	9.33347	9.57207	9.67785	9.46648	9.7605	9.63144	9.51685	9.62001	9.58297	9.75618	9.46477	8.95096	FALSE	FALSE
1416528_at	NM_080559	Sh3bgrl3	73723	4	0.474832	0.393788	0.821741	0.744102	-0.0798086	-0.0957893	12.8881	12.9679	12.9839	12.9029	12.8914	12.7873	12.9634	13.0455	12.8547	13.0969	13.071	12.9067	FALSE	FALSE
1416529_at	U25633	Emp1	13730	6	0.0418339	0.0171285	0.363895	0.204857	0.431331	0.528149	12.2395	11.8082	11.7114	12.6925	11.8944	11.7653	11.685	11.7025	12.0436	11.5547	11.9567	11.9825	FALSE	FALSE
1416530_a_at	BC003788	Pnp	18950	14	0.00375168	0.0441357	0.12452	0.305056	-0.504832	-0.308598	11.7738	12.2786	12.0824	11.6775	12.2315	12.5037	12.059	12.181	11.9583	11.9567	12.1512	11.6855	FALSE	FALSE
1416531_at	NM_010362	Gsto1	14873	19	0.360936	0.96712	0.755201	0.991433	-0.210638	-0.00929458	10.7103	10.9209	10.7196	10.3022	11.0914	11.1934	10.623	10.8766	10.9941	10.4442	10.6926	10.8344	FALSE	FALSE
1416532_at	NM_133901	Trrap	100683	5	0.57459	0.0863932	0.868673	0.411797	-0.124208	-0.407629	8.28209	8.4063	8.68972	8.04875	8.3261	8.21666	8.76886	8.64597	8.09898	8.9742	8.35627	8.69854	FALSE	FALSE
1416533_at	NM_053208	Egln2	112406	7	0.673505	0.233933	0.905821	0.616776	0.0405802	-0.118527	8.54531	8.50473	8.66384	8.47505	8.67572	8.38085	8.65839	8.55939	8.56207	8.65742	8.57396	8.59882	FALSE	FALSE
1416534_at	NM_011262	Dpf2	19708	19	0.00580048	0.00546466	0.154523	0.125618	-0.489957	-0.495002	8.56478	9.05474	9.05978	8.40421	9.00198	8.77435	9.16643	9.11149	8.61145	9.01094	9.27838	8.67869	FALSE	FALSE
1416535_at	BC003746	Mcrs1	51812	15	0.0371896	0.0657496	0.346677	0.363865	-0.298751	-0.256793	7.53203	7.83078	7.78882	7.38183	7.80929	7.61421	7.68455	7.92559	7.66402	7.87261	7.95252	7.55022	FALSE	FALSE
1416536_at	NM_023431	Mum1	68114	10	0.126575	0.00498562	0.544752	0.12127	-0.327164	-0.705729	7.76175	8.08891	8.46748	7.77263	8.13834	7.74497	8.61097	8.30783	7.50832	8.65312	8.21393	8.0043	FALSE	FALSE
1416537_at	NM_133930	Creld1	171508	6	0.475242	0.0208315	0.821833	0.222415	-0.101459	-0.375748	8.40273	8.50419	8.77848	8.14266	8.63548	8.50298	8.8808	8.64958	8.50197	8.81916	8.36002	8.56358	FALSE	FALSE
1416538_at	NM_011734	Siae	22619	9	0.261184	0.593274	0.68675	0.854046	0.146019	-0.0676082	7.28114	7.13512	7.34875	7.22104	7.2046	7.09292	7.62285	7.15059	7.27417	7.21879	7.16185	7.34821	FALSE	FALSE
1416539_at	NM_011734	Siae	22619	9	0.444194	0.3554	0.805565	0.717658	0.144362	-0.175631	6.70565	6.56129	6.88128	6.60133	6.58664	6.25125	6.98618	6.73601	6.54498	7.07104	6.69661	6.97065	FALSE	FALSE
1416540_at	BC003239	Hgs	15239	11	0.0224844	0.337987	0.277599	0.704077	0.318017	0.118442	7.14372	6.8257	7.02527	7.04031	6.81069	6.73459	7.15734	6.84397	7.13997	7.10779	6.89854	7.25086	FALSE	FALSE
1416541_at	NM_009191	Clpb	20480	7	0.00478819	0.0101819	0.140405	0.163641	-0.468473	-0.409844	7.33428	7.80276	7.74413	7.10518	7.59729	7.68175	7.90221	7.883	7.46495	7.73288	7.84352	7.43272	FALSE	FALSE
1416542_at	NM_009343	Phf1	21652	17	0.227194	0.0685582	0.661208	0.370971	0.140774	0.223506	5.5678	5.42703	5.34429	5.57801	5.41695	5.56208	5.42643	5.31278	5.63616	5.18951	5.40621	5.48923	FALSE	FALSE
1416543_at	NM_010902	Nfe2l2	18024	2	0.604347	0.49248	0.878595	0.804162	0.0471286	0.0627669	12.2134	12.1663	12.1507	12.1919	12.1168	12.1076	12.1589	12.1688	12.2866	12.1763	12.2225	12.1619	FALSE	FALSE
1416544_at	NM_007971	Ezh2	14056	6	0.144909	0.0182116	0.569059	0.210443	-0.626113	-1.11818	6.72903	7.35514	7.84721	7.03602	6.9666	6.67796	8.02013	7.75013	6.39863	8.55489	7.63733	6.75242	FALSE	FALSE
1416545_at	NM_133967	Zdhhc7	102193	8	0.928275	0.240738	0.984127	0.622351	-0.0127945	-0.172992	9.06028	9.07308	9.23328	8.83447	9.1527	8.94949	9.17663	9.16882	9.00704	9.37051	9.10094	9.33934	FALSE	FALSE
1416546_a_at	NM_011290	Rpl6	19988	5	0.225428	0.554733	0.659084	0.837772	-0.11738	-0.0554936	13.3261	13.4434	13.3816	13.3065	13.4413	13.5159	13.332	13.4221	13.4031	13.3714	13.3923	13.2686	FALSE	FALSE
1416547_at	NM_025597	Ndufb3	66495	1	0.867491	0.538019	0.968735	0.829338	0.0167155	0.0622753	10.5021	10.4854	10.4399	10.5161	10.5154	10.6323	10.4057	10.3989	10.5224	10.3985	10.425	10.4679	FALSE	FALSE
1416548_at	BB320416	Slc35b4	58246	6	0.0191707	0.24932	0.259256	0.629879	0.329212	0.144069	8.74131	8.4121	8.59724	8.7061	8.58409	8.2043	8.66951	8.45371	8.65083	8.53813	8.57829	8.867	FALSE	FALSE
1416549_at	BB320416	Slc35b4	58246	6	0.0173348	0.122039	0.250177	0.473429	0.319218	0.189052	8.98248	8.66327	8.79343	9.04273	8.97171	8.60465	8.80016	8.62219	8.95669	8.60842	8.76296	8.94803	FALSE	FALSE
1416550_at	BB320416	Slc35b4	58246	6	0.0862398	0.143179	0.480898	0.50705	0.343368	0.286606	7.60619	7.26283	7.31959	7.4486	7.31686	6.94184	7.51932	7.19369	7.63767	7.12258	7.65295	7.7323	FALSE	FALSE
1416551_at	NM_009722	Atp2a2	11938	5	0.959741	0.379461	0.99069	0.734138	0.0137724	-0.244779	8.8856	8.87183	9.13038	8.91773	8.63197	8.41993	9.38449	9.14344	8.50913	9.37467	9.05212	9.22994	FALSE	FALSE
1416552_at	NM_025274	Dppa5a	434423	9	0.606436	0.762126	0.879901	0.927249	-0.0795351	0.0465156	2.94486	3.0244	2.89835	2.77631	2.7075	2.96796	2.91349	3.28983	3.07532	3.07406	2.81541	2.98297	FALSE	FALSE
1416553_at	NM_016665	Stra13	20892	11	0.0998596	0.0519779	0.504991	0.328051	-0.2372	-0.28864	8.29736	8.53456	8.586	8.28432	8.41643	8.30361	8.63935	8.7663	8.27711	8.70221	8.53377	8.33065	FALSE	FALSE
1416554_at	NM_016861	Pdlim1	54132	19	0.957175	0.5234	0.989674	0.821154	-0.00919697	-0.110474	3.96915	3.97835	4.07963	3.74151	4.02949	4.06533	3.85912	3.90558	4.30445	4.35028	3.96413	3.86149	FALSE	FALSE
1416555_at	NM_007915	Ei24	13663	9	0.616532	0.356383	0.883866	0.718751	0.0630452	0.117993	10.4255	10.3625	10.3075	10.4448	10.4517	10.5207	10.331	10.2976	10.5458	10.1399	10.2691	10.286	FALSE	FALSE
1416556_at	NM_025982	Tspan31	67125	10	0.673066	0.403999	0.905712	0.751402	0.0710178	0.142417	11.5052	11.4342	11.3628	11.5116	11.6038	11.5663	11.5193	11.4213	11.6095	10.9653	11.315	11.3946	FALSE	FALSE
1416557_a_at	U97079	Eftud2	20624	11	0.117059	0.0282402	0.530975	0.254415	-0.230175	-0.344356	8.54341	8.77359	8.88777	8.49122	8.64827	8.74103	8.8319	8.71605	8.60663	9.18314	8.86369	8.5324	FALSE	FALSE
1416558_at	NM_010790	Melk	17279	4	0.394117	0.0128262	0.775492	0.17965	-0.433051	-1.47469	5.51461	5.94766	6.9893	5.86812	5.96086	5.00802	7.22962	6.33479	5.09572	7.77744	6.50017	5.57999	FALSE	FALSE
1416559_at	NM_025897	Rrp8	101867	7	0.00863991	0.00789989	0.184748	0.146704	-0.538043	-0.546852	6.86036	7.3984	7.40721	6.61707	7.18699	7.09567	7.51518	7.58522	6.97743	7.51946	7.51431	6.98657	FALSE	FALSE
1416560_at	NM_054055	Slc13a3	114644	2	0.986443	0.339152	0.996944	0.704806	0.0022639	0.130504	3.04769	3.04543	2.91719	3.07315	3.08858	2.93504	2.64173	3.14951	2.96033	3.02127	3.05174	3.1096	FALSE	FALSE
1416561_at	AF326547	Gad1	14415	2	0.261365	0.633514	0.686936	0.873017	0.148965	0.0615012	2.21716	2.06819	2.15565	2.32383	2.06911	2.03524	2.3965	2.07139	2.05308	2.00135	2.09795	2.27456	FALSE	FALSE
1416562_at	AF326547	Gad1	14415	2	0.806427	0.354695	0.951997	0.717024	-0.0266613	-0.102871	2.47789	2.50455	2.58076	2.40525	2.6909	2.43245	2.5278	2.67024	2.49932	2.52358	2.41096	2.5291	FALSE	FALSE
1416563_at	NM_016748	Ctps	51797	4	0.00958834	0.000709056	0.193747	0.0480167	-0.543037	-0.820919	7.48285	8.02589	8.30377	7.51939	8.00746	7.81912	8.40097	8.37328	7.50182	8.50288	7.88526	7.42734	FALSE	FALSE
1416564_at	NM_011446	Sox7	20680	14	0.265136	0.597038	0.689534	0.856029	-0.367404	-0.169851	3.93734	4.30475	4.10719	4.57852	4.4583	3.99218	4.15925	4.81447	3.72748	3.70402	4.10758	3.50602	FALSE	FALSE
1416565_at	NM_025628	Cox6b1	110323	7	0.165638	0.209852	0.595728	0.590463	-0.137448	-0.12314	11.9186	12.056	12.0417	11.8106	12.0889	12.0082	12.0315	12.1117	11.9827	12.0048	12.0482	11.9624	FALSE	FALSE
1416566_at	NM_011499	Strap	20901	6	0.180336	0.0354986	0.611868	0.277763	-0.158928	-0.268433	10.4873	10.6462	10.7557	10.2743	10.7295	10.6377	10.7122	10.6629	10.6472	10.8255	10.638	10.5403	FALSE	FALSE
1416567_s_at	NM_025983	Atp5e	67126	2	0.28987	0.610358	0.70776	0.862237	-0.123645	0.0581676	11.1887	11.3124	11.1306	11.0511	11.2759	11.3025	11.0118	11.2664	11.3382	11.1039	11.3682	11.1768	FALSE	FALSE
1416568_a_at	AW228855	Acin1	56215	14	0.458098	0.770851	0.813284	0.930281	0.233025	0.0903427	7.83071	7.59769	7.74037	8.08492	7.58059	7.37062	7.35259	7.58831	7.17303	8.28794	7.83414	8.23419	FALSE	FALSE
1416569_at	NM_019673	Actl6a	56456	3	0.0358958	0.0104035	0.340765	0.164604	-0.310288	-0.403445	8.42781	8.7381	8.83126	8.53536	8.6709	8.95556	8.82621	8.6011	8.37654	8.99666	8.65764	8.37154	FALSE	FALSE
1416570_s_at	AK018125	Gfm1	28030	3	0.139186	0.0155225	0.562491	0.195717	-0.159858	-0.290285	9.20974	9.3696	9.50003	9.23891	9.42845	9.27138	9.45498	9.49444	9.18679	9.61664	9.34298	9.20353	FALSE	FALSE
1416571_at	NM_009423	Traf4	22032	11	0.24514	0.504458	0.674544	0.810414	-0.151915	-0.0851435	2.15751	2.30942	2.24265	2.25016	2.19527	2.34868	2.09413	2.2024	2.23776	2.43855	2.37718	1.98459	FALSE	FALSE
1416572_at	NM_008608	Mmp14	17387	14	0.000220782	7.56522e-05	0.0278921	0.0122734	2.62618	3.00658	7.02868	4.4025	4.0221	7.82501	3.59041	3.92445	4.49016	5.41125	6.33584	3.98572	3.8718	6.92519	FALSE	FALSE
1416573_at	BC018194	Pofut2	80294	10	0.219626	0.0911425	0.653727	0.42104	-0.192765	-0.275325	7.34411	7.53688	7.61944	7.07588	7.53353	7.32193	7.72676	7.5337	7.47806	7.59803	7.755	7.4784	FALSE	FALSE
1416574_at	NM_023434	Tox4	268741	14	0.620076	0.970289	0.885281	0.991863	-0.0793162	0.00592045	8.75942	8.83873	8.7535	8.83142	8.98452	9.07817	8.71886	8.72155	8.90982	8.5571	8.71648	8.53701	FALSE	FALSE
1416575_at	NM_009862	Cdc45	12544	16	0.0992944	0.0122735	0.504067	0.176826	-0.837859	-1.409	4.64867	5.48653	6.05767	4.83389	5.09585	4.67342	6.2428	6.15956	4.18529	6.83435	5.6266	4.92683	FALSE	FALSE
1416576_at	NM_007707	Socs3	12702	11	0.766624	0.429052	0.939963	0.767982	0.0411377	0.111198	3.03079	2.98966	2.9196	2.91732	2.6933	2.86529	2.89059	3.12499	3.08826	3.1749	2.97869	3.0868	FALSE	FALSE
1416577_a_at	NM_019712	NA	NA	NA	0.329203	0.382171	0.734328	0.735996	-0.105649	-0.0941453	10.3687	10.4744	10.4629	10.289	10.5597	10.6188	10.4272	10.4441	10.4071	10.4017	10.3602	10.4101	FALSE	FALSE
1416578_at	NM_019712	NA	NA	NA	0.417468	0.139765	0.790781	0.502921	-0.10267	-0.194891	6.5636	6.66627	6.75849	6.65119	6.80775	6.63702	6.94047	6.76115	6.47091	6.52724	6.60063	6.56869	FALSE	FALSE
1416579_a_at	BC005618	Epcam	17075	17	0.554601	0.558593	0.859289	0.839843	0.0739392	0.0731813	2.64299	2.56905	2.56981	2.73687	2.6695	2.50685	2.48626	2.63645	2.79492	2.55367	2.56386	2.39719	FALSE	FALSE
1416580_a_at	NM_019719	Stub1	56424	17	0.637669	0.715799	0.891912	0.908879	0.0442661	0.0341389	10.6109	10.5666	10.5767	10.5454	10.5	10.5897	10.5575	10.5562	10.6095	10.6726	10.5539	10.6777	FALSE	FALSE
1416581_at	AV095579	Wdr5	140858	2	0.0758225	0.0268437	0.458217	0.249898	-0.398267	-0.521846	8.52818	8.92644	9.05002	8.37422	8.83307	8.52953	8.97193	9.06022	8.41104	9.34507	9.18958	8.79927	FALSE	FALSE
1416582_a_at	NM_007522	Bad	12015	19	0.366048	0.938835	0.758943	0.983581	-0.143235	0.0118986	7.05171	7.19495	7.03981	6.93823	7.20522	7.44536	6.77523	7.10735	7.19739	7.13899	7.03213	7.01952	FALSE	FALSE
1416583_at	NM_007522	Bad	12015	19	0.029864	0.0359422	0.315433	0.279265	-0.281225	-0.269149	7.4596	7.74083	7.72875	7.31335	7.74324	7.78874	7.74466	7.86971	7.53444	7.69835	7.56403	7.53102	FALSE	FALSE
1416584_at	NM_008550	Man2b2	17160	5	0.0193522	0.223128	0.260639	0.604473	0.583557	0.271755	8.58205	7.9985	8.3103	8.37863	8.10629	7.64575	8.47542	8.16365	8.34729	8.34919	8.18609	9.02024	FALSE	FALSE
1416585_at	NM_019685	Ruvbl1	56505	6	0.00705941	0.00353896	0.169547	0.104276	-0.382114	-0.429501	8.03626	8.41838	8.46576	8.03502	8.34299	8.55187	8.39149	8.39109	8.01991	8.6628	8.31217	8.05386	FALSE	FALSE
1416586_at	NM_008616	Zfp239	22685	6	0.831571	0.903461	0.958641	0.974716	-0.0283644	0.0161623	3.1354	3.16376	3.11924	3.08192	3.27737	3.15739	2.94581	3.38077	3.15813	3.13453	2.95314	3.16614	FALSE	FALSE
1416587_a_at	NM_009532	Xrcc1	22594	7	0.0962419	0.283215	0.498062	0.660595	0.271006	0.167261	6.43613	6.16512	6.26886	6.41306	6.00332	5.97192	6.26182	6.16427	6.47764	6.54146	6.35917	6.41768	FALSE	FALSE
1416588_at	NM_008985	Ptprn	19275	1	0.728462	0.387066	0.926378	0.738937	0.0519697	0.131671	3.23239	3.18042	3.10072	3.23892	3.16248	3.5373	3.06622	3.04827	3.31065	3.07346	2.95569	3.14761	FALSE	FALSE
1416589_at	NM_009242	Sparc	20692	11	0.0136963	0.0139256	0.225362	0.18586	1.88129	1.87514	7.54463	5.66334	5.66949	6.61486	5.28077	6.35391	6.85338	5.35834	8.87781	4.87433	5.27776	7.14121	FALSE	FALSE
1416590_a_at	AF327929	Rab34	19376	11	0.0522227	0.0146525	0.399788	0.190554	0.391542	0.524268	7.57385	7.18231	7.04958	7.4478	7.27845	7.5075	6.99719	7.1931	7.77297	6.87312	6.84633	7.50079	FALSE	FALSE
1416591_at	AF327929	Rab34	19376	11	0.0120723	0.000757734	0.21194	0.0495898	0.465236	0.72782	8.81725	8.35202	8.08943	8.69666	8.38269	8.56574	7.95376	8.29698	8.96661	7.93185	8.19333	8.78848	FALSE	FALSE
1416592_at	AF276917	Glrx	93692	13	2.01426e-05	6.72834e-05	0.00626469	0.0118076	-0.816864	-0.706876	10.3352	11.1521	11.0421	10.2671	11.0084	10.9725	11.0036	11.3076	10.3534	11.1144	11.1762	10.3852	FALSE	FALSE
1416593_at	AF276917	Glrx	93692	13	2.36303e-06	1.80268e-05	0.00190312	0.00564601	-0.936221	-0.742581	9.47237	10.4086	10.215	9.51326	10.2709	10.3069	10.1502	10.4266	9.52859	10.2238	10.4922	9.37527	FALSE	FALSE
1416594_at	BI658627	Sfrp1	20377	8	0.99817	0.504538	0.999236	0.810514	0.000369796	0.108861	4.11894	4.11857	4.01008	4.17167	4.15768	4.41193	4.04951	3.97441	4.28608	3.82305	3.96938	3.89909	FALSE	FALSE
1416595_at	NM_025485	Mrps22	64655	9	0.0230092	0.0378434	0.281113	0.285396	-0.320451	-0.285621	8.39762	8.71807	8.68324	8.31373	8.74115	8.84866	8.60838	8.73151	8.60367	8.70019	8.57405	8.27546	FALSE	FALSE
1416596_at	BC010808	Slc44a4	70129	17	0.432139	0.224456	0.798537	0.605829	0.0961302	0.152147	3.65348	3.55735	3.50133	3.78573	3.53862	3.42516	3.41712	3.60981	3.73246	3.54825	3.63707	3.44223	FALSE	FALSE
1416597_at	NM_008233	Hdgfrp2	15193	17	0.0539161	0.054059	0.404528	0.334284	-0.356957	-0.356701	5.33046	5.68742	5.68716	5.3672	5.55215	5.26992	5.75974	5.88026	5.35096	5.74959	5.91206	5.27322	FALSE	FALSE
1416598_at	NM_031184	Glis2	83396	16	0.0472912	0.0108491	0.382992	0.167857	0.325333	0.449815	3.18448	2.85915	2.73466	3.05033	2.71563	2.82662	2.95488	2.71315	3.38491	2.53348	3.03766	3.1182	FALSE	FALSE
1416599_at	NM_031184	Glis2	83396	16	0.599337	0.184541	0.877262	0.564295	0.0892521	0.234653	4.2623	4.17305	4.02765	4.30473	4.35761	4.3537	4.03726	4.05445	4.34909	3.68806	4.11099	4.13308	FALSE	FALSE
1416600_a_at	AF282255	Rcan1	54720	16	0.0157151	0.00819142	0.241094	0.148887	-0.384586	-0.435557	6.7026	7.08718	7.13816	6.7959	6.9994	6.86441	7.10892	7.11421	6.7232	7.30615	7.28293	6.58869	FALSE	FALSE
1416601_a_at	AF282255	Rcan1	54720	16	0.199384	0.0650745	0.632038	0.362023	-0.246332	-0.37175	5.3834	5.62973	5.75515	5.46346	5.57664	5.43322	5.6913	5.40902	5.41051	5.99751	6.04695	5.27623	FALSE	FALSE
1416602_a_at	NM_011236	Rad52	19365	6	0.583809	0.703277	0.872044	0.903625	-0.0936876	-0.0648715	4.0323	4.12599	4.09718	3.78451	3.98926	3.96201	4.37908	4.247	4.00003	3.9232	4.16896	4.31237	FALSE	FALSE
1416603_at	NM_009079	NA	NA	NA	0.093057	0.499468	0.49376	0.808098	-0.188724	-0.0711427	9.17861	9.36733	9.24975	9.14171	9.32029	9.49202	9.13953	9.35632	9.24742	9.28943	9.25365	9.14669	FALSE	FALSE
1416604_at	NM_025567	Cyc1	66445	15	0.103749	0.182171	0.511276	0.561057	-0.17577	-0.140729	11.4437	11.6194	11.5844	11.4428	11.6115	11.6611	11.4595	11.6283	11.528	11.6821	11.5689	11.3602	FALSE	FALSE
1416605_at	BC024944	Nhp2	52530	11	0.263953	0.133371	0.688761	0.492361	-0.13604	-0.187878	9.94038	10.0764	10.1283	9.93282	9.97802	10.144	10.0762	10.1045	10.0341	10.3305	9.98082	9.85425	FALSE	FALSE
1416606_s_at	BC024944	Nhp2	52530	11	0.506119	0.212031	0.835795	0.592748	-0.0990961	-0.191692	10.5403	10.6394	10.732	10.5198	10.45	10.608	10.6694	10.6802	10.5722	11.0765	10.6299	10.5288	FALSE	FALSE
1416607_at	AI461712	4931406C07Rik	70984	9	0.647838	0.337555	0.895371	0.704077	-0.0582448	0.124642	9.66041	9.71866	9.53577	9.5388	9.70924	9.79087	9.58336	9.72132	9.80379	9.3147	9.64378	9.63865	FALSE	FALSE
1416608_a_at	NM_030561	BC004004	80748	17	0.094672	0.0394127	0.496211	0.290095	0.221669	0.28459	10.3009	10.0793	10.0164	10.3563	10.0987	10.1661	10.1675	10.0814	10.3444	9.78284	9.99032	10.2021	FALSE	FALSE
1416609_at	NM_030561	BC004004	80748	17	0.178991	0.298104	0.610634	0.672711	0.14551	0.110468	10.6177	10.4722	10.5072	10.5133	10.477	10.3626	10.5813	10.5163	10.6036	10.4634	10.5376	10.7361	FALSE	FALSE
1416610_a_at	NM_007711	Clcn3	12725	8	0.448252	0.658525	0.808156	0.88469	0.112052	-0.0646434	8.74859	8.63654	8.81324	8.88182	8.63379	8.5671	8.92789	8.69439	8.44253	8.87804	8.64814	8.92143	FALSE	FALSE
1416611_at	BG965399	Scamp2	24044	9	0.409884	0.291966	0.785776	0.667307	-0.0988374	-0.127867	9.789	9.88784	9.91687	9.61875	9.96285	9.92488	10.0273	9.8504	9.79684	9.76048	9.88823	9.95141	FALSE	FALSE
1416612_at	BI251808	Cyp1b1	13078	17	0.00363768	0.0104726	0.123504	0.16538	2.4025	1.99787	7.2376	4.83509	5.23973	5.97998	4.89777	5.24626	6.37667	3.98824	8.26459	4.44476	5.27078	7.46822	FALSE	FALSE
1416613_at	BI251808	Cyp1b1	13078	17	0.00187928	0.00359641	0.0895009	0.104392	2.32576	2.10068	5.94679	3.62103	3.84611	5.32477	3.79078	4.11731	4.59303	2.8592	7.22818	3.15451	3.88659	5.28743	FALSE	FALSE
1416614_at	BC010712	Eid1	58521	2	0.0163046	0.0101894	0.243979	0.163641	-0.298851	-0.327559	11.0131	11.3119	11.3406	11.0434	11.3532	11.3199	11.4386	11.2179	11.0985	11.2301	11.398	10.8973	FALSE	FALSE
1416615_at	NM_017393	Clpp	53895	17	0.0297575	0.109757	0.314971	0.45537	-0.306131	-0.211931	7.01158	7.31771	7.22351	6.88778	7.18935	7.44716	7.2389	7.25047	7.25629	7.24228	7.2555	6.89067	FALSE	FALSE
1416616_s_at	NM_017393	Clpp	53895	17	0.506346	0.822996	0.835866	0.94773	-0.0690084	0.0229879	8.39731	8.46632	8.37433	8.30643	8.33565	8.51874	8.30717	8.45475	8.53243	8.48015	8.42548	8.35308	FALSE	FALSE
1416617_at	NM_080575	Acss1	68738	2	0.473054	0.293971	0.821303	0.669142	0.126027	-0.187263	7.78388	7.65785	7.97114	7.92702	7.75576	7.87018	8.06592	7.30004	7.59407	8.09174	7.80332	7.83053	FALSE	FALSE
1416618_at	NM_008911	Ppox	19044	1	0.293291	0.323604	0.709985	0.69308	-0.222463	-0.208214	6.68169	6.90415	6.8899	6.36448	6.70166	6.52374	7.0319	7.24541	6.73418	6.93615	6.9433	6.9464	FALSE	FALSE
1416619_at	BC003967	4632428N05Rik	74048	10	0.686586	0.528101	0.910932	0.824072	-0.0511489	-0.0804811	10.446	10.4971	10.5265	10.3573	10.6215	10.6477	10.6145	10.5412	10.5154	10.3435	10.3026	10.4652	FALSE	FALSE
1416620_at	NM_018817	Smarcal1	54380	1	0.014821	0.302594	0.234706	0.676498	-0.316419	-0.11671	6.64277	6.95919	6.75948	6.58443	6.81433	6.96249	6.85802	6.95108	6.79607	6.60608	6.96399	6.54781	FALSE	FALSE
1416621_at	NM_008502	Llgl1	16897	11	0.00069685	0.000361137	0.0524685	0.0331116	-0.442445	-0.483945	7.11635	7.55879	7.60029	7.02488	7.56652	7.49615	7.59701	7.61618	7.12669	7.63736	7.56405	7.19748	FALSE	FALSE
1416622_at	NM_033572	Wbscr16	94254	5	0.00952172	0.0200878	0.19292	0.21927	-0.332713	-0.287029	6.2146	6.54731	6.50163	6.29621	6.66523	6.54172	6.39183	6.5717	6.23768	6.44783	6.52853	6.10991	FALSE	FALSE
1416623_at	NM_013691	Thbs3	21827	3	0.485277	0.660608	0.826622	0.885542	0.0779586	-0.0486668	2.05276	1.9748	2.10143	2.07958	1.92455	1.98684	2.26341	1.8878	2.05998	2.11632	2.04976	2.01872	FALSE	FALSE
1416624_a_at	NM_019883	NA	NA	NA	0.175243	0.212884	0.607334	0.593447	-0.124673	-0.113676	13.7285	13.8532	13.8422	13.7044	13.8426	13.7835	13.8545	13.9156	13.7359	13.8294	13.8604	13.7452	FALSE	FALSE
1416625_at	NM_009776	Serping1	12258	2	0.0102485	0.0228928	0.197691	0.232647	0.645932	0.549283	2.86559	2.21966	2.31631	2.57905	2.52259	2.55163	2.3279	2.18795	3.23283	2.09844	1.9194	2.78489	FALSE	FALSE
1416626_at	NM_011107	Pla2g1b	18778	5	0.768878	0.870092	0.940578	0.964012	-0.035728	0.0198534	3.28422	3.31995	3.26437	3.27849	3.25864	3.3457	3.2513	3.08847	3.36325	3.28316	3.52568	3.21093	FALSE	FALSE
1416627_at	NM_016907	Spint1	20732	2	0.566448	0.142631	0.864627	0.506255	0.139375	-0.374459	3.12475	2.98537	3.4992	3.06045	2.97671	2.78581	3.51052	3.31754	3.21723	4.01038	2.85276	3.09656	FALSE	FALSE
1416628_at	NM_025791	Tmem223	66836	19	0.178014	0.604986	0.61003	0.859511	-0.246981	0.0909641	7.93287	8.17985	7.8419	7.71805	7.78858	8.35255	8.03632	8.25638	8.2661	7.70082	7.93063	7.81446	FALSE	FALSE
1416629_at	NM_009201	Slc1a5	20514	7	0.441621	0.0425729	0.803756	0.300381	-0.170063	-0.493957	8.59469	8.76476	9.08865	8.63624	8.68585	8.3602	9.32762	8.9716	8.38566	9.25248	8.96246	8.76217	FALSE	FALSE
1416630_at	NM_008321	Id3	15903	4	0.193638	0.755196	0.626026	0.924562	0.570436	0.131076	6.10329	5.53285	5.97221	6.13495	5.41367	5.43303	5.47625	6.15496	5.98192	7.02671	5.01056	6.19298	FALSE	FALSE
1416631_at	NM_026193	Ap4b1	67489	3	0.78858	0.831555	0.946391	0.951105	-0.0393399	0.0311834	6.14846	6.1878	6.11727	5.99189	6.28985	6.41516	6.06695	5.9322	6.20395	5.99503	6.21602	6.24953	FALSE	FALSE
1416632_at	BC011081	Me1	17436	9	0.00357281	0.00101782	0.1228	0.057381	-1.18487	-1.43449	5.27932	6.46419	6.71381	4.5061	6.8985	6.68295	6.88517	6.06629	5.6149	6.35775	6.64333	5.71696	FALSE	FALSE
1416633_a_at	NM_026635	Fam96a	68250	9	0.979271	0.700788	0.995871	0.903025	-0.00344405	-0.0511336	10.9732	10.9766	11.0243	11.0883	11.13	11.1366	11.0562	10.9441	11.0812	10.8868	10.8491	10.7501	FALSE	FALSE
1416634_at	NM_026635	Fam96a	68250	9	0.13243	0.240353	0.552805	0.621852	-0.169396	-0.129022	10.8928	11.0622	11.0218	10.9227	10.9883	11.1638	10.9814	11.0733	10.9942	11.0958	10.9496	10.7616	FALSE	FALSE
1416635_at	NM_020561	Smpdl3a	57319	10	0.108799	0.0625328	0.518294	0.355592	0.17074	0.203335	13.1141	12.9434	12.9108	13.0695	12.9857	12.9841	12.9617	12.9707	13.0782	12.785	12.8754	13.1947	FALSE	FALSE
1416636_at	NM_053075	Rheb	19744	5	0.93657	0.797969	0.985663	0.939811	0.00837927	-0.0269945	11.2426	11.2342	11.2696	11.3456	11.2225	11.3456	11.3155	11.2014	11.2861	11.2708	11.1557	11.0962	FALSE	FALSE
1416637_at	NM_009207	Slc4a2	20535	5	0.785119	0.207754	0.945041	0.587676	0.0870466	-0.418913	7.93745	7.85041	8.35637	7.74046	7.86532	7.39419	8.26653	7.98239	7.61872	8.93725	8.17464	8.45318	FALSE	FALSE
1416638_at	NM_015772	Sall2	50524	14	0.438182	0.073771	0.801832	0.384513	-0.118664	-0.293868	2.80541	2.92408	3.09928	2.68622	2.89916	3.00181	2.99978	2.97615	2.73517	3.3989	2.79427	2.99485	FALSE	FALSE
1416639_at	NM_019741	Slc2a5	56485	4	0.373056	0.0988725	0.763424	0.435756	0.0971687	0.189787	2.74504	2.64787	2.55525	2.72456	2.71936	2.75116	2.48947	2.56724	2.71528	2.45693	2.62522	2.79528	FALSE	FALSE
1416640_at	NM_021487	Kcne1l	66240	X	0.375557	0.730293	0.765029	0.913786	0.0966595	0.03694	2.11855	2.02189	2.08161	2.13157	2.0129	2.05626	2.03628	2.13436	2.17156	2.19565	1.87507	2.05253	FALSE	FALSE
1416641_at	NM_010715	Lig1	16881	7	0.0912506	0.00856531	0.490489	0.15197	-0.954216	-1.66922	6.48619	7.4404	8.15541	6.48201	7.06439	6.57035	8.4546	7.91911	5.90415	8.94723	7.83175	7.0724	FALSE	FALSE
1416642_a_at	BF608828	Tpt1	22070	14	0.858983	0.916646	0.966878	0.978334	-0.0150698	0.00887238	14.393	14.408	14.3841	14.3983	14.409	14.4417	14.3801	14.3903	14.4066	14.3632	14.3922	14.374	FALSE	FALSE
1416643_at	BF608828	Tpt1	22070	14	0.483574	0.772887	0.825973	0.93073	0.0782379	0.0318818	1.52973	1.45149	1.49785	1.68239	1.50307	1.57357	1.44935	1.43737	1.3947	1.54112	1.34353	1.51209	FALSE	FALSE
1416644_a_at	NM_009153	Sema3b	20347	9	0.295212	0.99059	0.711312	0.997824	-0.155834	-0.00170504	2.84085	2.99669	2.84256	2.80452	2.96923	3.20712	2.70461	3.09618	2.92185	2.85383	2.68677	2.79619	FALSE	FALSE
1416645_a_at	NM_007423	Afp	11576	5	0.0197798	0.281418	0.262379	0.659029	-0.507481	-0.20808	8.12035	8.62783	8.32843	7.88393	8.3489	8.86963	8.19326	8.68437	8.49079	8.44313	8.3295	7.98633	FALSE	FALSE
1416646_at	NM_007423	Afp	11576	5	0.00213144	0.00275774	0.0945804	0.0951247	-0.975335	-0.937016	4.42642	5.40175	5.36343	3.94391	5.12454	5.25508	5.37644	5.79671	4.78614	5.58932	5.15346	4.5492	FALSE	FALSE
1416647_at	NM_007533	Bckdha	12039	7	0.0618348	0.0387667	0.426193	0.287853	-0.247483	-0.28002	6.23548	6.48296	6.5155	6.02573	6.58601	6.39595	6.42642	6.59084	6.28101	6.53406	6.46208	6.39969	FALSE	FALSE
1416648_at	NM_030238	Dync1h1	13424	12	0.161168	0.928321	0.590243	0.98137	0.300628	-0.0183086	10.9042	10.6036	10.9225	10.7826	10.5357	10.4673	10.9628	10.7528	10.6932	11.2691	10.5907	11.2368	FALSE	FALSE
1416649_at	NM_007443	Ambp	11699	4	0.159975	0.349892	0.588356	0.713436	-0.206357	-0.133232	2.53617	2.74252	2.6694	2.48573	2.5238	2.62842	2.50125	2.82863	2.53709	2.98315	2.77051	2.58568	FALSE	FALSE
1416650_at	NM_138954	Rfpl4	192658	7	0.252865	0.379098	0.680448	0.733753	0.112698	-0.0854497	1.94339	1.83069	2.02884	2.01049	1.99712	1.85775	1.98529	1.84834	1.98465	2.1041	1.78597	1.83502	FALSE	FALSE
1416651_at	NM_013859	Znhit2	29805	19	0.0364037	0.466229	0.343482	0.789554	-0.42444	-0.13288	6.81107	7.23551	6.94395	6.3631	6.94184	7.27314	6.90642	7.30136	7.16702	6.98361	7.13204	6.9031	FALSE	FALSE
1416652_at	NM_025711	Aspn	66695	13	0.982745	0.276695	0.996348	0.655062	0.00262228	-0.136139	1.55396	1.55133	1.6901	1.53816	1.79	1.74453	1.61235	1.35731	1.4705	1.66794	1.55217	1.65321	FALSE	FALSE
1416653_at	NM_011504	Stxbp3a	20912	3	0.718469	0.526287	0.922604	0.822784	-0.052823	0.0935256	7.92258	7.9754	7.82905	7.97782	7.99493	8.22067	7.85181	7.82847	8.03919	7.64041	7.87706	7.75072	FALSE	FALSE
1416654_at	NM_025286	Slc31a2	20530	4	0.123709	0.09835	0.540271	0.434487	0.369817	0.401095	9.51737	9.14756	9.11628	9.63397	9.14318	9.04636	9.55293	9.33308	9.19949	8.65273	9.06323	9.71867	FALSE	FALSE
1416655_at	NM_021550	C1galt1c1	59048	X	0.18346	0.0321833	0.615875	0.267328	0.173941	0.303115	10.6009	10.427	10.2978	10.5938	10.4442	10.6121	10.3338	10.3175	10.6829	10.1154	10.3513	10.526	FALSE	FALSE
1416656_at	NM_033444	Clic1	114584	17	0.011397	0.0040956	0.20827	0.110344	-0.260275	-0.311932	12.6291	12.8894	12.941	12.6261	12.9577	12.8302	12.9414	12.9039	12.629	12.924	12.934	12.6321	FALSE	FALSE
1416657_at	NM_009652	Akt1	11651	12	0.140243	0.684249	0.563523	0.896827	0.275173	0.0718535	10.6729	10.3977	10.601	10.5063	10.3372	10.2027	10.4843	10.486	10.6894	10.9817	10.5044	10.823	FALSE	FALSE
1416658_at	U91905	Frzb	20378	2	0.447018	0.0443592	0.807318	0.305488	0.0837264	0.24361	2.54178	2.45806	2.29817	2.66589	2.22647	2.32835	2.3533	2.45039	2.48369	2.31476	2.59543	2.47578	FALSE	FALSE
1416659_at	AW701127	Eif3a	13669	19	0.44885	0.655156	0.808509	0.88353	0.0710507	0.0414829	11.691	11.6199	11.6495	11.737	11.5594	11.6403	11.6536	11.6133	11.6298	11.7355	11.6061	11.7061	FALSE	FALSE
1416660_at	AW701127	Eif3a	13669	19	0.968151	0.397564	0.99305	0.74704	0.00642732	-0.138804	9.52146	9.51503	9.66026	9.36114	9.35276	9.45142	9.70764	9.48675	9.44488	9.92038	9.60692	9.75836	FALSE	FALSE
1416661_at	AW701127	Eif3a	13669	19	0.316821	0.0963037	0.726171	0.43012	0.343382	0.598736	7.2839	6.94052	6.68516	7.56917	6.1901	6.93768	6.72498	6.28187	7.05108	7.14041	7.602	7.23145	FALSE	FALSE
1416662_at	BI217574	Sardh	192166	2	0.0776111	0.109357	0.462213	0.454727	0.227632	0.203383	3.53482	3.30719	3.33144	3.37766	3.20409	3.3352	3.28122	3.29222	3.68696	3.509	3.29414	3.53984	FALSE	FALSE
1416663_at	NM_025358	Ndufa9	66108	6	0.282245	0.116702	0.702323	0.46554	-0.115458	-0.17457	11.0907	11.2062	11.2653	11.038	11.1912	11.3227	11.2145	11.2036	11.1225	11.3903	11.0923	11.1117	FALSE	FALSE
1416664_at	NM_023223	Cdc20	107995	4	0.0527752	0.00360427	0.401459	0.104392	-1.07468	-1.85476	6.79039	7.86507	8.64515	6.85621	7.60626	6.97598	8.65047	8.27129	6.57246	9.67873	8.34796	6.9425	FALSE	FALSE
1416665_at	AF098949	Coq7	12850	7	0.19143	0.100343	0.623821	0.438693	-0.193575	-0.250243	8.75865	8.95222	9.00889	8.67142	8.97844	9.23187	8.95688	8.94829	8.86153	9.09135	8.6765	8.74299	FALSE	FALSE
1416666_at	NM_009255	Serpine2	20720	1	0.00525089	0.00752447	0.147552	0.144152	1.87165	1.75782	5.9528	4.08115	4.19498	4.77187	4.24395	4.00551	4.74607	4.0516	7.31	3.59491	4.18634	5.77653	FALSE	FALSE
1416667_at	NM_007898	Ebp	13595	X	0.499636	0.707868	0.833299	0.905595	0.0780821	-0.0429794	11.1487	11.0706	11.1917	11.1962	11.1296	10.9504	11.373	11.1027	11.0616	11.0726	11.1588	11.1883	FALSE	FALSE
1416668_at	NM_025736	Emc2	66736	15	0.340563	0.311759	0.742123	0.683717	0.10066	0.107168	10.2265	10.1258	10.1193	10.2175	9.97425	10.1591	10.1391	10.186	10.2111	10.2446	10.0323	10.2509	FALSE	FALSE
1416669_s_at	NM_013608	Naca	17938	10	0.265774	0.584715	0.689761	0.85052	-0.152818	-0.0731739	12.1979	12.3507	12.2711	12.1822	12.4009	12.5623	12.2211	12.2844	12.3691	12.1911	12.2054	12.0424	FALSE	FALSE
1416670_at	AY091600	Setdb1	84505	3	0.469784	0.871692	0.819429	0.964429	-0.219992	-0.0485085	4.13813	4.35812	4.18664	3.99466	4.4916	4.33244	4.25987	3.78504	4.52898	3.80843	4.95688	3.89075	FALSE	FALSE
1416671_a_at	NM_053177	Mcoln1	94178	8	0.000166798	0.000344388	0.0239578	0.0322246	0.878829	0.799576	8.94178	8.06295	8.1422	8.81434	8.26988	8.20821	8.23942	8.08267	8.80266	7.91731	7.89796	9.20833	FALSE	FALSE
1416672_s_at	NM_053177	Mcoln1	94178	8	4.67215e-05	0.000119974	0.0104835	0.0161521	0.792859	0.705876	9.83336	9.0405	9.12748	9.80353	9.05532	9.07172	9.23622	9.04858	9.65374	9.09092	9.00121	10.0428	FALSE	FALSE
1416673_at	NM_019517	Bace2	56175	16	0.916491	0.3003	0.980721	0.674628	0.0129547	0.131666	2.95102	2.93807	2.81936	2.86013	2.80972	3.0987	2.65741	2.91409	3.03601	2.99094	2.80142	2.95693	FALSE	FALSE
1416674_at	D88187	Ptpru	19273	4	0.266254	0.55673	0.689982	0.838892	-0.124628	-0.0643231	3.15808	3.28271	3.22241	3.16161	3.23835	3.36416	3.14007	3.38137	3.09654	3.28881	3.10261	3.2161	FALSE	FALSE
1416675_s_at	NM_019676	Plcd1	18799	9	0.696547	0.439939	0.914737	0.774596	-0.0522791	-0.104766	2.7635	2.81578	2.86826	2.61004	2.68422	2.83029	2.78546	2.75998	2.83834	3.13511	2.85707	2.84212	FALSE	FALSE
1416676_at	NM_023125	Kng1	16644	16	0.225147	0.658576	0.658776	0.88469	0.147861	0.052046	1.96722	1.81936	1.91517	1.97638	1.70687	1.87662	1.92229	1.77542	2.01528	2.11635	1.80603	1.90999	FALSE	FALSE
1416677_at	NM_013475	Apoh	11818	11	0.295109	0.190909	0.711311	0.570366	0.166388	0.211355	3.14756	2.98117	2.93621	2.99888	3.01677	3.06453	2.88519	2.87047	3.51604	2.90666	3.00852	2.92777	FALSE	FALSE
1416678_at	NM_011991	Cops3	26572	11	0.0203611	0.147635	0.265177	0.513415	-0.288224	-0.163978	9.94533	10.2336	10.1093	9.84983	10.1868	10.2766	10.098	10.204	10.1272	10.0431	10.2201	9.85893	FALSE	FALSE
1416679_at	BC009119	Abcd3	19299	3	0.3338	0.847652	0.736893	0.957127	0.111586	0.0216541	10.6054	10.4938	10.5838	10.6356	10.5949	10.7033	10.6085	10.3847	10.5161	10.5478	10.3934	10.6645	FALSE	FALSE
1416680_at	AK018443	Ube3a	22215	7	0.846775	0.908874	0.963361	0.975963	-0.0255234	0.0151086	9.7503	9.77582	9.73519	9.88225	9.79837	9.931	9.85575	9.82442	9.69272	9.55146	9.57205	9.67593	FALSE	FALSE
1416681_at	AK018443	Ube3a	22215	7	0.9631	0.409005	0.991403	0.754798	-0.00736136	0.13378	7.40698	7.41434	7.2732	7.60092	7.36934	7.76117	7.17833	7.24816	7.34087	7.27193	7.23369	7.27914	FALSE	FALSE
1416682_at	AK018443	Ube3a	22215	7	0.520927	0.194079	0.842804	0.574288	0.132607	0.277669	6.92619	6.79359	6.64853	7.10011	6.96823	7.17506	6.62257	6.48396	6.89404	6.35478	6.72174	6.78444	FALSE	FALSE
1416683_at	NM_138749	Plxnb2	140570	15	0.52967	0.630564	0.847235	0.871509	0.115618	-0.0880846	11.4109	11.2953	11.499	11.327	11.3427	10.9288	11.5343	11.4146	11.2226	11.62	11.5424	11.6831	FALSE	FALSE
1416684_at	NM_007991	NA	NA	NA	0.00207506	0.00384912	0.094247	0.107226	-0.429247	-0.389271	9.83669	10.2659	10.226	9.8462	10.1591	10.2039	10.2986	10.4453	9.85433	10.2201	10.1486	9.80955	FALSE	FALSE
1416685_s_at	NM_007991	NA	NA	NA	0.0258076	0.0119746	0.296547	0.174995	-0.293872	-0.34451	10.2345	10.5284	10.579	10.2679	10.4839	10.419	10.4998	10.6664	10.1532	10.7534	10.4999	10.2824	FALSE	FALSE
1416686_at	BC021352	Plod2	26432	9	0.188353	0.962147	0.621427	0.990003	-0.358781	-0.0123552	4.35704	4.71582	4.3694	4.0094	4.13749	4.22853	4.34854	5.16918	4.29884	4.62217	4.74976	4.76288	FALSE	FALSE
1416687_at	BC021352	Plod2	26432	9	0.0598028	0.540985	0.421449	0.831	-0.670204	-0.199542	5.00733	5.67754	5.20688	4.8362	5.00413	4.95516	5.13612	6.26116	4.69416	5.48038	5.81629	5.49164	FALSE	FALSE
1416688_at	NM_013669	Snap91	20616	9	0.319176	0.888746	0.727684	0.970201	-0.128736	-0.0176136	1.88805	2.01679	1.90566	1.91224	1.91533	2.21958	1.93408	1.84923	2.03531	1.86758	1.98154	1.7166	FALSE	FALSE
1416689_at	NM_011656	Tuft1	22156	3	0.412281	0.690734	0.78705	0.899927	0.107448	-0.0514286	4.95658	4.84913	5.00801	4.79463	4.93143	4.89794	5.1074	4.78312	4.84772	4.98518	4.86632	5.22738	FALSE	FALSE
1416690_at	NM_019581	Gtpbp2	56055	17	0.00133487	0.000524428	0.0753398	0.0405325	-0.627311	-0.716036	7.70266	8.32997	8.4187	7.5524	8.23487	8.29779	8.46126	8.46542	7.57935	8.55997	8.22671	7.97624	FALSE	FALSE
1416691_at	NM_019581	Gtpbp2	56055	17	0.0238979	0.00947749	0.286089	0.158708	-0.446226	-0.537482	6.6428	7.08902	7.18028	6.35466	6.91023	7.00751	7.37352	6.96093	6.84528	7.25708	7.29863	6.72845	FALSE	FALSE
1416692_at	NM_016706	Coil	12812	11	0.207048	0.351885	0.639782	0.715171	-0.144179	-0.104308	6.7773	6.92147	6.8816	6.70154	6.83062	6.97533	6.78879	6.85521	6.92151	7.02539	6.93388	6.70883	FALSE	FALSE
1416693_at	NM_013519	Foxc2	14234	8	0.0755261	0.00645529	0.45793	0.135288	0.220767	0.382701	2.16715	1.94638	1.78445	2.23525	1.7593	1.96631	1.86006	2.00192	2.30568	1.73399	1.87092	1.96052	FALSE	FALSE
1416694_at	NM_010294	Gk2	14626	5	0.309973	0.171019	0.720401	0.546178	0.117764	-0.162471	2.0073	1.88954	2.16977	1.89675	2.10108	1.99718	2.12262	1.76693	2.15049	2.28562	1.90451	1.97466	FALSE	FALSE
1416695_at	BC002055	Tspo	12257	15	0.00476701	0.00653575	0.140134	0.136084	-0.328093	-0.310798	10.604	10.9321	10.9148	10.5538	10.8657	10.8306	10.9328	10.9784	10.6176	10.9458	10.9873	10.6406	FALSE	FALSE
1416696_at	NM_080837	D17Wsu104e	28106	17	0.571943	0.0968942	0.867532	0.431225	-0.0745994	-0.234159	9.64698	9.72157	9.88113	9.52907	9.77058	9.52546	10.0157	9.94779	9.71683	9.85715	9.69148	9.69502	FALSE	FALSE
1416697_at	NM_010074	Dpp4	13482	2	0.570344	0.128427	0.866617	0.484657	-0.0633506	-0.179122	2.07153	2.13488	2.25065	2.16034	2.08763	2.17634	2.24349	2.12646	1.98279	2.42082	2.10182	2.07145	FALSE	FALSE
1416698_a_at	NM_016904	NA	NA	NA	0.144794	0.0151093	0.568994	0.193318	-0.439469	-0.815097	10.31	10.7494	11.1251	10.6411	10.5399	10.3266	11.2364	10.8976	10.0552	11.5989	11.0241	10.2336	FALSE	FALSE
1416699_at	NM_026124	1110008F13Rik	67388	2	0.406976	0.214543	0.783531	0.595114	-0.0763847	-0.117	12.3361	12.4125	12.4531	12.3038	12.4055	12.4758	12.4453	12.4053	12.3917	12.5085	12.3563	12.3127	FALSE	FALSE
1416700_at	BC009002	Rnd3	74194	2	0.000526202	0.00360662	0.0454482	0.104392	-0.726399	-0.546191	4.89931	5.62571	5.4455	4.77028	5.4995	5.64422	5.54011	5.82118	5.14254	5.2969	5.41174	4.78512	FALSE	FALSE
1416701_at	BC009002	Rnd3	74194	2	0.0188205	0.0119996	0.257489	0.174995	-0.617642	-0.675994	4.33066	4.9483	5.00665	4.38898	5.28376	4.95273	5.10901	5.16503	4.67731	4.62719	4.72714	3.92568	FALSE	FALSE
1416702_at	NM_009250	Serpini1	20713	3	0.415325	0.326585	0.788838	0.695763	0.0988322	0.119991	3.33941	3.24057	3.21942	3.29582	3.08553	3.18398	3.16214	3.3654	3.26728	3.41058	3.17234	3.45511	FALSE	FALSE
1416703_at	BC012235	Mapk14	26416	17	0.0735722	0.122117	0.45347	0.473643	-0.188596	-0.159312	9.99378	10.1824	10.1531	9.92797	10.1173	10.2664	10.1124	10.1856	10.0681	10.2295	10.0951	9.98529	FALSE	FALSE
1416704_at	BC012235	Mapk14	26416	17	0.0880413	0.118468	0.484002	0.46832	-0.391255	-0.353427	7.30148	7.69273	7.65491	7.06839	7.54292	7.73466	7.75258	7.26045	7.62594	7.66921	8.08309	7.2101	FALSE	FALSE
1416705_at	BG916066	NA	NA	NA	0.172526	0.503901	0.605189	0.810173	-0.181097	-0.085396	9.12781	9.3089	9.2132	9.15173	9.27795	9.53063	9.17022	9.20526	9.26533	9.19143	9.19082	8.96635	FALSE	FALSE
1416706_at	BG916066	NA	NA	NA	0.0478276	0.131105	0.385192	0.489327	-0.407545	-0.297023	8.757	9.16455	9.05403	8.75075	9.25959	9.31101	9.12234	9.03138	9.09199	8.78015	9.15126	8.42826	FALSE	FALSE
1416707_a_at	NM_025928	Pmf1	67037	3	0.32338	0.0345494	0.730469	0.274686	-0.316829	-0.747192	4.27827	4.5951	5.02546	4.29688	4.39755	4.29078	4.84289	4.66513	4.14117	5.83594	4.82938	4.39675	FALSE	FALSE
1416708_a_at	NM_027898	Gramd1a	52857	7	0.00395046	0.000649628	0.127352	0.0457081	-0.378064	-0.495733	8.75458	9.13264	9.25031	8.68501	9.17265	9.05112	9.28916	9.24509	8.69862	9.28913	9.10172	8.88011	FALSE	FALSE
1416709_a_at	NM_031375	Ngrn	83485	7	0.696354	0.272246	0.914737	0.650699	-0.100014	0.289448	7.7964	7.89641	7.50695	7.97005	7.85406	8.50786	7.34516	7.55348	7.59814	7.32164	7.6279	7.82101	FALSE	FALSE
1416710_at	NM_026239	Tmem35	67564	X	0.699029	0.861631	0.915521	0.961154	0.0762562	0.0342686	2.40093	2.32467	2.36666	2.24972	2.67072	2.6231	2.38512	2.2668	2.65195	2.04413	2.08411	2.30111	FALSE	FALSE
1416711_at	NM_009322	Tbr1	21375	2	0.398656	0.959288	0.77879	0.989172	0.137919	0.00818478	2.16607	2.02815	2.15788	2.15595	2.36651	2.09421	1.78152	1.96285	2.31337	2.32563	2.02739	2.02889	FALSE	FALSE
1416712_at	NM_008820	Pepd	18624	7	0.876865	0.924962	0.971342	0.980545	-0.0161101	-0.00978882	9.98079	9.9969	9.99057	9.99134	10.1124	9.91766	9.99149	9.9686	10.0265	9.8678	10.1044	9.92456	FALSE	FALSE
1416713_at	NM_026481	Tppp3	67971	8	0.930278	0.415468	0.984501	0.758985	-0.0100314	-0.0950097	2.55223	2.56226	2.64724	2.53576	2.77113	2.61208	2.57059	2.69883	2.6195	2.59999	2.37587	2.50142	FALSE	FALSE
1416714_at	BG069095	Irf8	15900	8	0.00364558	0.0125021	0.123565	0.177977	-0.395902	-0.318381	10.7321	11.128	11.0505	10.6032	11.1795	11.1695	11.0225	11.1005	10.86	10.9496	11.1141	10.7332	FALSE	FALSE
1416715_at	NM_008126	Gjb3	14620	4	0.303642	0.123551	0.717142	0.475522	0.137312	0.213091	2.86996	2.73265	2.65687	2.76271	2.67548	2.66816	2.47091	2.61404	2.98064	2.82423	2.91574	2.86653	FALSE	FALSE
1416716_at	NM_010112	Efs	13644	14	0.985529	0.307207	0.996888	0.679902	0.00232397	0.134541	2.95335	2.95102	2.81881	2.89718	2.90105	3.16402	2.77112	2.92758	3.11517	2.78425	2.76147	2.84769	FALSE	FALSE
1416717_at	NM_009420	Crisp2	22024	17	0.403069	0.481116	0.781381	0.798013	0.100818	0.0844843	2.57188	2.47107	2.4874	2.51261	2.66928	2.43267	2.2529	2.50121	2.59001	2.54001	2.47931	2.61303	FALSE	FALSE
1416718_at	NM_007529	Bcan	12032	3	0.383637	0.123198	0.769806	0.474845	0.0903754	0.167115	2.71017	2.61979	2.54305	2.6597	2.53862	2.66558	2.65537	2.50791	2.74881	2.43517	2.68589	2.722	FALSE	FALSE
1416719_a_at	NM_025963	Rps10	67097	17	0.317855	0.675701	0.727105	0.892688	-0.0979519	-0.0401277	13.3943	13.4923	13.4345	13.3231	13.4947	13.5006	13.3847	13.4443	13.5094	13.424	13.5319	13.3504	FALSE	FALSE
1416720_at	AW539046	Srsf6	67996	2	0.0616458	0.200845	0.425781	0.581647	0.247815	0.161114	8.53644	8.28863	8.37533	8.58448	8.50045	8.45666	8.28242	8.12976	8.40338	8.34312	8.27947	8.62147	FALSE	FALSE
1416721_s_at	AW539046	Srsf6	67996	2	0.790425	0.752311	0.94666	0.923325	0.0295914	-0.0351675	9.98279	9.9532	10.018	9.9337	9.97596	9.89377	10.0262	10.0648	9.84859	10.0517	9.90105	10.1661	FALSE	FALSE
1416722_at	NM_025812	Hmg20a	66867	9	0.530396	0.961983	0.847451	0.990003	-0.0924882	-0.00695371	8.5657	8.65818	8.57265	8.45094	8.71822	8.52093	8.72553	8.67894	8.53819	8.2742	8.77468	8.70795	FALSE	FALSE
1416723_at	AI639846	Tcf4	21413	18	0.19216	0.686334	0.62469	0.897748	-0.238621	0.0708832	8.34722	8.58584	8.27634	8.42401	8.4606	8.82217	8.45919	8.5371	8.42253	7.90922	8.39826	8.19512	FALSE	FALSE
1416724_x_at	AI639846	Tcf4	21413	18	0.0425807	0.475457	0.366409	0.794895	-0.344146	-0.109649	8.24991	8.59405	8.35956	8.44861	8.50379	8.80942	8.46359	8.45236	8.15186	8.1113	8.52038	8.14926	FALSE	FALSE
1416725_at	AI639846	Tcf4	21413	18	0.32129	0.8588	0.728789	0.960379	-0.151925	0.0265649	2.9224	3.07432	2.89583	3.12962	2.97589	3.29991	2.9885	2.88967	2.91485	2.72311	3.0334	2.72273	FALSE	FALSE
1416726_s_at	NM_133777	Ube2s	77891	7	0.0184501	0.00822212	0.25539	0.149106	-0.338946	-0.396451	10.681	11.0199	11.0774	10.6196	11.0033	10.8157	11.2529	11.1388	10.7046	10.9761	11.1053	10.7187	FALSE	FALSE
1416727_a_at	NM_025797	Cyb5	109672	18	0.409179	0.649	0.785209	0.880635	-0.10294	-0.0560531	12.0786	12.1816	12.1347	11.9477	12.2215	12.3754	12.1268	12.0721	12.2351	12.0558	12.0972	12.0532	FALSE	FALSE
1416728_at	NM_009975	Csnk2b	13001	17	0.0134393	0.0127796	0.223333	0.17955	-0.346625	-0.350053	10.5908	10.9374	10.9409	10.4176	10.9639	10.8214	10.8762	11.0755	10.761	10.9825	10.9154	10.5939	FALSE	FALSE
1416729_at	NM_008877	Plg	18815	17	0.907587	0.760519	0.979221	0.92674	-0.0125141	-0.0329279	2.33471	2.34722	2.36764	2.30434	2.35203	2.22265	2.33269	2.39739	2.48476	2.4182	2.42163	2.21503	FALSE	FALSE
1416730_at	BC004574	Rcl1	59028	19	0.63495	0.328262	0.891062	0.697129	-0.0511824	-0.107477	6.08157	6.13275	6.18905	6.04882	6.13938	6.03885	6.2292	6.12327	6.23607	6.19857	6.23615	5.95983	FALSE	FALSE
1416731_at	BB166592	Top2b	21974	14	0.00675111	0.010742	0.16572	0.167188	-0.364943	-0.335314	9.17241	9.53735	9.50772	9.19702	9.54555	9.52642	9.62439	9.56148	9.28266	9.35323	9.52414	9.03753	FALSE	FALSE
1416732_at	BB166592	Top2b	21974	14	0.0766467	0.21426	0.46025	0.594703	-0.372091	-0.249783	6.18358	6.55567	6.43336	6.33553	6.5161	6.38839	6.45738	6.49109	6.48476	6.3266	6.78752	5.73045	FALSE	FALSE
1416733_at	NM_013791	Mkln1	27418	6	0.0165324	0.0116602	0.244869	0.173274	-0.311407	-0.333653	8.63166	8.94307	8.96532	8.6005	8.89776	8.99886	8.86499	8.93991	8.75721	9.13321	8.89045	8.53728	FALSE	FALSE
1416734_at	NM_013791	Mkln1	27418	6	0.931894	0.522863	0.984813	0.821037	-0.00992859	-0.0750266	2.05836	2.06829	2.13339	1.96677	2.15367	2.07925	2.22619	2.10709	2.26717	2.02031	2.01854	1.94115	FALSE	FALSE
1416735_at	NM_019734	Asah1	11886	8	0.0646206	0.0952423	0.432861	0.427926	0.210803	0.186997	11.936	11.7252	11.749	12.0014	11.8077	11.6496	11.8138	11.7187	11.8253	11.6255	11.8073	11.9813	FALSE	FALSE
1416736_at	NM_138660	Casc3	192160	11	0.283096	0.895539	0.702808	0.971886	0.167155	0.0198337	7.03225	6.86509	7.01242	6.9561	6.71929	6.82253	7.0288	6.95144	6.9303	7.28916	6.82131	7.21035	FALSE	FALSE
1416737_at	NM_008195	Gys1	14936	7	0.00206318	0.0173305	0.0940863	0.20569	-0.744239	-0.512576	6.65446	7.3987	7.16703	6.26418	7.43266	7.23548	7.06519	7.46934	6.83962	7.00326	7.49127	6.85957	FALSE	FALSE
1416738_at	NM_028227	Brap	72399	5	0.0599669	0.0600284	0.421939	0.349289	0.225809	0.225744	8.11995	7.89414	7.8942	7.99868	7.90586	7.87244	7.79453	7.8779	8.06448	7.98222	7.93207	8.29668	FALSE	FALSE
1416739_a_at	NM_028227	Brap	72399	5	0.812077	0.578427	0.954066	0.847717	-0.0309729	-0.0728807	4.78731	4.81828	4.86019	4.75678	4.77689	4.79569	4.65802	4.79794	4.74702	5.14565	4.86121	4.85811	FALSE	FALSE
1416740_at	AW744319	Col5a1	12831	2	0.0320205	0.0510734	0.32532	0.325118	0.840889	0.748049	4.41782	3.57693	3.66977	3.71317	3.5364	3.65522	4.14645	3.46328	5.24185	3.32646	3.6123	4.29844	FALSE	FALSE
1416741_at	AW744319	Col5a1	12831	2	0.0320302	0.0592772	0.32532	0.347293	0.262421	0.224142	3.13163	2.86921	2.90749	3.09232	3.01555	3.00684	2.90335	2.78741	3.22855	2.80356	2.81338	3.07402	FALSE	FALSE
1416742_at	NM_011801	Cfdp1	23837	8	0.757789	0.114662	0.936461	0.462229	-0.0310509	-0.169507	9.36076	9.39181	9.53027	9.23526	9.5213	9.49841	9.51492	9.37208	9.43244	9.55458	9.30494	9.41458	FALSE	FALSE
1416743_at	NM_133806	Uap1	107652	1	0.076064	0.0233926	0.458877	0.234532	-0.20815	-0.281486	7.36213	7.57028	7.64362	7.47374	7.48923	7.52408	7.77547	7.6161	7.32155	7.66616	7.57067	7.29111	FALSE	FALSE
1416744_at	NM_133806	Uap1	107652	1	0.161607	0.379593	0.590406	0.734239	-0.208332	-0.126628	2.07833	2.28666	2.20495	1.88994	2.24553	2.43633	2.18322	2.39131	2.05421	2.18611	2.03233	2.29083	FALSE	FALSE
1416745_x_at	NM_133806	Uap1	107652	1	0.0779759	0.642663	0.462914	0.877245	-0.262089	-0.063755	2.9691	3.23119	3.03286	3.03369	3.08772	3.12939	3.06985	3.11283	3.12673	2.941	3.45135	2.74688	FALSE	FALSE
1416746_at	NM_010436	H2afx	15270	9	0.110439	0.00733777	0.520741	0.143092	-0.620525	-1.19097	7.76243	8.38295	8.9534	7.93854	8.25657	7.68384	8.9638	8.6722	7.69589	9.63982	8.79283	7.65286	FALSE	FALSE
1416747_at	NM_134100	Mfsd5	106073	15	0.0325744	0.0448976	0.326911	0.30755	0.272285	0.25157	10.4211	10.1488	10.1696	10.2833	10.2169	10.0455	10.1771	10.1934	10.3688	10.1146	10.2077	10.6113	FALSE	FALSE
1416748_a_at	NM_018736	Mre11a	17535	9	0.104415	0.00670219	0.512319	0.137592	-0.313507	-0.599571	7.29354	7.60704	7.89311	7.34325	7.4861	7.58351	7.98326	7.65201	7.46101	8.20996	7.58561	7.07635	FALSE	FALSE
1416749_at	NM_019564	Htra1	56213	7	1.29966e-08	5.89083e-09	7.327e-05	3.32103e-05	5.63031	6.11697	9.63218	4.00187	3.5152	10.2329	3.44686	4.55606	3.82204	3.78268	8.91402	3.27671	3.66685	9.74957	TRUE	TRUE
1416750_at	NM_011014	Sigmar1	18391	4	0.0474403	0.0130626	0.383613	0.181073	-0.403976	-0.539399	9.21871	9.62268	9.7581	9.25343	9.57997	9.20927	9.92358	9.84745	9.03829	9.77077	9.81133	9.36439	FALSE	FALSE
1416751_a_at	NM_017397	Ddx20	53975	3	0.00280426	0.000877139	0.108283	0.0530317	-0.435192	-0.517715	6.77013	7.20532	7.28785	6.6966	7.19993	7.08422	7.38016	7.28394	6.67649	7.28344	7.24781	6.93731	FALSE	FALSE
1416752_at	NM_011918	Ldb3	24131	14	0.511968	0.380504	0.838616	0.734773	0.0954847	0.128858	3.30371	3.20822	3.17485	3.25652	3.36464	3.43674	3.08287	3.09711	3.49622	3.07704	3.09082	3.15837	FALSE	FALSE
1416753_at	NM_008923	Prkar1b	19085	5	0.554626	0.975297	0.859298	0.993313	0.0721242	0.00374509	4.0572	3.98508	4.05346	4.21431	4.0207	4.13491	3.93969	3.92334	4.00088	4.19999	3.89699	3.95642	FALSE	FALSE
1416754_at	NM_008923	Prkar1b	19085	5	0.48787	0.68007	0.827652	0.894915	0.0779251	-0.045939	4.14723	4.0693	4.19316	4.05088	4.32897	3.93385	4.16765	4.12958	4.16272	4.08288	4.14448	4.22807	FALSE	FALSE
1416755_at	AK002290	Dnajb1	81489	8	0.00737538	0.0119767	0.172173	0.174995	-0.312112	-0.285319	8.78819	9.1003	9.07351	8.8806	9.13053	9.07325	9.02507	9.15015	8.80253	9.06492	9.0775	8.68143	FALSE	FALSE
1416756_at	AK002290	Dnajb1	81489	8	0.00280386	0.00297116	0.108283	0.0980266	-0.583893	-0.578554	7.43157	8.01547	8.01013	7.29755	7.98996	8.1547	7.89304	7.87427	7.748	8.14738	8.01743	7.24917	FALSE	FALSE
1416757_at	BC027435	Zwilch	68014	9	0.362933	0.030289	0.75671	0.261075	-0.463375	-1.2285	6.38411	6.84748	7.61261	7.07019	6.66114	6.06371	7.86308	7.2481	5.66095	8.31361	7.23064	6.42118	FALSE	FALSE
1416758_at	NM_133715	Arhgap27	544817	11	0.176379	0.0131319	0.608544	0.181464	-0.254002	-0.526715	4.97664	5.23064	5.50335	4.98707	5.13422	5.0835	5.48788	5.19565	4.90144	5.88796	5.41276	5.0414	FALSE	FALSE
1416759_at	NM_138315	Mical1	171580	10	0.272299	0.803304	0.695143	0.941824	0.484339	-0.10657	7.21999	6.73566	7.32656	7.32067	6.43839	6.04732	7.5223	7.27901	6.75456	8.019	6.88063	7.58476	FALSE	FALSE
1416760_at	NM_134045	Galnt16	108760	12	0.207559	0.0305823	0.640421	0.262074	0.149531	0.279713	3.4343	3.28477	3.15459	3.39162	3.27089	3.43222	3.03872	3.15407	3.54196	3.15416	3.26802	3.36933	FALSE	FALSE
1416761_at	BC014753	Hsd11b2	15484	8	0.319074	0.978734	0.727678	0.994284	0.154682	-0.00402975	3.57163	3.41694	3.57566	3.70221	3.85661	3.50776	3.29107	3.31223	3.60053	3.57929	3.43084	3.41214	FALSE	FALSE
1416762_at	NM_009112	S100a10	20194	3	0.231999	0.935033	0.665267	0.983158	-0.115069	-0.00755345	12.1487	12.2638	12.1562	12.1403	12.2011	12.2011	12.1089	12.2154	12.1517	12.1587	12.3748	12.1541	FALSE	FALSE
1416763_at	NM_133837	Cdc123	98828	2	0.106006	0.152831	0.51436	0.521372	-0.172746	-0.150401	9.4178	9.59054	9.5682	9.49005	9.57528	9.68681	9.56717	9.58712	9.4703	9.56214	9.49771	9.29305	FALSE	FALSE
1416764_at	NM_025562	Fis1	66437	5	0.392502	0.753004	0.774928	0.923537	-0.0939049	0.0339786	9.98477	10.0787	9.95079	9.83816	10.0442	10.1356	9.93782	10.0965	9.9934	9.87032	10.0039	10.1228	FALSE	FALSE
1416765_s_at	NM_025571	Pam16	66449	16	0.212529	0.11025	0.645517	0.456097	0.166487	0.219209	9.61176	9.44527	9.39255	9.5839	9.50152	9.64769	9.22991	9.35506	9.74471	9.44622	9.33306	9.50667	FALSE	FALSE
1416766_at	NM_133684	Marc2	67247	1	0.955126	0.939108	0.989244	0.983608	0.00536031	-0.00727756	10.284	10.2787	10.2913	10.1837	10.2453	10.3299	10.266	10.2446	10.3713	10.3627	10.2616	10.2971	FALSE	FALSE
1416767_a_at	NM_133697	Smim14	68552	5	0.362096	0.040393	0.756017	0.293246	0.192817	0.476074	11.5048	11.312	11.0287	11.5159	11.426	11.571	11.0149	11.113	11.707	10.6452	11.2518	11.2913	FALSE	FALSE
1416768_at	NM_133697	Smim14	68552	5	0.412308	0.0519086	0.78705	0.327831	0.143558	0.370814	10.8935	10.75	10.5227	10.8893	10.8296	11.007	10.5181	10.609	11.0218	10.2205	10.6339	10.7694	FALSE	FALSE
1416769_s_at	NM_033617	Atp6v0b	114143	4	0.173788	0.448375	0.606303	0.77919	0.161578	0.0870025	12.4457	12.2842	12.3587	12.4179	12.4318	12.1986	12.4787	12.3683	12.3926	12.1657	12.2856	12.5267	FALSE	FALSE
1416770_at	NM_021537	Stk25	59041	1	0.0967232	0.0637487	0.499095	0.358428	-0.406464	-0.462375	6.58161	6.98808	7.04399	6.82037	7.04185	6.98968	6.99778	7.09295	5.95631	7.09233	6.8816	6.96815	FALSE	FALSE
1416771_at	BC003736	Trappc3	27096	4	0.120728	0.0753195	0.536121	0.388634	0.178749	0.209223	10.6526	10.4739	10.4434	10.6684	10.5879	10.5315	10.4812	10.4486	10.6943	10.2611	10.4416	10.5952	FALSE	FALSE
1416772_at	NM_009949	Cpt2	12896	4	0.504507	0.0674774	0.835338	0.368398	-0.0907649	-0.269223	7.52753	7.61829	7.79675	7.30349	7.69605	7.45026	7.84852	7.7923	7.58238	7.84568	7.61231	7.6967	FALSE	FALSE
1416773_at	NM_009516	Wee1	22390	7	0.572648	0.269176	0.867878	0.648302	0.100538	-0.201755	7.56309	7.46255	7.76485	7.59215	7.54317	7.13594	7.81861	7.6132	7.3272	7.93275	7.63852	7.76992	FALSE	FALSE
1416774_at	NM_009516	Wee1	22390	7	0.467213	0.482495	0.8181	0.798657	0.148478	-0.143292	6.38726	6.23878	6.53055	6.5072	6.27587	5.85233	6.43609	6.35404	6.41916	6.87969	6.50997	6.23541	FALSE	FALSE
1416775_at	NM_025504	Atp5sl	66349	7	0.00202247	0.0223536	0.0931349	0.23066	-0.413127	-0.268815	5.06509	5.47821	5.3339	4.98232	5.30159	5.38463	5.31629	5.55901	5.20227	5.38382	5.491	5.01066	FALSE	FALSE
1416776_at	NM_016669	Crym	12971	7	0.841375	0.262233	0.961727	0.642161	0.018871	0.109224	1.92213	1.90326	1.8129	1.90667	1.83275	1.96353	1.89004	1.85221	1.97759	1.71592	1.89404	1.88212	FALSE	FALSE
1416777_at	NM_026087	Ceacam12	67315	7	0.998558	0.471869	0.999422	0.793149	-0.000242246	-0.097785	1.97056	1.9708	2.06834	2.16233	1.95771	1.78738	2.05119	1.97081	1.91352	2.19613	2.1542	1.83582	FALSE	FALSE
1416778_at	BE197945	Sdpr	20324	1	0.460511	0.247425	0.81449	0.628436	0.111401	0.178368	2.09336	1.98196	1.91499	2.03015	1.95359	2.28562	2.03868	1.91756	2.05477	1.7527	1.74269	2.19515	FALSE	FALSE
1416779_at	BE197945	Sdpr	20324	1	0.322109	0.0651684	0.729472	0.362297	0.12765	0.254136	2.01909	1.89144	1.76495	1.95149	1.8058	1.76094	1.58826	1.88106	2.17195	1.9008	2.03232	1.93383	FALSE	FALSE
1416780_at	NM_021514	Pfkm	18642	15	0.0441788	0.0369595	0.372376	0.282431	-0.404005	-0.422446	5.68106	6.08507	6.10351	5.21506	6.21276	6.01376	6.01785	6.1119	5.89145	6.07992	6.12954	5.93667	FALSE	FALSE
1416781_at	NM_138602	Praf2	54637	X	0.3261	0.278006	0.732507	0.655785	-0.146343	-0.162596	5.58246	5.72881	5.74506	5.30021	5.92881	5.72022	5.68999	5.78202	5.8242	5.61638	5.68419	5.62298	FALSE	FALSE
1416782_s_at	NM_138602	Praf2	54637	X	0.0488485	0.0386613	0.389037	0.287587	-0.47814	-0.507555	7.34636	7.8245	7.85392	6.82485	7.99588	7.9352	7.97297	7.88032	7.51848	7.59291	7.658	7.69576	FALSE	FALSE
1416783_at	NM_009311	Tac1	21333	6	0.842609	0.73247	0.962226	0.914644	-0.0252151	0.0435005	2.91347	2.93868	2.86997	2.75217	2.83408	3.00962	2.80807	2.88602	2.81218	2.96775	2.92042	3.17605	FALSE	FALSE
1416784_at	NM_031190	Pgk2	18663	17	0.873197	0.568952	0.970324	0.844034	-0.0208735	0.0750913	2.80034	2.82121	2.72525	2.81972	2.7771	2.57011	2.60703	3.03374	2.71802	2.79162	2.85979	2.86329	FALSE	FALSE
1416785_at	NM_027398	Kcnip1	70357	11	0.366201	0.939441	0.759088	0.983756	-0.0836526	-0.00688241	3.01039	3.09404	3.01727	3.0168	3.03885	3.19528	3.01357	3.0673	2.99568	2.9994	3.01954	3.01868	FALSE	FALSE
1416786_at	NM_007394	Acvr1	11477	2	0.0191205	0.000434779	0.259155	0.0360459	-0.351165	-0.650443	5.41266	5.76383	6.0631	5.31073	6.128	5.52403	5.94278	5.956	5.44889	6.11854	5.81144	5.47836	FALSE	FALSE
1416787_at	NM_007394	Acvr1	11477	2	0.190307	0.114084	0.62232	0.461798	0.191743	0.236362	2.59929	2.40755	2.36293	2.60675	2.37905	2.67547	2.41854	2.16743	2.73254	2.2912	2.37974	2.45858	FALSE	FALSE
1416788_a_at	NM_008323	Idh3g	15929	X	0.0162387	0.00715123	0.243802	0.141895	-0.288907	-0.337498	10.333	10.6219	10.6705	10.271	10.5845	10.6397	10.6164	10.687	10.3304	10.8105	10.5389	10.3975	FALSE	FALSE
1416789_at	NM_008323	Idh3g	15929	X	0.0203471	0.015073	0.265177	0.192962	-0.271725	-0.289084	10.2991	10.5708	10.5882	10.2689	10.4901	10.6456	10.5689	10.5654	10.3837	10.7056	10.5015	10.2447	FALSE	FALSE
1416790_a_at	NM_011561	NA	NA	NA	0.333632	0.113499	0.736827	0.461245	-0.121277	-0.207232	8.2104	8.33168	8.41763	8.35046	8.18853	8.31492	8.50103	8.33913	8.11064	8.56333	8.34099	8.1701	FALSE	FALSE
1416791_a_at	BC005594	Nxf1	53319	19	0.717868	0.48275	0.922502	0.798817	-0.0602771	-0.118233	9.25999	9.32026	9.37822	9.26379	9.29058	9.08662	9.3903	9.54291	8.96499	9.45378	9.33126	9.55118	FALSE	FALSE
1416792_at	NM_008014	Ppm1g	14208	5	0.504043	0.0509944	0.835092	0.324997	-0.100501	-0.321999	9.88566	9.98616	10.2077	9.8094	9.96148	9.82292	10.1806	10.1236	9.8211	10.4809	10.0119	10.0265	FALSE	FALSE
1416793_at	NM_019717	Atl2	56298	17	0.0557337	0.524428	0.410166	0.821633	0.196848	0.0598929	9.56339	9.36655	9.5035	9.62218	9.52616	9.32592	9.55555	9.43515	9.57242	9.4288	9.33856	9.49558	FALSE	FALSE
1416794_at	NM_019717	Atl2	56298	17	0.852607	0.292013	0.965472	0.667316	0.0352474	-0.205755	7.28345	7.2482	7.48921	7.45123	7.46464	7.27439	7.74174	7.11135	7.52772	7.26124	7.35887	6.8714	FALSE	FALSE
1416795_at	NM_030004	Cryl1	68631	14	0.835924	0.104075	0.959867	0.445449	-0.0483025	-0.406812	6.82758	6.87588	7.23439	7.09247	6.72069	6.64626	7.40128	6.96084	6.51599	7.58121	7.02055	6.87429	FALSE	FALSE
1416796_at	NM_010879	Nck2	17974	1	0.349124	0.153592	0.747149	0.522528	-0.212514	-0.334268	7.22107	7.43358	7.55533	6.75558	7.68103	7.69344	7.64387	7.16731	7.28386	7.34109	7.43998	7.62375	FALSE	FALSE
1416797_at	NM_010879	Nck2	17974	1	0.421753	0.263982	0.793341	0.643346	-0.213955	-0.302358	3.97098	4.18494	4.27334	3.36558	4.18086	4.11052	4.22248	3.91558	4.06867	4.41669	4.52871	4.4787	FALSE	FALSE
1416798_a_at	NM_019731	Nme4	56520	17	0.000432529	0.00187009	0.0406016	0.0785481	-0.782118	-0.634745	5.47015	6.25227	6.10489	5.11165	6.14674	6.11619	6.16177	6.35039	5.65955	6.00618	6.29021	5.63924	FALSE	FALSE
1416799_at	AV320241	Trpm7	58800	2	0.00977112	0.00679216	0.194815	0.138228	0.368237	0.393298	10.2891	9.92084	9.89577	10.5088	9.94725	9.9922	9.93919	9.85633	10.2179	9.80088	9.91398	10.1405	FALSE	FALSE
1416800_at	AV320241	Trpm7	58800	2	0.386043	0.783257	0.771496	0.934369	0.120749	0.0376325	7.94668	7.82593	7.90905	7.97619	8.01709	7.68897	8.06735	7.94054	7.82626	7.6427	7.84828	8.0376	FALSE	FALSE
1416801_at	AV320241	Trpm7	58800	2	0.793634	0.264267	0.947677	0.643728	0.0559259	0.246335	4.45592	4.4	4.20959	4.42285	4.36033	4.19653	4.07252	4.08889	4.68909	4.19591	4.91457	4.25583	FALSE	FALSE
1416802_a_at	NM_026410	Cdca5	67849	19	0.653938	0.0368355	0.898024	0.282033	-0.169698	-0.886249	8.03555	8.20525	8.9218	8.18837	8.16265	7.51209	8.96524	8.5809	7.81938	9.6375	8.52275	8.0989	FALSE	FALSE
1416803_at	NM_010222	Fkbp7	14231	2	0.788691	0.102921	0.946412	0.443464	0.0524363	0.342322	5.9035	5.85106	5.56118	5.93642	5.583	5.62202	5.73779	5.94166	6.26387	5.36275	5.98951	5.51021	FALSE	FALSE
1416804_at	NM_053252	Ehbp1l1	114601	19	0.454927	0.140665	0.811809	0.503815	-0.0803808	-0.165586	8.05139	8.13177	8.21698	8.03103	8.09326	8.22468	8.25187	8.18994	8.06995	8.30579	7.98069	8.05318	FALSE	FALSE
1416805_at	NM_133187	Fam198b	68659	3	0.000540372	0.0166646	0.0458881	0.202696	0.595583	0.340765	10.4827	9.88716	10.142	10.4083	10.0361	9.86372	10.1533	10.074	10.4248	10.2365	9.72377	10.6152	FALSE	FALSE
1416806_at	NM_007997	Fdxr	14149	11	0.037551	0.0113541	0.347759	0.171872	-0.348183	-0.450203	4.00501	4.35319	4.45521	3.90227	4.24511	4.45737	4.38365	4.29115	3.8966	4.73687	4.31104	4.21614	FALSE	FALSE
1416807_at	NM_019865	NA	NA	NA	0.0773095	0.238278	0.461636	0.620079	-0.179794	-0.114437	9.7082	9.888	9.82264	9.66396	9.90266	9.96748	9.75151	9.85892	9.75189	9.81375	9.83759	9.70875	FALSE	FALSE
1416808_at	X14480	Nid1	18073	13	7.80001e-05	0.000294534	0.0150337	0.029324	1.49273	1.26038	4.55993	3.0672	3.29955	4.13005	3.19508	3.05121	3.61266	2.88945	5.08125	3.09092	3.26095	4.46848	FALSE	FALSE
1416809_at	BC010528	Cyp3a11	13112	5	0.987128	0.983696	0.997054	0.996048	-0.00199711	0.00252972	1.82862	1.83061	1.82609	1.77357	1.79357	2.05786	1.71792	1.75006	1.87261	1.96678	1.68393	1.83968	FALSE	FALSE
1416810_at	BC013344	Mea1	17256	17	0.089457	0.720635	0.487035	0.910643	-0.285654	-0.0558006	8.18064	8.46629	8.23644	8.02501	8.49204	8.55344	8.21325	8.50747	8.43064	8.00403	8.33797	8.08628	FALSE	FALSE
1416811_s_at	NM_007796	NA	NA	NA	1.24171e-05	5.10241e-05	0.00474598	0.0100491	-1.4841	-1.25546	7.46081	8.94491	8.71627	7.55765	8.93346	9.03163	8.25544	8.90061	7.24144	8.95991	8.90249	7.58334	TRUE	FALSE
1416812_at	BG518542	Tia1	21841	6	0.548325	0.319952	0.855946	0.689747	-0.10026	-0.168945	7.56009	7.66035	7.72904	7.7339	7.59328	7.73391	7.89832	7.84305	7.2636	7.69551	7.40411	7.68278	FALSE	FALSE
1416813_at	BG518542	Tia1	21841	6	0.616589	0.286234	0.883866	0.663024	-0.117008	-0.255223	6.51679	6.6338	6.77201	6.52856	6.5393	6.21631	6.70892	6.89814	6.16194	7.06781	6.78694	6.85986	FALSE	FALSE
1416814_at	BG518542	Tia1	21841	6	0.197981	0.461008	0.630708	0.787064	0.187927	0.104422	7.3054	7.11747	7.20098	7.46384	7.35535	7.33252	7.01469	7.07333	7.24839	7.23289	6.94656	7.20396	FALSE	FALSE
1416815_s_at	BE986800	Bub3	12237	7	0.0278085	0.00429343	0.306012	0.112767	-0.249012	-0.356399	11.0944	11.3434	11.4508	11.1155	11.4243	11.3436	11.333	11.3201	11.1219	11.595	11.3664	11.0457	FALSE	FALSE
1416816_at	NM_021605	Nek7	59125	1	0.897281	0.577248	0.976518	0.847361	-0.0133069	0.0579075	9.74847	9.76178	9.69057	9.68399	9.69435	9.70985	9.82304	9.73838	9.78787	9.55431	9.83711	9.77356	FALSE	FALSE
1416817_at	NM_021605	Nek7	59125	1	0.0268063	0.63675	0.301307	0.87443	0.325057	0.0608921	5.08213	4.75707	5.02123	5.19511	5.08595	4.93703	5.12487	4.76209	5.06867	4.85288	4.57208	4.9826	FALSE	FALSE
1416818_at	NM_020606	Parva	57342	7	0.0242832	0.0111346	0.288418	0.170231	0.3436	0.402959	2.54032	2.19672	2.13736	2.39762	2.15355	2.31003	2.13836	2.15919	2.83252	2.12016	2.12093	2.39081	FALSE	FALSE
1416819_at	AK013255	Cdc37	12539	9	0.0129248	0.00333893	0.217996	0.102638	-0.31499	-0.399873	10.7622	11.0772	11.1621	10.673	11.0388	11.0384	11.1537	11.174	10.7672	11.2938	11.0193	10.8465	FALSE	FALSE
1416820_at	AK013255	Cdc37	12539	9	0.0395869	0.040296	0.355612	0.293029	-0.298869	-0.29755	4.38634	4.68521	4.68389	4.48112	4.58394	4.53812	4.57666	4.71619	4.44537	4.89106	4.8013	4.23252	FALSE	FALSE
1416821_at	BC013711	Dgcr14	27886	16	0.00872488	0.00553162	0.185546	0.126372	-0.570947	-0.618882	5.19665	5.76759	5.81553	5.09895	5.66784	5.34649	5.81112	6.08491	5.29726	5.96763	5.87138	5.19373	FALSE	FALSE
1416822_at	BC013711	Dgcr14	27886	16	0.181116	0.361387	0.612653	0.722118	-0.194664	-0.129456	4.15294	4.34761	4.2824	4.06634	4.41919	4.21151	4.3049	4.6248	4.174	4.12311	4.20652	4.2185	FALSE	FALSE
1416823_a_at	NM_020573	Osbpl1a	64291	18	0.00399963	0.0232695	0.127722	0.234189	0.499056	0.358605	7.06594	6.56688	6.70733	7.07542	6.46771	6.49456	6.64127	6.60598	7.02664	7.01301	6.60011	7.09575	FALSE	FALSE
1416824_at	NM_026592	B230118H07Rik	68170	2	0.586266	0.711635	0.872531	0.907363	-0.0927857	0.0627531	7.7036	7.79639	7.64085	7.55682	7.86784	8.10622	7.42505	7.75947	7.79748	7.62966	7.52348	7.75651	FALSE	FALSE
1416825_at	NM_009228	Snta1	20648	2	0.453343	0.251002	0.811173	0.630772	-0.123257	-0.192575	3.72057	3.84383	3.91315	3.64748	4.11124	3.79292	3.93023	4.02932	4.00292	3.69798	3.70925	3.51133	FALSE	FALSE
1416826_a_at	NM_020048	Med20	56771	17	0.872096	0.686716	0.970093	0.897833	-0.0211564	0.0531926	8.38287	8.40403	8.32968	8.47554	8.47952	8.55901	8.41421	8.37993	8.38671	8.09532	8.27315	8.28638	FALSE	FALSE
1416827_at	NM_011539	Tbxas1	21391	6	0.0684503	0.0178352	0.441915	0.20866	-0.260085	-0.361049	10.5256	10.7857	10.8867	10.6433	10.8455	10.6169	11.0441	10.9138	10.3375	10.7705	10.8264	10.5962	FALSE	FALSE
1416828_at	BC018249	Snap25	20614	2	0.155213	0.81123	0.581997	0.944335	-0.145817	0.0232363	1.56808	1.7139	1.54485	1.46353	1.61716	1.72469	1.437	1.71372	1.61211	1.58038	1.70329	1.62862	FALSE	FALSE
1416829_at	NM_016774	Atp5b	11947	10	0.587503	0.210773	0.873219	0.591227	-0.055887	-0.133431	12.0261	12.082	12.1595	11.9722	12.0658	12.1282	12.0901	12.0776	12.07	12.3227	12.0401	12.0362	FALSE	FALSE
1416830_at	NM_020003	0610031J06Rik	56700	3	0.0121398	0.0821981	0.21264	0.404188	0.323695	0.204264	12.1791	11.8554	11.9748	12.1937	11.8856	11.7884	12.0736	11.9428	12.0373	11.9652	11.8349	12.3061	FALSE	FALSE
1416831_at	AI649303	Neu1	18010	17	0.001452	0.00581993	0.078013	0.129848	0.427137	0.342453	10.9765	10.5494	10.6341	10.8694	10.6077	10.6627	10.6207	10.5277	10.9994	10.6737	10.4577	11.0607	FALSE	FALSE
1416832_at	NM_026228	Slc39a8	67547	3	0.502617	0.996248	0.834503	0.999137	0.141498	-0.00098076	7.04558	6.90408	7.04656	7.15778	6.69538	6.86663	7.37536	6.9099	6.63009	7.06893	6.93571	7.34885	FALSE	FALSE
1416833_at	NM_029550	Keg1	64697	19	0.400089	0.342997	0.779782	0.707324	-0.102331	-0.115913	1.8429	1.94523	1.95881	1.92522	2.03	2.04477	1.82922	2.0564	1.79913	2.01722	1.73453	1.80436	FALSE	FALSE
1416834_x_at	NM_026612	Ndufb2	68198	6	0.111401	0.120756	0.522346	0.471696	-0.179457	-0.1743	8.53989	8.71935	8.71419	8.41418	8.77163	8.72721	8.72012	8.83039	8.61374	8.65083	8.60045	8.59175	FALSE	FALSE
1416835_s_at	NM_009665	Amd1	11702	10	0.76594	0.670965	0.939786	0.890588	-0.0377984	0.0540732	9.46368	9.50147	9.4096	9.51249	9.53801	9.5844	9.36388	9.32868	9.60296	9.32691	9.59134	9.27557	FALSE	FALSE
1416836_at	BC011058	Lrp10	65107	14	0.141269	0.29474	0.565088	0.669979	0.158592	0.109717	11.0754	10.9168	10.9656	10.906	10.9427	10.8879	10.9761	10.9458	11.1284	10.9782	10.9166	11.1917	FALSE	FALSE
1416837_at	BC018228	Bax	12028	7	0.390433	0.709782	0.773792	0.906553	-0.0939329	-0.0400558	10.7997	10.8936	10.8397	10.6376	10.8687	10.8051	10.8432	11.0062	10.8546	10.8072	10.8695	10.9068	FALSE	FALSE
1416838_at	NM_008650	Mut	17850	17	0.0890227	0.039187	0.485889	0.289259	-0.249786	-0.31474	8.99727	9.24706	9.31201	8.9664	9.3551	9.34315	9.45586	9.3095	8.83438	9.12507	9.08852	9.19103	FALSE	FALSE
1416839_at	NM_008650	Mut	17850	17	0.386325	0.885383	0.771626	0.968721	0.110606	-0.0180488	2.42267	2.31207	2.44072	2.45616	2.56807	2.37672	2.44349	2.19765	2.58951	2.3106	2.36182	2.22235	FALSE	FALSE
1416840_at	NM_026524	Mid1ip1	68041	X	0.00349056	0.000388735	0.121099	0.034096	-0.362134	-0.499118	10.8014	11.1635	11.3005	10.7227	11.2173	11.0747	11.3539	11.1709	10.8222	11.3302	11.2449	10.8591	FALSE	FALSE
1416841_at	NM_025423	1110059E24Rik	66206	19	0.127048	0.455605	0.545427	0.783076	-0.238548	-0.111155	7.76355	8.0021	7.87471	7.80433	7.98431	8.1168	7.82415	7.92162	8.02865	7.81566	7.96788	7.45767	FALSE	FALSE
1416842_at	NM_010360	Gstm5	14866	3	0.73693	0.748329	0.930018	0.921986	0.0957382	0.0914167	8.58706	8.49132	8.49565	8.24808	8.93897	8.79729	8.52594	8.3005	9.14087	8.02203	8.37618	8.37224	FALSE	FALSE
1416843_at	NM_008801	Pde6d	18582	1	0.196588	0.187404	0.62916	0.567353	-0.194061	-0.198495	8.19678	8.39084	8.39527	8.02935	8.41358	8.55869	8.41917	8.33417	8.50772	8.35308	8.27966	8.05327	FALSE	FALSE
1416844_at	NM_133182	Prmt2	15468	10	0.316535	0.257811	0.725941	0.637825	-0.147587	-0.167995	8.19056	8.33815	8.35855	8.01341	8.3629	8.08091	8.3328	8.5566	8.16256	8.37996	8.37693	8.39571	FALSE	FALSE
1416845_at	NM_133804	Tmem132a	98170	19	0.16945	0.89827	0.60133	0.972955	0.167103	-0.0147831	4.44158	4.27448	4.45637	4.333	4.54828	4.24216	4.5041	4.39692	4.58998	4.31672	4.18436	4.40177	FALSE	FALSE
1416846_a_at	NM_018884	Pdzrn3	55983	6	0.102878	0.182236	0.50984	0.561063	0.161202	0.128671	2.37706	2.21585	2.24838	2.35067	2.29849	2.2385	2.30458	2.17776	2.36884	2.14208	2.2313	2.41166	FALSE	FALSE
1416847_s_at	NM_133893	NA	NA	NA	0.860621	0.395515	0.96718	0.745331	-0.0206599	0.101838	1.72463	1.74529	1.62279	1.71984	1.5124	1.72467	1.51627	1.86596	1.70899	1.8397	1.64524	1.74506	FALSE	FALSE
1416848_at	NM_025401	Ubl5	66177	9	0.73941	0.627418	0.930757	0.870373	-0.0377499	0.0552664	7.32996	7.36771	7.2747	7.28925	7.4559	7.47814	7.1911	7.3107	7.42738	7.17708	7.31429	7.27326	FALSE	FALSE
1416849_at	NM_134007	Cisd1	52637	10	0.662926	0.527826	0.901887	0.823775	0.0755073	0.109976	8.4708	8.39529	8.36083	8.33481	8.45796	8.66883	8.37032	8.31538	8.8138	8.2542	8.20168	8.2638	FALSE	FALSE
1416850_s_at	NM_134007	Cisd1	52637	10	0.690824	0.977526	0.912377	0.994103	-0.0499001	0.00351947	9.78095	9.83085	9.77743	9.62943	9.80355	9.97183	9.74622	9.75696	10.023	9.78252	9.76375	9.69041	FALSE	FALSE
1416851_at	NM_133726	St13	70356	15	0.288547	0.419444	0.707056	0.761782	-0.108292	0.0813351	5.05807	5.16636	4.97674	5.04282	4.9315	5.11597	4.90682	5.26411	5.11624	5.09189	5.11902	5.01515	FALSE	FALSE
1416852_a_at	BC017126	Ncdn	26562	4	0.527021	0.970828	0.845804	0.99196	0.103801	-0.00593759	7.49647	7.39267	7.50241	7.27924	7.25786	7.29511	7.43983	7.48575	7.49399	7.80955	7.39716	7.71619	FALSE	FALSE
1416853_at	BC017126	Ncdn	26562	4	0.298091	0.377125	0.713202	0.732783	0.295217	-0.248542	6.878	6.58278	7.12654	6.43563	6.5749	6.39985	7.20839	6.78247	6.91618	7.59634	6.56603	7.28219	FALSE	FALSE
1416854_at	NM_011402	Slc34a2	20531	5	0.253685	0.528767	0.680745	0.824541	0.165382	0.0890624	2.91902	2.75364	2.82996	2.84399	3.08375	2.90047	2.66078	2.66956	3.08988	2.74536	2.69089	2.8232	FALSE	FALSE
1416855_at	BB550400	Gas1	14451	13	0.28425	0.248688	0.703812	0.62923	0.288397	0.31223	3.3569	3.06851	3.04467	3.07087	3.24799	3.36578	3.06351	2.82161	3.9958	2.82252	3.01813	3.00404	FALSE	FALSE
1416856_at	BC005579	Oser1	66680	2	0.104532	0.0299651	0.512455	0.259795	-0.173583	-0.246107	9.42399	9.59758	9.6701	9.5531	9.63415	9.60906	9.6187	9.58013	9.40677	9.75745	9.60353	9.31211	FALSE	FALSE
1416857_at	NM_009143	Sdf2	20316	11	0.352519	0.102263	0.749916	0.442157	0.111921	0.206662	11.1318	11.0198	10.9251	11.1017	11.0877	11.1334	10.9653	10.9741	11.2032	10.7223	10.952	11.0904	FALSE	FALSE
1416858_a_at	NM_013902	Fkbp3	30795	12	0.463376	0.920626	0.816195	0.979131	0.0979236	0.0131203	9.13887	9.04095	9.12575	9.38907	8.96229	9.09918	9.26137	8.99665	9.01399	9.15359	9.02701	9.01355	FALSE	FALSE
1416859_at	NM_013902	Fkbp3	30795	12	0.790193	0.665266	0.946644	0.888068	0.0481111	-0.0784788	8.23606	8.18795	8.31454	8.4153	7.92772	7.96351	8.4966	8.31649	8.07661	8.5193	8.28385	8.21627	FALSE	FALSE
1416860_s_at	BC016573	Ing1	26356	8	0.225847	0.309617	0.659624	0.682005	-0.189395	-0.157024	8.98951	9.1789	9.14653	9.12405	9.27166	9.33347	9.11138	9.07754	9.17717	9.05656	9.12571	8.66731	FALSE	FALSE
1416861_at	NM_011484	Stam	20844	2	0.883561	0.287678	0.973	0.664288	0.0260534	0.194848	7.55614	7.53008	7.36129	7.61395	7.61669	7.80372	7.33106	7.2588	7.7207	7.13611	7.52773	7.33376	FALSE	FALSE
1416862_at	NM_011484	Stam	20844	2	0.610609	0.548309	0.881763	0.834884	-0.130567	0.15434	5.30981	5.44038	5.15547	5.25282	5.47227	5.70308	5.41419	5.01024	5.4499	4.57995	5.60782	5.2267	FALSE	FALSE
1416863_at	NM_022419	Abhd8	64296	8	0.413243	0.19016	0.787597	0.570001	0.149269	0.245887	4.7356	4.58633	4.48972	4.30921	4.48237	4.69055	4.51469	4.63407	5.09427	4.47208	4.43438	4.80332	FALSE	FALSE
1416864_at	NM_009298	Surf6	20935	2	0.547593	0.704679	0.855811	0.904097	-0.0756362	-0.0473931	6.79084	6.86648	6.83823	6.85651	6.72276	6.89667	6.74246	6.99778	6.79084	7.04948	6.70499	6.72517	FALSE	FALSE
1416865_at	BC011462	Fgd1	14163	X	0.930118	0.951617	0.984501	0.987123	0.00924782	-0.00639783	3.32089	3.31164	3.32729	3.26105	3.35838	3.26881	3.21206	3.21354	3.33708	3.41142	3.45257	3.36454	FALSE	FALSE
1416866_at	NM_009748	Bet1	12068	6	0.390441	0.0206301	0.773792	0.22148	0.0853564	0.261739	7.91272	7.82736	7.65098	7.91482	7.70472	7.94477	7.68769	7.79692	7.93432	7.56053	7.7404	7.88902	FALSE	FALSE
1416867_at	NM_009748	Bet1	12068	6	0.771949	0.894325	0.941056	0.971792	-0.047651	0.0218009	6.58095	6.6286	6.55915	6.49367	6.54265	7.01413	6.5125	6.43215	6.76353	6.62229	6.43952	6.48565	FALSE	FALSE
1416868_at	BC027026	Cdkn2c	12580	4	0.118104	0.0122025	0.532883	0.176386	-0.433406	-0.775462	8.63775	9.07116	9.41321	8.68033	8.8539	8.61561	9.58255	9.16446	8.64778	9.8032	9.4334	8.58514	FALSE	FALSE
1416869_x_at	NM_023684	NA	NA	NA	0.418893	0.166516	0.791431	0.540484	0.112225	0.198759	4.24221	4.12999	4.04345	4.15239	4.10758	3.97178	3.84175	4.24779	4.13389	4.18103	4.17038	4.44036	FALSE	FALSE
1416870_at	NM_017470	Dnal4	54152	15	0.747328	0.740883	0.93294	0.91879	-0.0435425	-0.0447006	5.30688	5.35042	5.35158	5.15122	5.44271	5.32493	5.13999	5.47202	5.50402	5.47203	5.25431	5.26539	FALSE	FALSE
1416871_at	NM_007403	Adam8	11501	7	0.0781858	0.0145843	0.463413	0.190381	-0.22344	-0.336302	13.4802	13.7036	13.8165	13.4704	13.741	13.5702	13.8306	13.7742	13.3171	13.8779	13.7666	13.6531	FALSE	FALSE
1416872_at	NM_019656	Tspan6	56496	X	0.620972	0.134421	0.885692	0.494005	0.0669599	0.21398	2.8159	2.74894	2.60192	2.82945	2.61767	2.76836	2.63463	2.68658	3.07939	2.55346	2.79188	2.53885	FALSE	FALSE
1416873_a_at	NM_016756	Cdk2	12566	10	0.055826	0.00548682	0.410333	0.125752	-0.248443	-0.405938	7.67628	7.92472	8.08222	7.74789	7.93645	7.89525	8.02862	8.01967	7.56829	8.28159	7.85925	7.71266	FALSE	FALSE
1416874_a_at	NM_019458	Paf1	54624	7	0.723359	0.142103	0.924263	0.505567	-0.0401683	-0.175996	6.42615	6.46632	6.60214	6.27976	6.4845	6.48665	6.61073	6.38249	6.57814	6.71121	6.52981	6.42055	FALSE	FALSE
1416875_at	NM_022321	Parvg	64099	15	0.544673	0.875716	0.854772	0.965844	0.142365	-0.0364235	7.25106	7.1087	7.28749	7.12872	6.86876	6.76474	7.20621	7.37193	7.39084	7.78749	7.18944	7.23363	FALSE	FALSE
1416876_at	NM_022321	Parvg	64099	15	0.295401	0.295412	0.711422	0.670392	0.280971	0.280964	6.53178	6.25081	6.25082	6.42775	5.94384	5.79903	6.3803	6.30447	6.99014	6.4283	6.64893	6.17745	FALSE	FALSE
1416877_a_at	AI594880	Mrpl51	66493	6	0.262002	0.104404	0.687259	0.445985	-0.127502	-0.191704	10.3922	10.5197	10.5839	10.3931	10.464	10.6202	10.5306	10.4759	10.4604	10.757	10.4629	10.3229	FALSE	FALSE
1416878_at	AI594880	Mrpl51	66493	6	0.138804	0.0328517	0.561783	0.270021	-0.320285	-0.493374	4.58353	4.90382	5.07691	4.82414	5.40992	5.26001	4.88564	4.76061	4.60039	4.93516	4.69083	4.32606	FALSE	FALSE
1416879_at	AI594880	Mrpl51	66493	6	0.832172	0.590701	0.958939	0.853246	0.0335894	0.0858024	3.02738	2.99379	2.94158	3.11348	3.21573	2.9232	2.9298	2.8201	2.94244	2.67922	3.23808	3.02622	FALSE	FALSE
1416880_at	BC003839	Mcl1	17210	3	0.0583508	0.0900019	0.418257	0.418644	0.220166	0.193298	12.1983	11.9781	12.005	12.1208	11.9816	11.9207	12.0629	12.0428	12.1014	11.9703	11.9708	12.3726	FALSE	FALSE
1416881_at	BC003839	Mcl1	17210	3	0.685298	0.573293	0.910569	0.84628	0.0427615	0.0596729	11.224	11.1813	11.1643	11.1083	11.2027	11.1473	11.1549	11.075	11.3188	11.1354	11.3214	11.245	FALSE	FALSE
1416882_at	NM_026418	Rgs10	67865	7	0.0945052	0.0643462	0.496191	0.360198	-0.208985	-0.235272	10.6177	10.8266	10.8529	10.583	10.8205	10.6486	10.8237	10.7834	10.6521	10.9146	11.0479	10.6178	FALSE	FALSE
1416883_at	NM_019649	Clptm1	56457	7	0.858231	0.240545	0.96671	0.622136	-0.0402348	-0.274087	9.71824	9.75848	9.99233	9.42089	9.68111	9.41161	10.0885	9.96854	9.59902	10.2074	9.89528	10.1348	FALSE	FALSE
1416884_at	BC018354	NA	NA	NA	0.11228	0.140735	0.523895	0.503815	-0.193242	-0.177518	9.25586	9.4491	9.43338	9.3203	9.21405	9.49992	9.53213	9.41826	9.24605	9.55395	9.42913	9.20123	FALSE	FALSE
1416885_at	NM_054099	1110038F14Rik	117171	15	0.0227601	0.132547	0.279635	0.49121	-0.300393	-0.182673	6.73273	7.03313	6.9154	6.71482	7.06002	7.20789	6.87118	6.98714	6.70441	6.81502	6.90434	6.77896	FALSE	FALSE
1416886_at	NM_020558	C1d	57316	11	0.0959021	0.364318	0.497701	0.723936	-0.497774	-0.25711	3.82938	4.32715	4.08649	3.52115	4.36454	3.98997	4.11224	4.62158	4.46496	3.78268	4.3699	3.50202	FALSE	FALSE
1416887_at	NM_020558	C1d	57316	11	0.122063	0.00176423	0.537719	0.0763841	-0.167533	-0.420669	3.10807	3.2756	3.52874	3.0544	3.58861	3.38329	3.42291	3.19679	3.19535	3.57471	3.24674	3.07447	FALSE	FALSE
1416888_at	BC021400	Fadd	14082	7	0.186829	0.792478	0.619774	0.938095	-0.15707	-0.0299245	7.08361	7.24068	7.11353	7.11359	6.99561	7.14795	7.11392	7.22947	7.20018	7.23106	7.34461	6.93704	FALSE	FALSE
1416889_at	NM_009405	Tnni2	21953	7	0.0143015	0.0204096	0.231045	0.220361	0.469086	0.436033	6.54968	6.0806	6.11365	6.72872	5.81826	6.14458	6.08313	6.12983	6.3963	6.43956	5.96739	6.52403	FALSE	FALSE
1416890_at	NM_134139	Wdr74	107071	19	0.00476943	0.00710653	0.140134	0.141569	-0.690091	-0.644189	7.90428	8.59438	8.54847	7.68655	8.39218	8.21166	8.40332	8.84609	8.03691	8.84992	8.72537	7.98939	FALSE	FALSE
1416891_at	U70674	Numb	18222	12	0.671638	0.227132	0.904908	0.609284	-0.0593562	-0.175044	9.78417	9.84352	9.95921	9.63029	9.79716	9.69765	9.96349	9.95479	9.69822	10.117	9.87813	10.024	FALSE	FALSE
1416892_s_at	BC021353	Fam107b	66540	2	0.095304	0.105406	0.496799	0.448135	0.238758	0.230731	8.64492	8.40617	8.41419	8.84046	8.46598	8.60492	8.42778	8.30368	8.66014	8.34882	8.3099	8.43417	FALSE	FALSE
1416893_at	BC021353	Fam107b	66540	2	0.64301	0.997182	0.893784	0.999266	0.100852	0.000764086	6.07787	5.97702	6.0771	6.10419	6.30762	6.03584	6.01468	5.64092	6.43772	5.90902	6.25429	5.69169	FALSE	FALSE
1416894_at	NM_024172	Hspbp1	66245	7	0.122202	0.0304552	0.537962	0.261381	-0.273898	-0.409095	7.39653	7.67043	7.80563	7.26942	7.72232	7.56843	7.52329	7.76881	7.34989	8.17126	7.67404	7.57028	FALSE	FALSE
1416895_at	D38146	Efna1	13636	3	0.0473342	0.0746248	0.383271	0.386946	0.289617	0.254856	2.94547	2.65585	2.69061	2.68343	2.70489	2.55901	2.70353	2.8148	3.09512	2.66342	2.59374	3.05786	FALSE	FALSE
1416896_at	NM_009097	Rps6ka1	20111	4	0.0052818	0.00143158	0.148051	0.068631	-0.524555	-0.644829	8.81803	9.34258	9.46285	8.62479	9.34546	9.27902	9.34154	9.56612	8.90094	9.70157	9.1826	8.92834	FALSE	FALSE
1416897_at	NM_030253	Parp9	80285	16	0.00195191	0.0519139	0.0911313	0.327831	-0.735068	-0.388498	7.87341	8.60848	8.2619	7.4562	8.49771	8.63808	8.20052	8.55289	8.11146	8.08749	8.63445	8.05256	FALSE	FALSE
1416898_a_at	NM_016849	Irf3	54131	7	0.0682319	0.00667082	0.441573	0.137415	-0.250982	-0.419655	5.5515	5.80248	5.97115	5.31932	5.96631	5.89749	5.9536	5.84407	5.74763	5.99354	5.66588	5.58754	FALSE	FALSE
1416899_at	NM_009482	Utf1	22286	7	0.808234	0.994796	0.952541	0.998871	-0.0323522	-0.000868046	3.73991	3.77226	3.74077	3.6788	3.8431	4.0076	3.6326	3.6072	3.9034	3.74663	3.70198	3.63752	FALSE	FALSE
1416900_s_at	NM_138647	NA	NA	NA	0.112955	0.886421	0.524574	0.969188	-0.154387	-0.0130029	3.02791	3.18229	3.04091	2.95022	3.06315	3.12061	3.01325	3.23373	3.09658	3.04632	3.19254	3.03691	FALSE	FALSE
1416901_at	BC007190	Npc2	67963	12	0.068176	0.0927615	0.441543	0.423542	0.174548	0.158643	13.59	13.4154	13.4313	13.6055	13.3966	13.4106	13.5	13.4255	13.5496	13.3974	13.4102	13.6148	FALSE	FALSE
1416902_a_at	NM_009942	NA	NA	NA	0.118074	0.123093	0.532883	0.474742	-0.151639	-0.149333	11.371	11.5226	11.5203	11.2914	11.4893	11.5169	11.4795	11.5399	11.395	11.592	11.511	11.4264	FALSE	FALSE
1416903_at	NM_008749	Nucb1	18220	7	0.118193	0.644893	0.533061	0.878574	0.1865	0.0517818	12.0403	11.8538	11.9886	11.9818	11.9332	11.7877	12.0942	11.8887	11.913	11.9382	11.8851	12.2262	FALSE	FALSE
1416904_at	NM_020007	Mbnl1	56758	3	0.0185477	0.0923335	0.256061	0.423076	-0.25455	-0.168475	12.9501	13.2046	13.1185	12.9191	13.2117	13.2601	13.1098	13.1579	12.9789	13.0341	13.1958	12.9521	FALSE	FALSE
1416905_at	NM_008190	Guca2a	14915	4	0.542783	0.870767	0.853547	0.964174	-0.0674707	-0.0178707	2.58144	2.64891	2.59931	2.57513	2.56736	2.70038	2.71095	2.70096	2.7178	2.51961	2.54539	2.45138	FALSE	FALSE
1416906_at	NM_021505	Anapc5	59008	5	0.0896849	0.00347602	0.487153	0.103844	-0.265376	-0.538776	10.7108	10.9762	11.2496	10.6382	11.0461	10.7308	11.2583	11.1272	10.6575	11.4445	11.0706	10.8369	FALSE	FALSE
1416907_at	BB818311	Tsn	22099	1	0.857566	0.866546	0.966613	0.96304	-0.0285795	0.0267573	9.19554	9.22412	9.16878	9.27854	9.20897	9.57018	9.14901	8.94742	9.30102	9.14836	9.15475	9.00705	FALSE	FALSE
1416908_s_at	BB818311	Tsn	22099	1	0.110514	0.155085	0.520761	0.52464	-0.159632	-0.140172	10.3329	10.4926	10.4731	10.315	10.5264	10.5361	10.4362	10.4859	10.4328	10.4567	10.4556	10.251	FALSE	FALSE
1416909_at	NM_025457	Pigyl	66268	9	0.625042	0.248194	0.88726	0.628874	-0.0999643	-0.243259	6.47019	6.57016	6.71345	6.19139	6.59033	6.79132	6.85952	6.72651	6.84567	6.69051	6.19264	6.37352	FALSE	FALSE
1416910_at	NM_025384	Dnajc15	66148	14	0.35029	0.764665	0.747996	0.928283	-0.139148	0.0436727	10.6367	10.7759	10.593	10.5731	10.7994	10.8821	10.6842	10.5918	10.7046	10.2955	10.8537	10.6325	FALSE	FALSE
1416911_a_at	NM_023423	Akirin1	68050	4	0.149701	0.123138	0.575002	0.47475	0.404851	0.436895	9.7347	9.32984	9.2978	9.99277	9.55002	9.81978	9.27796	9.17253	9.99137	9.06542	8.99723	9.21995	FALSE	FALSE
1416912_at	NM_023423	Akirin1	68050	4	0.0341893	0.0318083	0.334522	0.26584	0.235053	0.239113	10.8951	10.66	10.656	10.8089	10.731	10.7247	10.5963	10.6592	11.0039	10.6407	10.5963	10.8725	FALSE	FALSE
1416913_at	NM_007954	Ces1c	13884	8	0.196473	0.664557	0.62916	0.887556	-0.158946	0.0512712	2.02324	2.18219	1.97197	2.07827	1.88876	2.40036	2.06594	2.02569	2.00622	1.96122	2.12051	1.98523	FALSE	FALSE
1416914_s_at	NM_023166	NA	NA	NA	0.186363	0.619511	0.619338	0.866859	-0.187789	-0.0677641	10.7155	10.9033	10.7833	10.5692	10.8468	11.0853	10.6564	10.8835	10.937	10.8466	10.7411	10.6403	FALSE	FALSE
1416915_at	U42190	Msh6	17688	17	0.0726341	0.00712539	0.451139	0.14168	-0.392093	-0.66014	7.80898	8.20107	8.46912	7.92671	8.074	7.94023	8.51151	8.2919	7.58497	8.82183	8.37108	7.91525	FALSE	FALSE
1416916_at	NM_007921	Elf3	13710	1	0.234141	0.282095	0.666141	0.659559	0.192581	0.172889	3.0073	2.81472	2.83442	2.99712	2.91794	3.09208	2.92017	2.63192	2.81213	2.66514	2.72016	3.21266	FALSE	FALSE
1416917_at	NM_021437	1700123O20Rik	58248	14	0.340382	0.942572	0.742029	0.984444	-0.108639	0.00801231	9.44222	9.55086	9.43421	9.39013	9.48069	9.71391	9.39402	9.5125	9.57875	9.42791	9.42616	9.35778	FALSE	FALSE
1416918_at	NM_016747	Dlg3	53310	X	9.85301e-07	1.6176e-05	0.00108386	0.00536436	1.15013	0.838676	3.79469	2.64456	2.95601	3.92223	2.8334	2.5359	2.98031	2.73115	3.77023	3.05433	2.66662	3.6916	TRUE	FALSE
1416919_a_at	NM_016902	Nphp1	53885	2	0.183458	0.114012	0.615875	0.461749	-0.182742	-0.221516	3.89104	4.07378	4.11255	3.78574	4.24699	4.31067	4.05539	3.99425	3.86694	4.03527	3.91642	4.02043	FALSE	FALSE
1416920_at	NM_009032	NA	NA	NA	0.0189202	0.0161489	0.258168	0.199489	-0.31317	-0.32357	5.79145	6.10462	6.11502	5.73292	6.19959	6.28403	6.05552	6.09475	5.88692	6.08996	5.93509	5.75452	FALSE	FALSE
1416921_x_at	NM_007438	NA	NA	NA	0.277011	0.106663	0.698169	0.450938	-0.113147	-0.1746	12.6225	12.7356	12.7971	12.527	12.8569	12.8439	12.8239	12.7079	12.6886	12.7105	12.6551	12.6518	FALSE	FALSE
1416922_a_at	AK018668	NA	NA	NA	0.146313	0.0189547	0.571194	0.214246	0.176228	0.313328	10.6725	10.4963	10.3592	10.6155	10.5136	10.6591	10.3105	10.444	10.739	10.2535	10.3858	10.6631	FALSE	FALSE
1416923_a_at	AK018668	NA	NA	NA	0.0199588	0.00636343	0.263113	0.134373	0.298191	0.371125	9.8007	9.50251	9.42958	9.77012	9.58788	9.54074	9.45856	9.53083	9.85981	9.24229	9.43596	9.77217	FALSE	FALSE
1416924_at	NM_018772	Bri3	55950	5	0.00837684	0.00223547	0.181921	0.0852979	0.336222	0.419056	11.9956	11.6594	11.5765	11.9453	11.7102	11.724	11.574	11.5552	12.0463	11.4454	11.6989	11.9952	FALSE	FALSE
1416925_at	NM_008379	Kpnb1	16211	11	0.73542	0.0741794	0.929471	0.385587	-0.0576474	-0.33126	9.08921	9.14686	9.42047	9.15757	9.04413	9.01137	9.48458	9.28144	8.95272	9.7327	9.14775	9.15733	FALSE	FALSE
1416926_at	AW495711	Trp53inp1	60599	4	0.943299	0.184126	0.986668	0.56393	-0.0170863	0.334558	9.26694	9.28402	8.93238	9.20262	9.27752	9.73316	8.95467	9.08269	9.5691	8.56495	9.03622	9.02909	FALSE	FALSE
1416927_at	AW495711	Trp53inp1	60599	4	0.598756	0.0318805	0.877236	0.266217	-0.0875574	0.402483	3.79213	3.87969	3.38965	3.76495	3.40771	4.09517	3.33106	3.51546	4.00184	3.43018	4.02844	3.60959	FALSE	FALSE
1416928_at	NM_029397	Rbm12	75710	2	0.450558	0.194678	0.809748	0.574903	0.0976778	0.173029	8.33322	8.23554	8.16019	8.37887	8.29805	8.42023	8.02688	8.10056	8.44389	8.15563	8.18583	8.17689	FALSE	FALSE
1416929_at	NM_029397	Rbm12	75710	2	0.916675	0.932131	0.980736	0.982351	-0.0308437	-0.0251044	4.03883	4.06967	4.06393	4.09444	4.26296	4.41714	4.20611	4.23325	4.52529	3.72273	3.55863	3.49676	FALSE	FALSE
1416930_at	NM_010742	Ly6d	17068	15	0.905333	0.145798	0.978786	0.510927	0.0118804	0.153799	2.70576	2.69388	2.55196	2.77883	2.56575	2.75766	2.53003	2.67688	2.7856	2.5601	2.64709	2.55284	FALSE	FALSE
1416931_at	NM_022988	Nif3l1	65102	1	0.00840213	0.0297667	0.18201	0.259021	-0.440215	-0.340208	7.78347	8.22369	8.12368	7.66958	8.28723	8.29205	8.03302	8.29708	8.03683	8.05079	8.08194	7.644	FALSE	FALSE
1416932_at	BC011435	Cog2	76332	8	0.446305	0.575678	0.807151	0.846736	-0.11414	-0.0832872	6.87093	6.98507	6.95422	6.97094	7.01142	6.79443	7.01799	6.84554	6.76714	6.83324	7.31524	6.87472	FALSE	FALSE
1416933_at	NM_008898	Por	18984	5	0.00572103	0.0178248	0.153372	0.208593	0.54786	0.442501	12.2674	11.7196	11.8249	12.2632	11.7953	11.4054	11.8629	11.6915	12.1265	11.8167	12.0619	12.4127	FALSE	FALSE
1416934_at	NM_019926	Mtm1	17772	X	0.156326	0.0247627	0.583432	0.239867	0.242996	0.419126	8.73941	8.49641	8.32028	8.85143	8.47256	8.73898	8.39604	8.46879	8.86535	8.09224	8.28147	8.50144	FALSE	FALSE
1416935_at	NM_011706	Trpv2	22368	11	0.0558976	0.22981	0.410659	0.611975	0.251192	0.148393	11.4982	11.247	11.3498	11.4306	11.2095	11.1726	11.3481	11.1927	11.4119	11.4918	11.3757	11.6521	FALSE	FALSE
1416936_at	NM_007377	Aatk	11302	11	0.08239	0.415074	0.472336	0.758773	0.405778	0.17851	5.47396	5.06818	5.29545	5.17425	4.88508	4.86058	5.34687	5.15409	5.46427	5.65441	5.18988	5.78336	FALSE	FALSE
1416937_at	BC024621	Gabarap	56486	11	0.668746	0.233564	0.903973	0.616345	0.0466533	0.134281	13.1119	13.0653	12.9776	13.0453	13.1144	13.2011	12.9265	12.9732	13.1868	12.892	13.0215	13.1036	FALSE	FALSE
1416938_at	NM_025366	Chchd1	66121	14	0.150808	0.397952	0.576233	0.74741	-0.152065	-0.0862454	9.99373	10.1458	10.08	9.94606	10.0484	10.192	10.0704	10.0952	10.1444	10.1211	10.1501	9.89078	FALSE	FALSE
1416939_at	NM_026438	Ppa1	67895	10	0.0111197	0.015269	0.206326	0.194204	-0.410892	-0.386205	8.86517	9.27607	9.25138	8.84819	9.11861	9.07996	9.22308	9.34837	9.0387	9.41245	9.39987	8.70864	FALSE	FALSE
1416940_at	NM_134084	Ppif	105675	14	0.0953159	0.0548293	0.496804	0.336565	-0.158309	-0.186928	5.64418	5.80249	5.83111	5.59293	5.84926	5.85593	5.82567	5.74678	5.65026	5.81839	5.80476	5.68935	FALSE	FALSE
1416941_s_at	NM_033561	Eif4h	22384	5	0.598372	0.492596	0.877118	0.804162	-0.0526148	-0.0688961	11.6425	11.6951	11.7114	11.6591	11.6439	11.8099	11.6779	11.6552	11.6773	11.8124	11.6202	11.5911	FALSE	FALSE
1416942_at	NM_030711	Erap1	80898	13	0.0866815	0.264714	0.481781	0.644183	0.197375	0.122657	8.49146	8.29408	8.3688	8.5197	8.29535	8.35284	8.40231	8.33571	8.61258	8.40873	8.19369	8.34209	FALSE	FALSE
1416943_at	NM_009455	NA	NA	NA	0.355936	0.931365	0.752415	0.982023	-0.140047	0.0127742	11.0872	11.2272	11.0744	11.2145	11.2503	11.3898	11.0629	11.1928	11.2287	10.9102	11.0992	10.8184	FALSE	FALSE
1416944_a_at	NM_011903	Tlk2	24086	11	0.385692	0.363498	0.771436	0.723437	0.125064	0.131271	7.13712	7.01206	7.00585	7.34778	6.98925	7.26497	7.02689	6.85347	7.12382	7.00141	6.91772	6.93976	FALSE	FALSE
1416945_at	NM_133949	Ptov1	84113	7	0.242613	0.674226	0.67278	0.89234	-0.178503	-0.0621945	5.71971	5.89821	5.78191	5.50097	5.69428	6.15088	5.73001	5.70556	5.83831	5.92142	5.8382	5.81985	FALSE	FALSE
1416946_a_at	NM_130864	NA	NA	NA	0.089865	0.114208	0.487207	0.461798	-0.195073	-0.179753	9.29124	9.48631	9.47099	9.16386	9.46497	9.60516	9.50797	9.4909	9.40514	9.44004	9.36288	9.30473	FALSE	FALSE
1416947_s_at	NM_130864	NA	NA	NA	0.211319	0.179046	0.644067	0.556292	-0.132078	-0.142931	9.22682	9.3589	9.36975	9.08186	9.2916	9.3754	9.39875	9.39517	9.27456	9.4189	9.30612	9.32404	FALSE	FALSE
1416948_at	NM_011288	Mrpl23	19935	7	0.149571	0.0741917	0.574863	0.385587	-0.159953	-0.204383	9.59181	9.75176	9.79619	9.42362	9.76594	9.78739	9.74544	9.7276	9.71104	9.8772	9.7403	9.64077	FALSE	FALSE
1416949_s_at	NM_008202	Slc39a7	14977	17	0.123687	0.891216	0.540261	0.970916	0.226058	0.0188431	9.79513	9.56907	9.77628	9.76222	9.47143	9.55023	9.90501	9.58924	9.69908	9.95241	9.56773	9.92407	FALSE	FALSE
1416950_at	NM_134131	Tnfaip8	106869	18	0.0616791	0.391076	0.425816	0.742118	-0.280802	-0.119474	10.5781	10.8589	10.6976	10.5687	10.8737	11.0534	10.6785	10.8283	10.7279	10.5405	10.695	10.4378	FALSE	FALSE
1416951_a_at	NM_023721	Atp6v1d	73834	12	0.0184667	0.00739148	0.255403	0.143444	0.354904	0.423221	11.7673	11.4124	11.3441	11.8734	11.525	11.6109	11.3052	11.3079	11.7668	11.202	11.3184	11.6617	FALSE	FALSE
1416952_at	NM_023721	Atp6v1d	73834	12	0.00704121	0.00309866	0.169278	0.0990488	0.376948	0.432652	11.3457	10.9687	10.913	11.3735	11.1107	11.0852	10.858	10.8981	11.3446	10.7703	10.9229	11.3189	FALSE	FALSE
1416953_at	NM_010217	Ctgf	14219	10	0.0090807	0.00523278	0.189976	0.123757	1.51823	1.6736	10.3223	8.80408	8.64871	9.59216	8.93849	9.47697	9.22062	8.33155	11.1705	7.78702	8.60372	10.2043	FALSE	FALSE
1416954_at	BC003222	Slc25a10	27376	11	0.278188	0.139117	0.698933	0.502076	-0.436372	-0.611878	7.60389	8.04026	8.21577	7.58697	7.53668	7.39276	8.00978	8.30182	7.38153	9.10085	8.42621	7.84318	FALSE	FALSE
1416955_at	BC003222	Slc25a10	27376	11	0.599354	0.204889	0.877262	0.585084	-0.146171	-0.365646	6.32033	6.4665	6.68598	6.34557	6.18268	5.92818	6.69258	6.60671	6.27959	7.18268	6.86463	6.33584	FALSE	FALSE
1416956_at	U31908	Kcnab2	16498	4	0.273857	0.0499918	0.696314	0.32242	-0.15697	-0.302538	10.0758	10.2328	10.3784	10.0392	10.1305	10.1129	10.3357	10.2768	10.0703	10.6689	10.3087	10.1179	FALSE	FALSE
1416957_at	NM_011136	Pou2af1	18985	9	0.956315	0.347623	0.989366	0.711285	-0.0067681	0.118805	1.51487	1.52164	1.39607	1.33646	1.41795	1.33152	1.42306	1.6795	1.64271	1.34719	1.55391	1.56545	FALSE	FALSE
1416958_at	NM_011584	Nr1d2	353187	14	0.110651	0.078756	0.520982	0.397223	0.316025	0.353578	8.74104	8.42501	8.38746	8.70798	8.40856	8.81239	8.48463	8.24599	9.01269	8.26919	8.21666	8.50244	FALSE	FALSE
1416959_at	NM_011584	Nr1d2	353187	14	0.856069	0.316779	0.966142	0.687175	0.0287346	0.162769	3.08297	3.05423	2.9202	3.13904	2.97304	3.21009	2.94195	2.69692	3.20881	2.84561	3.25569	2.90105	FALSE	FALSE
1416960_at	NM_024256	B3gat3	72727	19	0.808082	0.472101	0.952508	0.793155	0.0487705	-0.146152	7.72565	7.67688	7.8718	7.30019	7.81873	7.39978	8.03081	7.88061	7.8144	7.76586	7.75024	8.06236	FALSE	FALSE
1416961_at	NM_009773	Bub1b	12236	2	0.20951	0.017437	0.64257	0.206248	-0.729365	-1.54999	5.51065	6.24002	7.06064	5.80485	5.86655	5.34858	7.06447	6.63304	5.16829	8.25091	6.73844	5.55882	FALSE	FALSE
1416962_at	NM_133878	Rcc1	100088	4	0.494183	0.0118054	0.831182	0.174112	-0.187403	-0.813959	6.08526	6.27267	6.89922	6.00491	6.37196	5.87994	6.79908	6.5221	6.11586	7.52663	6.41595	6.13501	FALSE	FALSE
1416963_at	NM_133835	Ubac1	98766	2	0.153695	0.34981	0.579291	0.713368	-0.158561	-0.100685	9.17571	9.33427	9.2764	9.00203	9.26272	9.36233	9.23933	9.34846	9.31523	9.32714	9.29203	9.20988	FALSE	FALSE
1416964_at	NM_023060	Eefsec	65967	6	0.0193782	0.0189502	0.260642	0.214246	-0.356975	-0.358653	6.25773	6.61471	6.61638	6.16633	6.62533	6.72851	6.4676	6.40449	6.41025	6.75622	6.71112	6.19661	FALSE	FALSE
1416965_at	AF181560	Pcsk1n	30052	X	0.231612	0.0474259	0.665083	0.315853	0.182008	0.323315	3.53877	3.35676	3.21545	3.43367	3.49307	3.45483	3.09751	3.25208	3.7481	3.05577	3.36337	3.43453	FALSE	FALSE
1416966_at	BC014762	Slc22a8	19879	19	0.812779	0.929748	0.954293	0.981771	-0.0338468	0.0125829	2.28358	2.31743	2.271	2.28351	2.49398	2.49843	2.19556	2.06132	2.34116	2.12347	2.39255	2.22608	FALSE	FALSE
1416967_at	U31967	Sox2	20674	3	0.758261	0.892839	0.936641	0.971246	-0.0345251	0.0150814	1.6106	1.64513	1.59552	1.57053	1.78764	1.56379	1.5069	1.75573	1.6153	1.49203	1.61587	1.64599	FALSE	FALSE
1416968_a_at	NM_133943	Hsd3b7	101502	7	0.0422253	0.0122247	0.365471	0.176544	0.319681	0.419616	10.9874	10.6677	10.5678	10.942	10.8099	10.5797	10.5652	10.6264	10.88	10.3283	10.7971	11.1402	FALSE	FALSE
1416969_at	NM_013882	Gtse1	29870	15	0.202859	0.0226837	0.635925	0.231836	-0.52849	-1.04547	4.64471	5.1732	5.69017	4.54947	4.81918	4.75141	5.54398	5.42571	4.77325	6.70736	5.34247	4.6114	FALSE	FALSE
1416970_a_at	NM_009945	Cox7a2	12866	9	0.910695	0.567002	0.979633	0.843432	-0.0110138	0.0566882	12.6881	12.6991	12.6314	12.6647	12.652	12.8335	12.6068	12.6742	12.7506	12.6355	12.5897	12.6491	FALSE	FALSE
1416971_at	NM_009945	Cox7a2	12866	9	0.698126	0.92708	0.915265	0.981181	-0.0431249	0.0101376	11.7561	11.7992	11.7459	11.8564	11.7174	11.9433	11.7236	11.8373	11.7008	11.7968	11.617	11.7111	FALSE	FALSE
1416972_at	NM_011482	NA	NA	NA	0.0728879	0.121418	0.451368	0.472443	-0.198286	-0.167382	9.93679	10.1351	10.1042	9.94849	10.0857	10.2278	10.0575	10.1797	10.0014	10.1693	9.99776	9.86045	FALSE	FALSE
1416973_at	NM_011482	NA	NA	NA	0.00297072	0.00306384	0.111652	0.0987721	-0.394476	-0.392542	9.94099	10.3355	10.3335	9.89129	10.3239	10.2859	10.3109	10.4616	10.0717	10.3658	10.259	9.86001	FALSE	FALSE
1416974_at	BB125321	Stam2	56324	2	0.312481	0.301677	0.72259	0.676077	0.103591	0.106065	7.28896	7.18537	7.1829	7.38984	7.16994	7.14715	7.13125	7.2041	7.33271	7.24749	7.20486	7.14433	FALSE	FALSE
1416975_at	BB125321	Stam2	56324	2	0.935109	0.680387	0.985357	0.895058	-0.00972673	-0.0494255	6.94839	6.95811	6.99781	6.80909	7.0831	6.98398	6.8051	6.87037	7.06918	7.10524	7.02	6.9669	FALSE	FALSE
1416976_at	BB125321	Stam2	56324	2	0.0364248	0.0757111	0.343609	0.389267	0.4106	0.336745	8.11289	7.70229	7.77615	8.36509	7.95271	7.84727	7.77884	7.46294	8.18734	7.59689	7.79667	7.78624	FALSE	FALSE
1416977_at	BB125321	Stam2	56324	2	0.0351756	0.0285566	0.338466	0.255424	0.469947	0.49354	4.66619	4.19624	4.17265	4.85383	4.65839	4.31253	3.86467	4.16518	4.64786	3.99488	4.11101	4.49687	FALSE	FALSE
1416978_at	NM_010189	Fcgrt	14132	7	0.000617781	0.00304864	0.0491161	0.0985438	-0.56458	-0.445889	7.39542	7.96	7.84131	7.18103	7.8855	7.94469	7.88719	7.91314	7.44123	7.75124	8.02218	7.564	FALSE	FALSE
1416979_at	NM_025624	Pomp	66537	5	0.0151695	0.0170993	0.237007	0.20472	-0.258376	-0.252169	11.3882	11.6466	11.6404	11.3404	11.6044	11.7088	11.6562	11.6684	11.4068	11.6606	11.5625	11.4175	FALSE	FALSE
1416980_at	NM_027853	Mettl7b	71664	10	0.199186	0.416691	0.63184	0.759658	-0.121677	-0.0749395	2.41725	2.53893	2.49219	2.46931	2.47062	2.50783	2.4606	2.51053	2.43693	2.54536	2.59844	2.34552	FALSE	FALSE
1416981_at	AI462296	Foxo1	56458	3	0.503955	0.0795471	0.835092	0.398764	-0.0844623	-0.23811	5.23774	5.3222	5.47585	5.12965	5.3971	5.11188	5.52915	5.44708	5.17607	5.50129	5.40764	5.40748	FALSE	FALSE
1416982_at	AI462296	Foxo1	56458	3	0.00338265	0.0449869	0.11891	0.30755	-0.368023	-0.220137	4.45566	4.82368	4.6758	4.32224	4.72801	4.79092	4.66896	4.8629	4.4779	4.63041	4.81723	4.56683	FALSE	FALSE
1416983_s_at	AI462296	Foxo1	56458	3	0.35022	0.353996	0.747996	0.716562	0.100088	0.09927	5.7871	5.68702	5.68783	5.72523	5.61056	5.64842	5.83915	5.6268	5.84231	5.6138	5.78583	5.79378	FALSE	FALSE
1416984_at	NM_026768	Mrps18a	68565	17	0.554694	0.607323	0.859374	0.860428	-0.0676792	-0.0587423	9.53429	9.60197	9.59304	9.40838	9.51776	9.69074	9.58164	9.57883	9.72632	9.67971	9.53635	9.46818	FALSE	FALSE
1416985_at	AB018194	Sirpa	19261	2	0.0789039	0.442903	0.464514	0.776135	0.213432	0.087039	13.2787	13.0653	13.1916	13.2948	13.0509	12.9636	13.2172	13.1317	13.154	13.3069	13.1005	13.3873	FALSE	FALSE
1416986_a_at	AB018194	Sirpa	19261	2	0.218381	0.640177	0.652481	0.875813	0.207893	0.076243	11.4461	11.2382	11.3698	11.367	11.1869	10.9646	11.478	11.1601	11.4304	11.4446	11.5898	11.5409	FALSE	FALSE
1416987_at	NM_023876	Elp4	77766	2	0.773084	0.844862	0.941503	0.956095	0.0451404	0.030597	2.31191	2.26677	2.28131	2.20613	2.6324	2.288	2.07435	2.16524	2.25652	2.13719	2.34707	2.47308	FALSE	FALSE
1416988_at	NM_008628	Msh2	17685	17	0.00944368	0.00804753	0.192376	0.147962	-0.314952	-0.324302	6.65735	6.9723	6.98165	6.65592	6.84973	6.92447	7.01054	6.94169	6.60437	7.08467	7.05073	6.71175	FALSE	FALSE
1416989_at	NM_026664	Vps53	68299	11	0.0670424	0.0571167	0.438914	0.341787	-0.276436	-0.289307	9.35767	9.63411	9.64698	9.10169	9.66181	9.59133	9.52955	9.79855	9.45562	9.74958	9.51245	9.51572	FALSE	FALSE
1416990_at	BC019432	Rxrb	20182	17	0.07779	0.111971	0.46246	0.45894	-0.265165	-0.235111	7.14855	7.41372	7.38367	7.05748	7.30422	7.29721	7.52521	7.49426	7.42413	7.32157	7.44968	6.96405	FALSE	FALSE
1416991_at	NM_026658	Mto1	68291	9	0.0354623	0.0118729	0.339568	0.174399	-0.259018	-0.327466	8.52472	8.78373	8.85218	8.40769	8.81445	8.71632	8.75349	8.89242	8.60347	8.98861	8.74246	8.56298	FALSE	FALSE
1416992_at	NM_008595	Mfng	17305	15	0.167108	0.00303303	0.597633	0.0985438	0.184175	0.482249	3.74978	3.5656	3.26753	3.70948	3.20269	3.62421	3.06452	3.51378	3.79669	3.53537	3.55882	3.74316	FALSE	FALSE
1416993_at	NM_133973	Cog4	102339	8	0.581003	0.558508	0.871051	0.839843	-0.072407	0.0768319	7.65869	7.7311	7.58186	7.46349	7.47154	7.83924	7.69627	7.61681	7.88395	7.57777	7.73725	7.62864	FALSE	FALSE
1416994_at	NM_133795	Ttc1	66827	11	0.32366	0.696286	0.730469	0.901343	-0.181309	0.070144	6.82372	7.00503	6.75358	6.9118	6.85342	7.28736	6.90635	6.82151	7.02381	6.50096	6.90622	6.53555	FALSE	FALSE
1416995_at	NM_030880	Pacsin3	80708	2	0.604284	0.585857	0.878589	0.851056	0.0739369	-0.0777906	3.11889	3.04495	3.19668	3.12513	3.25383	3.30218	3.06955	2.75047	3.06589	3.26667	3.08221	3.16565	FALSE	FALSE
1416996_at	BC005421	Tbc1d8	54610	1	0.121598	0.584668	0.536758	0.85052	0.20138	0.0671612	6.421	6.21962	6.35384	6.29097	6.37873	6.26384	6.14788	6.25182	6.46628	6.5349	6.14319	6.50574	FALSE	FALSE
1416997_a_at	NM_010404	Hap1	15114	11	0.00501701	0.00583246	0.144214	0.129965	0.34035	0.331704	3.17679	2.83644	2.84509	3.17694	2.83569	2.84759	2.75608	2.75253	3.22413	2.94349	2.90919	3.1293	FALSE	FALSE
1416998_at	NM_021511	Rrs1	59014	1	0.54562	0.498822	0.854994	0.807765	-0.066008	-0.0740554	8.98265	9.04865	9.0567	9.02841	9.00081	9.17314	8.98893	9.07891	8.96509	9.18036	8.89391	8.95444	FALSE	FALSE
1416999_at	NM_009213	Smpd2	20598	10	0.00996764	0.0072282	0.196009	0.142732	0.402283	0.426535	8.14483	7.74255	7.7183	8.09157	7.88135	7.79002	7.79882	7.79849	8.05949	7.47472	7.63913	8.28343	FALSE	FALSE
1417000_at	NM_030251	Abtb1	80283	6	0.161277	0.639754	0.590317	0.875593	-0.27611	-0.088007	5.83795	6.11406	5.92596	5.47137	5.79438	6.39404	6.10629	5.87932	5.98533	5.87721	6.06883	6.05716	FALSE	FALSE
1417001_a_at	BE447520	D4Wsu53e	27981	4	0.201392	0.30232	0.634072	0.676371	0.200678	0.159536	10.6952	10.4945	10.5356	10.9806	10.5224	10.5327	10.7208	10.38	10.4736	10.3636	10.5707	10.6313	FALSE	FALSE
1417002_at	BC021536	0610012G03Rik	106264	16	0.183644	0.895426	0.615969	0.971865	-0.162068	-0.0152829	10.3243	10.4864	10.3396	10.1892	10.4917	10.5162	10.3573	10.5081	10.4558	10.1698	10.4348	10.328	FALSE	FALSE
1417003_at	BC021536	0610012G03Rik	106264	16	0.325311	0.768764	0.731946	0.929321	-0.147766	0.0431358	3.95886	4.10662	3.91572	3.91791	4.03466	4.10188	4.03703	3.87898	4.04177	3.67547	4.339	3.91689	FALSE	FALSE
1417004_at	NM_021884	Tsg101	22088	7	0.0708556	0.043613	0.44738	0.303358	-0.192713	-0.22023	9.20117	9.39388	9.4214	9.17551	9.4536	9.46297	9.43388	9.3178	9.31727	9.37672	9.40088	9.11073	FALSE	FALSE
1417005_at	AU079968	Klc1	16593	12	0.15988	0.438076	0.5882	0.773445	0.278277	0.147914	5.17288	4.8946	5.02496	5.20119	4.71714	4.80482	4.96999	4.93047	5.43539	5.38776	4.94851	4.88205	FALSE	FALSE
1417006_at	NM_025417	Commd4	66199	9	0.524101	0.80631	0.844695	0.942695	-0.073321	-0.0279616	9.31547	9.38879	9.34343	9.34456	9.25126	9.22777	9.38876	9.34636	9.32468	9.39026	9.59223	9.27716	FALSE	FALSE
1417007_a_at	NM_009190	Vps4b	20479	1	0.991585	0.63579	0.997894	0.873911	-0.00123917	0.0559772	11.3674	11.3686	11.3114	11.491	11.4293	11.482	11.2635	11.4	11.3984	11.2415	11.2239	11.2127	FALSE	FALSE
1417008_at	BC006668	Crat	12908	2	0.220929	0.262331	0.655104	0.642161	-0.129096	-0.117441	7.23096	7.36005	7.3484	7.34017	7.26637	7.27728	7.35067	7.44579	7.15147	7.42815	7.35708	7.20123	FALSE	FALSE
1417009_at	NM_023143	C1ra	50909	6	0.981309	0.268181	0.995935	0.647434	-0.00597212	-0.291694	4.0441	4.05007	4.33579	3.98283	4.02996	3.73232	4.64783	4.62051	3.82428	4.32959	3.79739	4.32519	FALSE	FALSE
1417010_at	NM_013915	Zbtb18	30928	1	0.00687906	0.0165222	0.167072	0.201997	0.35548	0.301153	10.6921	10.3366	10.3909	10.7987	10.4665	10.3935	10.3826	10.4293	10.61	10.3237	10.187	10.6676	FALSE	FALSE
1417011_at	AU021035	Sdc2	15529	15	0.779885	0.314899	0.943776	0.686034	0.091304	-0.336641	3.45414	3.36284	3.79078	2.74468	3.48952	3.47801	4.28118	3.08149	3.5365	3.60164	3.52901	4.08124	FALSE	FALSE
1417012_at	AU021035	Sdc2	15529	15	0.685768	0.26847	0.91075	0.64764	-0.104464	-0.29397	2.84253	2.94699	3.13649	2.18407	2.99525	3.05701	3.42391	2.75941	3.17891	2.99032	3.02455	3.16459	FALSE	FALSE
1417013_at	AF250139	Hspb8	80888	5	0.213354	0.539946	0.646373	0.830653	-0.137628	-0.0656728	2.62325	2.76087	2.68892	2.61456	2.69712	2.93861	2.74012	2.71116	2.58552	2.62951	2.63285	2.66966	FALSE	FALSE
1417014_at	AF250139	Hspb8	80888	5	0.710883	0.923323	0.920277	0.980246	-0.0413687	0.0107053	2.40413	2.4455	2.39342	2.46052	2.40607	2.62264	2.45796	2.27607	2.35756	2.31623	2.43779	2.3943	FALSE	FALSE
1417015_at	BB703307	Rassf3	192678	10	0.0712347	0.056287	0.448333	0.339875	-0.303667	-0.324848	3.90312	4.20679	4.22797	3.79284	3.96474	4.4555	4.32014	4.00344	3.91191	4.39902	4.16142	4.00461	FALSE	FALSE
1417016_at	NM_010765	Mapkapk5	17165	5	0.590076	0.752671	0.873553	0.923455	-0.0760663	-0.0442681	8.35839	8.43445	8.40266	8.11248	8.32171	8.64105	8.37356	8.36936	8.4955	8.5127	8.29295	8.46719	FALSE	FALSE
1417017_at	NM_007809	Cyp17a1	13074	19	0.906332	0.254496	0.978937	0.6346	0.0118511	0.118797	2.00479	1.99294	1.886	1.99705	1.9134	1.90534	1.77224	2.08108	2.07193	1.97235	1.9924	1.94539	FALSE	FALSE
1417018_at	NM_021474	Efemp2	58859	19	0.072374	0.0836719	0.450599	0.406822	0.453885	0.434085	5.88433	5.43044	5.45024	5.5741	5.4812	5.61767	5.59594	5.71225	6.2838	5.27358	4.96141	5.79508	FALSE	FALSE
1417019_a_at	NM_011799	Cdc6	23834	11	0.0623763	0.00203353	0.426695	0.0810912	-0.819894	-1.62192	6.38521	7.20511	8.00714	6.78017	7.18633	6.51485	8.14088	7.56968	6.06518	8.6942	7.53079	6.31029	FALSE	FALSE
1417020_at	NM_133711	Spata4	69281	8	0.899113	0.306498	0.976965	0.679401	-0.0167981	0.13928	2.70787	2.72466	2.56859	2.86542	2.57259	2.71279	2.36377	2.84999	2.63423	2.7694	2.61121	2.62395	FALSE	FALSE
1417021_a_at	NM_012046	Spo11	26972	2	0.426309	0.846962	0.795884	0.956932	0.102744	-0.0245326	2.07163	1.96888	2.09616	2.10699	2.15229	2.21715	2.00111	1.9393	2.08997	2.13508	1.75019	2.01793	FALSE	FALSE
1417022_at	NM_007515	Slc7a3	11989	X	0.0321776	0.109343	0.325645	0.454727	0.438413	0.309514	3.58905	3.15063	3.27953	3.76132	3.4434	2.76432	3.24093	3.21646	3.42221	3.15426	3.47112	3.58361	FALSE	FALSE
1417023_a_at	NM_024406	Fabp4	11770	3	1.84832e-06	1.86803e-05	0.0016749	0.00569706	1.75628	1.34984	11.0736	9.31732	9.72377	11.2267	9.43628	9.65682	9.95443	9.21966	10.9906	9.78059	9.0755	11.0035	TRUE	TRUE
1417024_at	BC020088	Hars	15115	18	0.567354	0.211054	0.865212	0.591473	-0.0568892	-0.128621	8.58766	8.64455	8.71628	8.57493	8.63578	8.71458	8.65932	8.59731	8.55959	8.85374	8.62176	8.62845	FALSE	FALSE
1417025_at	NM_010382	H2-Eb1	14969	17	0.0460194	0.565875	0.378592	0.842847	0.935169	0.243367	6.58923	5.65406	6.34586	6.70844	5.63914	4.9262	6.32195	5.50989	6.59088	7.0765	6.52609	6.46837	FALSE	FALSE
1417026_at	BC024693	Pfdn1	67199	18	0.814486	0.359134	0.954678	0.72052	0.0266025	0.106176	8.41376	8.38716	8.30759	8.39653	8.22301	8.5783	8.35861	8.24738	8.50033	8.34114	8.33581	8.34444	FALSE	FALSE
1417027_at	BB283676	Trim2	80890	3	0.0571568	0.00916395	0.414462	0.156274	-0.635545	-0.954265	3.06633	3.70188	4.0206	2.91067	3.63442	3.26075	3.6897	4.11267	3.21856	4.73767	3.73222	3.06977	FALSE	FALSE
1417028_a_at	BB283676	Trim2	80890	3	0.367934	0.148217	0.760524	0.514288	-0.416031	-0.691778	2.99751	3.41354	3.68929	3.11415	2.97863	2.87628	3.28284	4.11787	2.85834	4.80639	3.24647	3.02003	FALSE	FALSE
1417029_a_at	BB283676	Trim2	80890	3	0.0217458	0.0179886	0.272706	0.209578	-0.278341	-0.28973	2.13212	2.41046	2.42185	2.16322	2.35261	2.36213	2.31346	2.40387	2.08815	2.59947	2.46538	2.14499	FALSE	FALSE
1417030_at	NM_025864	Tmem206	66950	1	0.0234037	0.0084025	0.283454	0.150381	0.373059	0.457287	10.4032	10.0301	9.94592	10.6154	10.0628	10.1494	10.0547	9.94883	10.4013	9.72029	9.99222	10.1929	FALSE	FALSE
1417031_at	NM_025864	Tmem206	66950	1	0.00430299	0.0213786	0.13244	0.225227	0.401912	0.29773	9.97078	9.56887	9.67305	10.0988	9.6949	9.63574	9.78752	9.46077	9.94431	9.53673	9.6101	9.86922	FALSE	FALSE
1417032_at	AF296657	Ube2g2	22213	10	0.0176828	0.0284074	0.251723	0.254965	-0.364211	-0.328568	8.83767	9.20188	9.16624	8.60559	9.10101	9.03564	9.20924	9.26266	8.86947	9.18846	9.30734	9.03794	FALSE	FALSE
1417033_at	AF296657	Ube2g2	22213	10	0.0115199	0.121457	0.208658	0.472512	-0.469788	-0.257022	5.89604	6.36583	6.15307	5.80071	6.16182	6.30624	6.19157	6.13161	6.14265	6.10581	6.65964	5.74477	FALSE	FALSE
1417034_at	NM_025960	Trappc6a	67091	7	0.0424148	0.365897	0.366035	0.72498	-0.347481	-0.141301	8.43892	8.78641	8.58023	8.14377	8.60291	8.60882	8.6878	8.91642	8.6854	8.44997	8.83397	8.4876	FALSE	FALSE
1417035_at	BI134670	Sac3d1	66406	19	0.00180606	0.00154928	0.0875861	0.0715923	-0.619207	-0.633617	6.04827	6.66748	6.68189	5.95203	6.60802	6.37715	6.57349	6.76583	6.2028	6.86416	6.85946	5.98999	FALSE	FALSE
1417036_at	BI134670	Sac3d1	66406	19	0.857799	0.124728	0.966683	0.477776	-0.0174193	0.158958	2.63385	2.65127	2.47489	2.56148	2.39361	2.74958	2.51402	2.58319	2.70077	2.51704	2.62104	2.6393	FALSE	FALSE
1417037_at	NM_019716	Orc6	56452	8	0.0323228	0.00232269	0.326055	0.0870649	-0.649254	-1.06172	6.90402	7.55327	7.96574	7.08082	7.55125	7.01903	8.00665	7.9218	6.59848	8.33932	7.71899	7.03276	FALSE	FALSE
1417038_at	NM_017380	Sept9	53860	11	0.00240203	0.00245299	0.100529	0.089893	-0.440187	-0.438752	10.2721	10.7123	10.7109	10.1232	10.6916	10.6269	10.6159	10.8189	10.3176	10.8252	10.6911	10.3756	FALSE	FALSE
1417039_a_at	NM_025611	Cul7	66515	17	0.202951	0.153948	0.635925	0.522793	-0.269826	-0.305578	5.59617	5.866	5.90175	5.18013	5.63101	5.90542	5.95577	6.05837	5.84757	6.11847	5.63421	5.76081	FALSE	FALSE
1417040_a_at	NM_016778	Bok	51800	1	0.013741	0.0103096	0.225851	0.164033	0.308787	0.326332	4.53638	4.2276	4.21005	4.42619	4.21577	4.30527	4.26354	4.10098	4.66341	4.15085	4.27653	4.51954	FALSE	FALSE
1417041_at	NM_009085	Polr1c	20016	17	0.172426	0.33214	0.60516	0.700647	-0.229147	-0.158842	7.54015	7.7693	7.69899	7.7127	7.75734	8.09012	7.5797	7.74037	7.5031	7.75995	7.4774	7.40466	FALSE	FALSE
1417042_at	NM_008063	Slc37a4	14385	9	0.400326	0.669162	0.779794	0.889999	-0.176674	0.0885096	7.33181	7.50849	7.2433	7.0753	7.26766	7.20672	7.45495	7.38034	7.40804	7.00729	7.93839	7.51209	FALSE	FALSE
1417043_at	NM_008490	Lcat	16816	8	0.42301	0.223686	0.793998	0.604823	0.110663	0.171917	3.96136	3.8507	3.78944	3.85302	3.91722	3.79706	3.50887	3.79668	3.95457	3.94224	3.95834	4.07649	FALSE	FALSE
1417044_at	NM_025304	Lcmt1	30949	7	0.000419998	0.000894648	0.040132	0.0533206	-0.66228	-0.596508	6.62828	7.29056	7.22479	6.41865	7.16961	7.22239	7.0957	7.38758	6.677	7.40905	7.26171	6.78918	FALSE	FALSE
1417045_at	NM_007544	Bid	12122	6	0.953755	0.513876	0.988789	0.816126	-0.00539067	0.0613704	10.7064	10.7118	10.6451	10.6857	10.698	10.7638	10.6212	10.6303	10.7826	10.6161	10.7413	10.651	FALSE	FALSE
1417046_at	NM_018879	Nprl2	56032	9	0.158662	0.278748	0.587015	0.656218	-0.229667	-0.172604	6.70642	6.93608	6.87902	6.43232	7.11733	6.92552	6.78474	7.05394	6.92066	6.73499	6.8288	6.76627	FALSE	FALSE
1417047_at	AF269062	Prom2	192212	2	0.334468	0.207693	0.737803	0.587676	0.106951	0.142122	2.84365	2.7367	2.70153	2.73827	2.57181	2.7033	2.85254	2.69072	2.89166	2.68023	2.81608	2.90101	FALSE	FALSE
1417048_at	AF269062	Prom2	192212	2	0.741396	0.550256	0.931556	0.835634	0.0374196	-0.0681864	2.10765	2.07023	2.17584	2.11333	2.12034	2.27272	2.1326	1.96763	2.15714	2.27458	1.97036	2.05249	FALSE	FALSE
1417049_at	AF069311	Rhd	19746	4	0.732502	0.84515	0.928359	0.95625	0.0397045	-0.0226405	3.0449	3.00519	3.06754	3.14061	3.19345	3.07107	3.08077	2.84176	2.97695	2.92839	3.10274	3.01713	FALSE	FALSE
1417050_at	NM_026161	C1qtnf4	67445	2	0.161529	0.122006	0.590401	0.473387	0.189584	0.211921	2.38124	2.19165	2.16932	2.38592	2.29454	2.22844	1.92212	2.06488	2.4697	2.29129	2.28164	2.2881	FALSE	FALSE
1417051_at	NM_021543	Pcdh8	18530	14	0.306782	0.657206	0.718825	0.884469	0.0962819	0.0408675	1.61073	1.51445	1.56986	1.50766	1.59639	1.48584	1.54251	1.50124	1.67076	1.5707	1.55626	1.65377	FALSE	FALSE
1417052_at	BC014783	Psmb3	26446	11	0.0119899	0.0400894	0.211492	0.292426	-0.375135	-0.288465	10.8878	11.263	11.1763	10.7237	11.2347	11.3828	11.1546	11.2302	11.1332	11.1396	11.176	10.8066	FALSE	FALSE
1417053_at	AK010619	NA	NA	NA	0.19251	0.0638822	0.625038	0.358879	-0.138653	-0.206864	10.4293	10.5679	10.6362	10.3819	10.5253	10.5294	10.6021	10.6477	10.4549	10.7811	10.5267	10.4511	FALSE	FALSE
1417054_a_at	NM_025323	0610009D07Rik	66055	12	0.141022	0.322911	0.56465	0.692219	-0.154791	0.100629	10.0537	10.2085	9.95308	10.115	9.92988	10.2727	10.0297	10.156	10.1193	9.89961	10.1968	9.9268	FALSE	FALSE
1417055_at	NM_025323	0610009D07Rik	66055	12	0.333007	0.433812	0.736514	0.770581	-0.121868	0.0976734	10.6932	10.8151	10.5955	10.7734	10.6505	10.9637	10.6084	10.7251	10.8302	10.5278	10.7564	10.476	FALSE	FALSE
1417056_at	NM_011189	Psme1	19186	14	0.0223736	0.0723868	0.277066	0.381841	-0.302322	-0.224739	10.7919	11.0942	11.0166	10.6334	11.0727	11.2034	10.9962	11.012	10.9818	10.981	11.0673	10.7605	FALSE	FALSE
1417057_a_at	BC011499	NA	NA	NA	0.901782	0.44544	0.978172	0.777166	0.0191383	0.120135	9.24754	9.22841	9.12741	9.35913	9.2491	9.50564	9.2541	9.05954	9.26517	8.87904	9.12003	9.11833	FALSE	FALSE
1417058_a_at	NM_025327	Krtcap2	66059	3	0.968764	0.386092	0.993095	0.738233	-0.0045263	-0.102211	10.027	10.0315	10.1292	9.90497	10.1176	10.0815	10.2251	9.99758	10.2415	10.045	10.0154	9.9345	FALSE	FALSE
1417059_at	NM_025327	Krtcap2	66059	3	0.590837	0.131915	0.873872	0.490127	-0.0615359	-0.181966	9.69695	9.75849	9.87892	9.58191	9.8624	9.5965	9.98734	9.86684	9.78754	9.78702	9.81213	9.72141	FALSE	FALSE
1417060_at	NM_029632	Ppp1r11	76497	17	0.610991	0.703354	0.881768	0.903625	0.0490981	0.036645	7.37209	7.323	7.33545	7.41987	7.40623	7.25333	7.37217	7.37793	7.37988	7.22795	7.33772	7.31653	FALSE	FALSE
1417061_at	AF226613	Slc40a1	53945	1	0.0338385	0.00232917	0.332712	0.0870649	-0.290006	-0.479225	11.6438	11.9338	12.1231	11.7781	11.907	11.966	12.1987	11.9724	11.5728	12.2635	11.8631	11.5806	FALSE	FALSE
1417062_at	NM_026034	Armc10	67211	5	0.337483	0.264677	0.739917	0.644146	-0.119456	-0.14014	7.88507	8.00453	8.02521	7.64366	7.95756	7.96193	7.99498	8.02654	8.0519	8.1231	8.02511	7.95966	FALSE	FALSE
1417063_at	NM_009777	C1qb	12260	4	0.0577828	0.00547136	0.416237	0.125679	-0.231988	-0.38286	12.9783	13.2103	13.3611	13.0588	13.2281	13.1068	13.525	13.2221	12.9474	13.3303	13.3019	12.9286	FALSE	FALSE
1417064_at	NM_026365	Jagn1	67767	6	0.874789	0.741602	0.970801	0.919101	0.019803	-0.0415301	9.58639	9.56659	9.62792	9.50368	9.7889	9.45548	9.71204	9.59303	9.6312	9.38283	9.65126	9.62429	FALSE	FALSE
1417065_at	NM_007913	Egr1	13653	18	0.000241286	0.00618276	0.0293322	0.133204	-2.10956	-1.30572	5.6598	7.76936	6.96552	5.22592	7.52331	7.82513	6.90412	8.20142	6.47498	6.46914	7.28154	5.27851	FALSE	FALSE
1417066_at	AK014605	Adck3	67426	1	0.159586	0.713566	0.587819	0.908188	0.227434	0.0564719	3.91229	3.68486	3.85582	4.06287	3.63532	3.65707	3.73382	3.63954	3.77099	4.19831	3.75796	3.90301	FALSE	FALSE
1417067_s_at	AK014605	Adck3	67426	1	0.902709	0.85554	0.978172	0.959371	0.0200999	0.0299496	3.11957	3.09947	3.08962	3.01348	3.19873	3.12115	2.78196	2.92788	2.99142	3.28817	3.24937	3.35381	FALSE	FALSE
1417068_a_at	BC010191	Ptpn1	19246	2	0.007644	0.0282082	0.174117	0.254415	0.35059	0.269671	10.7867	10.4361	10.517	10.6984	10.4477	10.4789	10.4556	10.5102	10.7741	10.6477	10.3192	10.8876	FALSE	FALSE
1417069_a_at	BG228815	Gmfb	63985	14	0.649944	0.189582	0.895914	0.569265	0.120194	0.361919	8.88086	8.76067	8.51895	9.03048	8.88719	9.14896	8.41735	8.28709	9.15305	8.25229	8.84596	8.45906	FALSE	FALSE
1417070_at	NM_133969	Cyp4v3	102294	8	0.000195869	0.000170871	0.0260587	0.0203875	0.840711	0.855583	8.98105	8.14034	8.12547	9.13948	8.23907	8.20145	8.31587	8.01732	8.81661	7.82148	8.20225	8.98708	FALSE	FALSE
1417071_s_at	NM_133969	Cyp4v3	102294	8	0.000400627	0.000366482	0.038774	0.0332191	0.879827	0.89039	10.328	9.44817	9.43761	10.4354	9.61773	9.51026	9.68241	9.43726	10.1727	9.01269	9.397	10.3759	FALSE	FALSE
1417072_at	NM_008766	Slc22a6	18399	19	0.0330791	0.0301524	0.328896	0.260667	0.298445	0.305005	3.04288	2.74443	2.73787	2.96524	2.89676	2.7916	2.6824	2.78541	3.25013	2.63446	2.6563	2.91326	FALSE	FALSE
1417073_a_at	NM_021881	Qk	19317	17	0.46251	0.396401	0.815687	0.746163	0.108888	0.126293	10.9418	10.8329	10.8155	11.1505	10.9448	11.0602	10.8164	10.6753	10.94	10.6853	10.7632	10.7347	FALSE	FALSE
1417074_at	NM_007675	Ceacam10	26366	7	0.152677	0.794348	0.578243	0.938666	0.187528	-0.0324012	2.70476	2.51723	2.73716	2.58465	2.65858	2.72215	2.88096	2.38499	2.74521	2.67194	2.44455	2.78442	FALSE	FALSE
1417075_at	NM_025591	Fam136a	66488	6	0.020935	0.125646	0.268304	0.479097	-0.331053	-0.201778	9.46687	9.79792	9.66865	9.40328	9.84641	9.80973	9.63162	9.79175	9.66854	9.5279	9.79228	9.32879	FALSE	FALSE
1417076_at	NM_027281	Fabp9	21884	3	0.434426	0.515904	0.799591	0.816786	-0.0908191	0.0751047	2.09574	2.18656	2.02064	2.11819	2.22987	2.18041	1.95087	2.10626	2.12251	1.88117	2.27301	2.04652	FALSE	FALSE
1417077_at	NM_007530	Bcap29	12033	12	0.0378429	0.0372154	0.349172	0.283666	0.251451	0.252485	11.1483	10.8968	10.8958	11.1752	10.9103	10.9303	11.06	10.8741	11.1716	10.717	10.886	11.098	FALSE	FALSE
1417078_at	NM_025622	Lgals2	107753	15	0.552687	0.241853	0.857963	0.62334	0.0810937	0.164293	3.949	3.86791	3.78471	4.03233	3.9646	4.07643	3.56281	3.76778	3.90893	3.82671	3.75951	3.90574	FALSE	FALSE
1417079_s_at	NM_025622	Lgals2	107753	15	0.782439	0.324693	0.944409	0.694028	0.0502921	0.183714	3.68403	3.63374	3.50032	3.79802	3.75564	3.82689	3.50984	3.38872	3.86179	3.23548	3.68561	3.39228	FALSE	FALSE
1417080_a_at	NM_012029	Ecsit	26940	9	0.713691	0.588845	0.921177	0.852313	-0.0455706	-0.0674155	6.35259	6.39816	6.42	6.2397	6.4586	6.60928	6.29258	6.27914	6.46014	6.50883	6.30606	6.35792	FALSE	FALSE
1417081_a_at	BC004829	Syngr2	20973	11	0.0916055	0.563669	0.491202	0.841828	0.173229	0.0553634	11.3847	11.2115	11.3293	11.3673	11.2421	11.1418	11.435	11.2729	11.4154	11.3109	11.2197	11.3715	FALSE	FALSE
1417082_at	NM_130889	Anp32b	67628	4	0.774656	0.159886	0.94187	0.530689	-0.0302075	-0.156079	11.2619	11.2921	11.418	11.3649	11.2944	11.3301	11.4107	11.2652	11.2708	11.5489	11.2811	11.1501	FALSE	FALSE
1417083_at	NM_024171	Sec61b	66212	4	0.0332001	0.19039	0.329215	0.570056	-0.221263	-0.125725	11.3427	11.564	11.4684	11.3112	11.5435	11.5783	11.4638	11.5416	11.42	11.398	11.5719	11.2969	FALSE	FALSE
1417084_at	NM_010124	Eif4ebp2	13688	10	0.132622	0.0337641	0.552805	0.272609	0.409574	0.615794	7.89799	7.48841	7.28219	8.16159	7.24838	7.51847	6.7648	7.2067	7.78647	7.83339	7.74007	7.7459	FALSE	FALSE
1417085_at	NM_030611	Akr1c6	83702	13	0.609235	0.585422	0.881154	0.850862	-0.0507309	-0.0541892	2.13647	2.1872	2.19066	2.16726	2.18086	2.24851	2.11236	2.06299	2.13141	2.27875	2.25009	2.11072	FALSE	FALSE
1417086_at	BE688382	Pafah1b1	18472	11	0.978386	0.428096	0.99585	0.767421	-0.00610435	0.181565	8.30611	8.31221	8.12454	8.19404	8.42658	8.10408	8.27752	8.14276	8.1916	7.66953	8.68979	8.53268	FALSE	FALSE
1417087_at	BG074127	Glg1	20340	8	0.698467	0.977215	0.915272	0.994051	0.0494729	-0.00363302	10.5153	10.4658	10.5189	10.5866	10.5123	10.3161	10.5369	10.4556	10.2884	10.5075	10.6256	10.6708	FALSE	FALSE
1417088_at	AW493043	Zfp346	26919	13	0.0716776	0.0611491	0.448901	0.352382	0.204835	0.214509	6.05167	5.84684	5.83716	5.93871	5.82508	5.93348	5.74639	5.77497	6.14971	5.94002	5.83207	6.0666	FALSE	FALSE
1417089_a_at	NM_009897	Ckmt1	12716	2	0.526341	0.394506	0.845582	0.744466	-0.0793888	-0.107617	3.22234	3.30173	3.32996	3.25078	3.13486	3.45891	3.52141	3.23328	3.25652	3.33362	3.21301	3.15973	FALSE	FALSE
1417090_at	NM_009037	Rcn1	19672	2	0.0269482	0.179343	0.301707	0.556833	0.532938	0.296598	7.27671	6.74377	6.98011	7.11224	6.5672	6.78969	7.26546	6.8052	7.67215	7.10768	6.63642	7.04574	FALSE	FALSE
1417091_at	NM_007700	Chuk	12675	19	0.934021	0.264932	0.98521	0.644481	0.0120469	0.167697	8.44397	8.43193	8.27628	8.5823	8.38286	8.68353	8.3321	8.30322	8.50623	8.11387	8.30903	8.24339	FALSE	FALSE
1417092_at	BC013446	Pth1r	19228	9	0.866108	0.823545	0.968343	0.947827	-0.0166092	-0.0219792	2.5162	2.53281	2.53818	2.42376	2.63852	2.5434	2.42488	2.5608	2.57124	2.55113	2.49422	2.5536	FALSE	FALSE
1417093_a_at	NM_010364	Gtf2h4	14885	17	0.37502	0.226132	0.76488	0.607866	-0.132672	-0.184372	7.48416	7.61683	7.66853	7.42859	7.63073	7.9525	7.63958	7.41808	7.61362	7.73528	7.47991	7.41026	FALSE	FALSE
1417094_at	NM_133348	Acot7	70025	4	0.00481593	0.00102992	0.140585	0.0577743	-0.731656	-0.929016	9.42564	10.1573	10.3547	9.02355	10.0395	10.0142	10.315	10.2675	9.60873	10.7095	10.1902	9.64464	FALSE	FALSE
1417095_a_at	NM_015765	Hspa14	50497	2	0.0498615	0.0549569	0.39166	0.336859	-0.329342	-0.320822	5.59753	5.92687	5.91835	5.68842	5.80938	6.07232	5.84784	5.93077	5.79448	6.09784	5.77753	5.30969	FALSE	FALSE
1417096_at	NM_026041	Rrp15	67223	1	0.00169766	0.00160081	0.0853582	0.0730131	-0.453593	-0.457602	6.39326	6.84685	6.85086	6.56504	6.91046	6.83276	6.75915	6.92798	6.2978	6.88297	6.77981	6.31694	FALSE	FALSE
1417097_at	NM_025297	Mecr	26922	4	0.0508658	0.00300237	0.395262	0.0982668	-0.258488	-0.454894	6.68793	6.94642	7.14282	6.63405	6.97267	6.7836	7.29664	7.06041	6.67819	7.15916	6.99524	6.75155	FALSE	FALSE
1417098_s_at	NM_025297	Mecr	26922	4	0.0453123	0.00231164	0.376666	0.0870262	-0.29827	-0.530539	6.75706	7.05533	7.2876	6.67362	7.10073	6.91623	7.2227	7.19238	6.77558	7.53936	7.05738	6.82198	FALSE	FALSE
1417099_at	NM_133991	Ftsj1	54632	X	0.298163	0.450122	0.713202	0.780012	-0.160654	-0.115021	7.10303	7.26368	7.21805	7.10538	7.40888	7.41843	7.09394	7.07965	7.32855	7.15134	7.29297	6.87517	FALSE	FALSE
1417100_at	AV336016	Cd320	54219	17	0.825151	0.114477	0.957525	0.461995	0.0350362	0.267464	6.4019	6.36686	6.13444	6.31864	6.34369	6.57866	6.17572	6.4203	6.53621	5.8839	6.10163	6.35085	FALSE	FALSE
1417101_at	BC004714	Hspa2	15512	12	0.9267	0.478399	0.983715	0.79626	0.0275148	0.214827	5.50411	5.4766	5.28929	5.43913	5.86896	5.73921	5.36051	5.10701	5.82477	4.6384	5.58358	5.24845	FALSE	FALSE
1417102_a_at	BC025155	Ndufb5	66046	3	0.55485	0.0862056	0.859427	0.411354	0.0673341	0.210008	10.5823	10.515	10.3723	10.6033	10.4714	10.6339	10.3097	10.4517	10.7209	10.3359	10.4594	10.4227	FALSE	FALSE
1417103_at	NM_010027	Ddt	13202	10	0.675556	0.409837	0.90647	0.755283	-0.060602	0.120958	8.25587	8.31647	8.13491	7.99247	8.20695	8.39156	8.11386	8.35602	8.56204	8.08392	8.20183	8.21309	FALSE	FALSE
1417104_at	BC001999	Emp3	13732	7	0.931249	0.240136	0.984694	0.621686	-0.00912268	-0.128874	12.3046	12.3137	12.4335	12.3051	12.4027	12.2184	12.5057	12.3682	12.1671	12.3921	12.3546	12.4416	FALSE	FALSE
1417105_at	NM_021502	Trappc2l	59005	8	0.708103	0.433884	0.919245	0.770581	-0.0436109	0.0923112	11.1091	11.1527	11.0168	11.0071	11.1935	11.2432	10.9626	11.1131	11.2443	10.8943	11.1019	11.0759	FALSE	FALSE
1417106_at	NM_025482	Tpd52l2	66314	2	0.297381	0.853601	0.712487	0.959076	-0.152846	0.0263128	8.43966	8.59251	8.41335	8.40098	8.64703	8.74251	8.29578	8.49748	8.64364	8.29724	8.53754	8.27437	FALSE	FALSE
1417107_at	NM_025482	Tpd52l2	66314	2	0.0332823	0.233403	0.32947	0.616283	-0.464247	-0.238282	5.05724	5.52148	5.29552	4.84913	5.68562	5.42998	5.10016	5.80753	5.15806	5.10077	5.32694	5.16451	FALSE	FALSE
1417108_at	NM_029091	Klc4	74764	17	0.726418	0.378667	0.925303	0.733455	0.0516045	0.132127	9.08069	9.02909	8.94856	8.87373	9.06421	9.17209	8.99603	9.12143	9.09923	8.78545	8.79375	9.26912	FALSE	FALSE
1417109_at	BC005738	Tinagl1	94242	4	0.551275	0.854082	0.857271	0.959108	0.0736714	0.0225453	2.55797	2.4843	2.53543	2.53412	2.57812	2.70394	2.46183	2.31335	2.67915	2.56633	2.43561	2.46064	FALSE	FALSE
1417110_at	BB070019	Man1a	17155	10	0.817503	0.904659	0.955652	0.975005	-0.0336586	0.0174529	11.1504	11.1841	11.133	11.2468	11.2247	10.9298	11.2096	11.1663	11.0562	10.9646	11.4561	11.1482	FALSE	FALSE
1417111_at	BB070019	Man1a	17155	10	0.86189	0.810118	0.967232	0.944064	-0.0335036	0.0463066	10.569	10.6025	10.5227	10.6753	10.7364	10.3783	10.7208	10.5221	10.5219	10.1108	10.907	10.5097	FALSE	FALSE
1417112_at	NM_024191	Arl2bp	107566	8	0.132396	0.0804582	0.552805	0.400512	-0.29037	-0.344815	9.07951	9.36988	9.42433	8.72429	9.23432	9.22032	9.36828	9.47469	9.11668	9.67038	9.41464	9.39756	FALSE	FALSE
1417113_at	AF163665	Gmcl1	23885	6	0.830542	0.464881	0.958454	0.788663	0.0276427	0.0956382	8.43622	8.40858	8.34058	8.43508	8.42081	8.59219	8.26974	8.32989	8.62822	8.33119	8.30365	8.24535	FALSE	FALSE
1417114_at	AF163665	Gmcl1	23885	6	0.861352	0.719878	0.967182	0.910351	-0.0368304	0.0758229	7.86001	7.89684	7.78419	7.83517	7.98782	8.27898	7.8887	7.71843	8.15222	7.47605	7.69313	7.59265	FALSE	FALSE
1417115_at	NM_009582	Map3k12	26404	15	0.910606	0.10246	0.979633	0.442756	0.0122585	-0.191629	5.27495	5.26269	5.46657	5.19815	5.47398	5.1352	5.54928	5.25799	5.3906	5.37647	5.39487	5.23609	FALSE	FALSE
1417116_at	BG069516	Slc6a8	102857	X	0.00030129	0.00031874	0.0332808	0.0307406	0.75591	0.750302	11.7282	10.9723	10.9779	11.6733	11.1491	10.8883	10.9265	10.9241	11.5223	10.858	11.1043	11.9889	FALSE	FALSE
1417117_at	NM_024199	Cstf1	67337	2	0.281278	0.128605	0.70133	0.485048	-0.197986	-0.288143	3.75181	3.94979	4.03995	3.47069	3.79618	3.79918	4.18827	4.25284	3.8902	4.1354	3.79735	3.89453	FALSE	FALSE
1417118_a_at	NM_019870	Naa10	56292	X	0.000545138	0.000440139	0.0458881	0.0362545	-0.843894	-0.868834	6.51498	7.35888	7.38382	6.34189	7.24997	7.12509	7.35553	7.66724	6.79163	7.54596	7.28429	6.41142	FALSE	FALSE
1417119_at	NM_024231	Zfpl1	81909	19	0.37058	0.851347	0.761523	0.958469	-0.125752	-0.0257852	6.21759	6.34334	6.24338	5.94991	6.21225	6.37043	6.27286	6.16816	6.39947	6.24502	6.49144	6.30339	FALSE	FALSE
1417120_at	NM_133873	Miip	28010	4	0.663884	0.191202	0.901972	0.570935	0.0702724	-0.220208	5.36742	5.29715	5.58763	5.17064	5.33414	5.28905	5.4842	5.34879	5.45945	5.94455	5.25361	5.47218	FALSE	FALSE
1417121_at	NM_008068	Gabra6	14399	11	0.229373	0.974393	0.662961	0.992838	-0.183461	-0.00471286	2.09217	2.27563	2.09688	2.18765	2.11109	2.24354	1.97053	2.56227	2.12838	2.20903	2.02108	1.96048	FALSE	FALSE
1417122_at	BC027242	Vav3	57257	3	0.184144	0.323513	0.616774	0.692918	-0.20571	-0.149673	8.94369	9.1494	9.09337	9.05811	9.35085	9.33368	9.00873	9.11112	9.00567	8.92052	9.00341	8.7673	FALSE	FALSE
1417123_at	BC027242	Vav3	57257	3	0.0257161	0.02025	0.296194	0.219727	-0.578055	-0.608952	6.1911	6.76916	6.80005	5.87404	7.01263	6.51213	6.79758	6.54326	6.46387	6.58995	7.25208	6.23539	FALSE	FALSE
1417124_at	NM_019771	Dstn	56431	2	0.153579	0.426138	0.579174	0.766126	-0.175738	-0.0943419	11.2271	11.4029	11.3215	11.191	11.4395	11.528	11.3005	11.3406	11.3931	11.2245	11.34	11.0973	FALSE	FALSE
1417125_at	NM_016661	Ahcy	269378	2	0.0724899	0.00919329	0.450885	0.156349	-0.47	-0.755223	8.50107	8.97107	9.25629	8.41376	8.76175	8.6739	9.19305	9.15787	8.5417	9.81408	9.08143	8.54775	FALSE	FALSE
1417126_a_at	NM_026517	Rpl22l1	68028	3	0.381392	0.32793	0.769111	0.696876	-0.16102	-0.180887	10.5381	10.6991	10.719	10.7297	10.3552	10.6131	10.764	10.815	10.5917	11.0377	10.6692	10.2928	FALSE	FALSE
1417127_at	BC016426	Msx1	17701	5	0.64579	0.780191	0.894678	0.93357	0.0577647	-0.0349491	3.47635	3.41858	3.5113	3.37228	3.45574	3.41615	3.60693	3.20901	3.56341	3.47122	3.63058	3.49335	FALSE	FALSE
1417128_at	NM_023320	Plekho1	67220	3	0.269308	0.299285	0.692348	0.673562	0.11886	0.111253	10.507	10.3882	10.3958	10.4649	10.3077	10.2967	10.3533	10.3634	10.4903	10.5263	10.5044	10.5659	FALSE	FALSE
1417129_a_at	U68384	Meis2	17536	2	0.217713	0.45618	0.65165	0.783552	0.149123	0.0878293	2.21791	2.06878	2.13008	2.20127	2.13917	2.11756	2.2291	1.92283	2.36123	2.02196	2.16597	2.09121	FALSE	FALSE
1417130_s_at	NM_020581	Angptl4	57875	17	0.27378	0.786853	0.696196	0.936221	0.130758	0.0313463	3.43237	3.30161	3.40102	3.27988	3.35537	3.22277	3.44004	3.29459	3.64646	3.40765	3.38746	3.37075	FALSE	FALSE
1417131_at	C76119	Cdc25a	12530	9	0.935149	0.489202	0.985357	0.802545	-0.0204148	-0.175709	6.97329	6.99371	7.149	7.32303	6.90394	7.25867	6.95571	7.09828	6.58307	7.58735	6.62417	7.01378	FALSE	FALSE
1417132_at	C76119	Cdc25a	12530	9	0.0562438	0.0130589	0.411655	0.181073	-0.495845	-0.693048	6.13432	6.63016	6.82737	6.18928	6.27318	6.34159	7.00265	6.77641	5.92627	7.20626	6.77249	6.2874	FALSE	FALSE
1417133_at	NM_008885	Pmp22	18858	11	0.656256	0.586737	0.898879	0.851745	0.0451299	-0.0552588	13.5608	13.5157	13.6161	13.5398	13.5941	13.4184	13.7208	13.5485	13.4954	13.5334	13.5802	13.6473	FALSE	FALSE
1417134_at	NM_009274	Srpk2	20817	5	0.244419	0.28879	0.673894	0.664948	0.164989	0.149423	8.71378	8.54879	8.56436	8.86631	8.58307	8.82837	8.58181	8.48022	8.63992	8.5282	8.3378	8.63512	FALSE	FALSE
1417135_at	NM_009274	Srpk2	20817	5	0.0155524	0.0018132	0.239886	0.0774403	0.440351	0.637829	9.47318	9.03283	8.83536	9.52712	8.88796	9.26703	8.56301	8.80486	9.46828	9.05509	9.02661	9.42416	FALSE	FALSE
1417136_s_at	NM_009274	Srpk2	20817	5	0.0493489	0.00492716	0.390593	0.120444	0.383048	0.616576	8.1512	7.76816	7.53463	8.29301	7.66497	7.90591	7.21468	7.61405	8.30873	7.72424	7.78452	7.85188	FALSE	FALSE
1417137_at	NM_030724	Uck2	80914	1	0.0509471	0.0333688	0.395416	0.271442	-0.241172	-0.268291	2.59538	2.83655	2.86367	2.42732	2.90224	2.78949	2.7395	2.81925	2.7177	2.94928	2.90092	2.64113	FALSE	FALSE
1417138_s_at	NM_025554	Polr2e	66420	10	0.0257345	0.0491737	0.296194	0.320841	-0.305197	-0.260837	9.47537	9.78057	9.73621	9.35429	9.88823	9.78853	9.71001	9.85047	9.65674	9.61038	9.70269	9.41508	FALSE	FALSE
1417139_at	NM_025853	Dsn1	66934	2	0.418336	0.0357495	0.791167	0.278598	-0.270263	-0.778038	5.52897	5.79924	6.30701	5.70577	5.53492	5.34633	6.4465	5.89104	5.48119	6.93961	6.16034	5.39996	FALSE	FALSE
1417140_a_at	NM_008977	Ptpn2	19255	18	0.0840907	0.105915	0.476728	0.449125	-0.175481	-0.162564	8.24262	8.4181	8.40518	8.29028	8.36334	8.52085	8.45552	8.36375	8.2501	8.39668	8.36969	8.18747	FALSE	FALSE
1417141_at	NM_018738	Igtp	16145	11	0.0331764	0.831845	0.329072	0.951188	-0.546144	0.0480999	7.44261	7.98875	7.39451	7.46286	7.68251	8.39687	7.55626	7.84976	7.58892	6.94475	7.71962	7.27604	FALSE	FALSE
1417142_at	NM_024203	Fam120b	67544	17	0.175678	0.192646	0.607939	0.572398	-0.17277	-0.165594	6.67955	6.85232	6.84514	6.59647	6.95322	6.94168	6.95174	6.75407	6.79843	6.63045	6.8612	6.64374	FALSE	FALSE
1417143_at	U70622	Lpar1	14745	4	0.637256	0.436894	0.891868	0.77263	-0.0575185	-0.0958075	3.44743	3.50495	3.54324	3.35027	3.53521	3.37904	3.68115	3.66743	3.40967	3.41335	3.46838	3.58234	FALSE	FALSE
1417144_at	NM_134024	Tubg1	103733	11	0.211313	0.0192844	0.644067	0.215637	-0.25049	-0.523517	7.32866	7.57915	7.85218	7.15833	7.42918	7.3835	7.96961	7.77833	7.49116	8.15775	7.57564	7.33651	FALSE	FALSE
1417145_at	NM_133921	Nfxl1	100978	5	0.00638617	0.108491	0.16199	0.453314	-0.52285	-0.267495	8.67922	9.20207	8.94671	8.74798	9.11221	9.43049	9.04668	8.98598	8.76074	8.68125	9.18973	8.52894	FALSE	FALSE
1417146_at	NM_026423	Mri1	67873	8	0.00254151	0.0400007	0.10308	0.29211	-0.548507	-0.323012	7.41186	7.96037	7.73487	7.17801	7.66319	7.74009	7.7487	8.10327	7.60521	7.79274	8.03775	7.45237	FALSE	FALSE
1417147_at	NM_019833	Fam69b	56279	2	0.612007	0.681567	0.88231	0.895642	-0.0598093	-0.0482704	2.52785	2.58766	2.57612	2.47069	2.47802	2.74725	2.66031	2.57871	2.66762	2.59003	2.43702	2.44523	FALSE	FALSE
1417148_at	NM_008809	Pdgfrb	18596	18	0.0747579	0.203838	0.456614	0.584044	0.313416	0.214059	3.15718	2.84377	2.94312	3.00496	2.8605	2.72798	3.03928	2.60611	3.33599	2.92959	3.19721	3.13059	FALSE	FALSE
1417149_at	NM_011031	P4ha2	18452	11	0.0632922	0.0028843	0.429438	0.0971961	-0.408452	-0.768431	8.57012	8.97857	9.33855	8.08924	9.22837	8.76181	9.28908	9.10749	8.86165	9.49819	9.06641	8.75945	FALSE	FALSE
1417150_at	NM_010484	Slc6a4	15567	11	0.961422	0.478376	0.990974	0.796251	0.00615951	0.0914888	2.50917	2.50301	2.41768	2.3322	2.4426	2.34701	2.28731	2.56077	2.68906	2.52313	2.60124	2.50624	FALSE	FALSE
1417151_a_at	NM_008747	Ntsr2	18217	12	0.652853	0.729546	0.897522	0.913497	-0.0513811	0.0394058	2.8192	2.87058	2.77979	2.73154	2.86517	2.89908	2.61095	2.74081	2.88839	2.86325	2.97185	2.83766	FALSE	FALSE
1417152_at	NM_026495	Nacc2	67991	2	0.254951	0.991816	0.681816	0.99818	0.176893	0.00153932	5.48527	5.30838	5.48373	5.35361	5.58127	5.58946	5.39722	5.33571	5.5545	5.4727	4.99996	5.54771	FALSE	FALSE
1417153_at	NM_026495	Nacc2	67991	2	0.561328	0.19719	0.86213	0.577591	-0.0826809	-0.190252	4.22386	4.30654	4.41411	4.04187	4.22376	4.13093	4.59014	4.39374	4.40962	4.42844	4.39495	4.22008	FALSE	FALSE
1417154_at	NM_011398	Slc25a14	20523	X	0.588559	0.406289	0.873504	0.752681	0.0948659	-0.147197	5.46412	5.36926	5.61132	5.51697	5.47491	5.66525	5.74689	5.43846	5.61044	5.61217	5.00406	5.26497	FALSE	FALSE
1417155_at	BC005453	Mycn	18109	12	0.77362	0.294395	0.941575	0.669662	0.0297042	0.111273	3.05192	3.02222	2.94065	3.05852	2.9622	3.16766	2.9312	2.99684	3.13357	2.92855	2.90214	2.96367	FALSE	FALSE
1417156_at	NM_008471	Krt19	16669	11	0.977682	0.597524	0.995562	0.856266	-0.00318181	-0.0604964	2.22346	2.22664	2.28395	2.10058	2.33332	2.35498	2.19729	2.20463	2.38885	2.32125	2.1203	2.18094	FALSE	FALSE
1417157_at	BC002227	Actr10	56444	12	0.0987336	0.172386	0.503503	0.548215	-0.187648	-0.151439	10.3299	10.5176	10.4814	10.2417	10.5664	10.5899	10.4584	10.4758	10.4914	10.4194	10.4872	10.2567	FALSE	FALSE
1417158_at	BB238025	Zxdc	80292	6	0.711766	0.190763	0.920708	0.570331	-0.080964	-0.299133	5.04476	5.12572	5.34389	5.40011	5.59474	4.95708	5.20951	5.17545	5.21418	5.22742	5.24463	4.51999	FALSE	FALSE
1417159_at	BB238025	Zxdc	80292	6	0.325654	0.857294	0.73213	0.960082	0.171844	0.0306619	3.09145	2.9196	3.06079	3.20986	3.19555	3.29476	3.14421	2.76904	3.00544	2.84261	2.69502	3.05905	FALSE	FALSE
1417160_s_at	NM_007969	Wfdc18	14038	11	0.0461875	0.663629	0.378951	0.887232	-0.536384	-0.105442	5.21176	5.74815	5.31721	4.92318	5.34396	5.65204	5.4686	6.1988	5.67142	5.13906	5.3936	5.04069	FALSE	FALSE
1417161_at	NM_026373	Cdk2ap2	52004	19	0.00154692	0.000357901	0.081125	0.0330772	-0.997021	-1.22472	6.78689	7.78391	8.01161	6.18486	7.83321	7.55638	8.05483	7.94805	7.04339	8.14679	7.8473	7.13243	FALSE	FALSE
1417162_at	BC004752	Tmbim1	69660	1	0.0830395	0.536014	0.474251	0.828328	0.21041	0.0699312	9.79162	9.58121	9.72169	9.80936	9.66601	9.44544	9.75588	9.72654	9.65415	9.74318	9.57165	9.91135	FALSE	FALSE
1417163_at	NM_022019	Dusp10	63953	1	0.0865519	0.747552	0.481513	0.921638	0.228502	0.0397247	3.64362	3.41512	3.6039	3.62452	3.44445	3.19736	3.72487	3.54125	3.67574	3.64237	3.50676	3.63062	FALSE	FALSE
1417164_at	NM_022019	Dusp10	63953	1	0.566459	0.407603	0.864627	0.754091	-0.0686393	-0.100105	3.50658	3.57521	3.60668	3.5074	3.56957	3.74413	3.54719	3.36601	3.58298	3.70329	3.6155	3.42935	FALSE	FALSE
1417165_at	NM_010773	Mbd2	17191	18	0.117906	0.386772	0.532565	0.738769	-0.193222	-0.102116	9.83663	10.0299	9.93875	9.90949	9.97379	10.1402	9.93183	10.0286	9.96737	9.91062	9.92076	9.63303	FALSE	FALSE
1417166_at	NM_133948	Psip1	101739	4	0.118512	0.0292316	0.533274	0.25747	-0.417132	-0.621921	6.16872	6.58585	6.79064	6.36542	6.21115	6.21971	7.01296	6.71216	6.07681	7.1478	6.82568	6.06392	FALSE	FALSE
1417167_at	NM_138586	Exosc5	27998	7	0.00517058	0.00240197	0.146665	0.0888008	-0.590431	-0.668642	6.59812	7.18855	7.26676	6.31235	7.1767	6.89271	7.24798	7.44671	6.68986	7.3756	7.22622	6.79215	FALSE	FALSE
1417168_a_at	AI553394	Usp2	53376	9	0.0942426	0.0613251	0.495448	0.352904	0.290885	0.331692	5.80527	5.51439	5.47358	6.05202	5.52117	5.28757	5.26717	5.55481	5.59048	5.6324	5.70078	5.77331	FALSE	FALSE
1417169_at	AI553394	Usp2	53376	9	0.943058	0.299188	0.986633	0.673562	0.0110557	0.16538	4.51748	4.50642	4.3521	4.5492	4.5302	4.54142	3.96903	4.57322	4.50213	4.55706	4.40462	4.50111	FALSE	FALSE
1417170_at	NM_033322	Lztfl1	93730	9	0.138522	0.52914	0.561521	0.824761	-0.253817	-0.102694	6.30534	6.55916	6.40804	6.26564	6.54407	6.90982	6.40121	6.43276	6.46815	6.27883	6.3349	6.18223	FALSE	FALSE
1417171_at	NM_010583	Itk	16428	11	0.96129	0.710121	0.990974	0.906694	-0.00747963	0.0574887	2.21644	2.22392	2.15895	2.02142	2.04307	1.95678	2.15677	2.4997	2.2736	2.27701	2.21528	2.3543	FALSE	FALSE
1417172_at	BC008238	Ube2l6	56791	2	0.00549515	0.0871818	0.149868	0.41398	-0.774534	-0.415476	4.19339	4.96793	4.60887	4.10898	4.86702	5.23308	4.45774	4.86903	4.67586	4.50185	4.80167	3.79534	FALSE	FALSE
1417173_at	BC013534	Atf6b	12915	17	0.0310197	0.0103973	0.321795	0.164604	-0.317439	-0.398694	8.26993	8.58737	8.66863	8.07958	8.59052	8.53702	8.84395	8.73737	8.33586	8.57142	8.48773	8.39437	FALSE	FALSE
1417174_at	NM_025464	Tmem218	66279	9	0.494113	0.664582	0.831163	0.887556	-0.132937	0.0836704	5.99144	6.12438	5.90777	5.99199	6.17711	6.22624	5.97071	6.11846	6.31694	5.5755	6.02844	5.6654	FALSE	FALSE
1417175_at	BE952001	Csnk1e	27373	15	0.112666	0.141651	0.524169	0.505205	0.206101	0.189075	6.62155	6.41545	6.43247	6.47828	6.30482	6.54714	6.41876	6.26382	6.67164	6.57384	6.43539	6.71473	FALSE	FALSE
1417176_at	BE952001	Csnk1e	27373	15	0.356857	0.977032	0.752754	0.994031	-0.151484	-0.00462729	6.23358	6.38506	6.23821	5.9112	6.03425	6.47644	6.42651	6.43166	6.42294	6.25387	6.24709	6.36659	FALSE	FALSE
1417177_at	NM_016905	Galk1	14635	11	0.0117025	0.00399226	0.209608	0.109164	-0.345121	-0.417469	8.01793	8.36305	8.4354	7.8267	8.36228	8.26603	8.42391	8.46067	8.12276	8.51999	8.36244	8.10432	FALSE	FALSE
1417178_at	NM_016867	Gipc2	54120	3	0.251023	0.207658	0.679218	0.587662	-0.185187	-0.204782	4.46239	4.64757	4.66717	4.29205	4.52482	4.48886	4.52465	4.62805	4.44854	4.95204	4.82581	4.64657	FALSE	FALSE
1417179_at	NM_019571	Tspan5	56224	3	0.0016536	0.00199356	0.0841289	0.0804999	0.5711	0.555184	5.92101	5.34991	5.36582	6.0382	5.13607	5.34355	5.52957	5.52316	5.83728	5.43183	5.18302	5.88754	FALSE	FALSE
1417180_at	NM_008794	Pcsk7	18554	9	0.564159	0.775597	0.863962	0.93201	0.066339	-0.0325738	7.5044	7.43806	7.53697	7.38603	7.39084	7.37051	7.57036	7.37205	7.53335	7.64971	7.57161	7.59381	FALSE	FALSE
1417181_a_at	AV213603	Kifap3	16579	1	0.00164808	0.00338914	0.0840229	0.103349	0.508865	0.454965	6.18151	5.67264	5.72654	5.94852	5.7645	5.63499	5.73008	5.59944	6.35321	5.68505	5.78349	6.24279	FALSE	FALSE
1417182_at	C77509	Dnaja2	56445	8	0.19392	0.202473	0.62621	0.582874	0.189216	0.185323	6.94397	6.75476	6.75865	6.77803	6.96093	6.95381	6.65188	6.7259	6.99721	6.66314	6.58456	7.05667	FALSE	FALSE
1417183_at	C77509	Dnaja2	56445	8	0.0234662	0.0215013	0.283892	0.225743	-0.23613	-0.240656	9.59334	9.82947	9.83399	9.62581	9.81764	9.85203	9.84988	9.7673	9.6447	9.83446	9.86908	9.50951	FALSE	FALSE
1417184_s_at	BC027434	NA	NA	NA	0.662192	0.435647	0.901574	0.771785	0.0559739	0.100997	3.41432	3.35835	3.31332	3.40751	3.44736	3.59492	3.18066	3.18205	3.37353	3.31195	3.29806	3.46192	FALSE	FALSE
1417185_at	BC002070	Ly6a	110454	15	0.689742	0.256909	0.911975	0.636989	-0.149883	0.438745	6.09523	6.24511	5.65648	6.14594	5.44227	6.35292	5.50592	7.00025	6.47423	6.02127	5.38216	5.66551	FALSE	FALSE
1417186_at	AI551201	Ube2k	53323	5	0.374141	0.535796	0.764257	0.828277	-0.094945	-0.0654303	11.1839	11.2788	11.2493	11.156	11.2749	11.3704	11.1755	11.2462	11.3271	11.2977	11.2199	11.0686	FALSE	FALSE
1417187_at	AI551201	Ube2k	53323	5	0.283156	0.622141	0.70288	0.867792	-0.12113	-0.0542782	2.02674	2.14787	2.08102	2.13474	2.25418	2.11288	2.00421	2.1112	1.9682	1.98466	2.21954	1.97729	FALSE	FALSE
1417188_s_at	AI551201	Ube2k	53323	5	0.834724	0.384654	0.959514	0.737384	-0.0431876	0.183407	5.15542	5.19861	4.97202	5.13818	5.27701	5.18975	5.09892	5.01266	5.42129	4.54012	5.39343	4.90681	FALSE	FALSE
1417189_at	NM_011190	Psme2	19188	14	0.0156051	0.243018	0.240207	0.624202	-0.297144	-0.126439	10.5378	10.835	10.6643	10.4831	10.6526	10.9677	10.7227	10.8155	10.6498	10.6175	10.7216	10.4806	FALSE	FALSE
1417190_at	AW989410	Nampt	59027	12	0.0527966	0.35301	0.401459	0.715927	-0.272693	-0.120763	10.7502	11.0229	10.871	10.7348	11.0029	11.2148	10.936	10.9356	10.8375	10.6741	10.9183	10.6784	FALSE	FALSE
1417191_at	NM_013760	Dnajb9	27362	12	0.0263756	0.103017	0.299969	0.443506	0.340168	0.234211	10.5219	10.1817	10.2877	10.6977	10.136	9.9842	10.4265	10.2323	10.4545	10.3004	10.3286	10.4134	FALSE	FALSE
1417192_at	NM_138599	Tomm70a	28185	16	0.707283	0.980059	0.918728	0.99495	-0.0666533	0.00442001	9.43516	9.50182	9.43074	9.63922	9.51562	9.79111	9.3623	9.37249	9.59758	9.41431	9.34185	9.0687	FALSE	FALSE
1417193_at	NM_013671	Sod2	20656	17	0.0102127	0.00762159	0.197625	0.144429	-0.373415	-0.393985	10.668	11.0415	11.062	10.6599	10.9287	10.9625	11.1735	11.2492	10.6002	11.0839	10.9126	10.744	FALSE	FALSE
1417194_at	NM_013671	Sod2	20656	17	0.0103914	0.425713	0.199012	0.765706	-0.442632	-0.116413	3.13702	3.57965	3.25343	3.21468	3.2542	3.3922	3.36404	3.46368	3.19159	3.14206	3.88307	3.00478	FALSE	FALSE
1417195_at	NM_133791	Wwc2	52357	8	0.756622	0.95788	0.936069	0.988563	0.0327759	-0.00557159	5.50035	5.46757	5.50592	5.50167	5.55978	5.65606	5.49099	5.39047	5.50352	5.46699	5.35618	5.49584	FALSE	FALSE
1417196_s_at	NM_133791	Wwc2	52357	8	0.998011	0.421934	0.999185	0.763384	-0.000387305	-0.12692	6.86598	6.86637	6.9929	7.01628	7.07123	7.04242	7.01846	6.88925	7.03374	6.88903	6.66744	6.54794	FALSE	FALSE
1417197_at	NM_133791	Wwc2	52357	8	0.496424	0.810349	0.832307	0.944113	0.100444	-0.0350598	4.00568	3.90523	4.04074	4.00073	4.02021	3.88897	3.86151	3.86206	4.25563	4.24048	3.96467	3.76067	FALSE	FALSE
1417198_at	NM_133791	Wwc2	52357	8	0.4327	0.453133	0.798789	0.781787	-0.136355	-0.130196	2.29822	2.43458	2.42842	2.319	2.35522	2.30361	2.48683	2.17307	2.46485	2.4432	2.82705	2.11083	FALSE	FALSE
1417199_at	AK007779	Tmem183a	57439	1	0.423975	0.445391	0.794454	0.777166	-0.0874737	-0.0833616	8.09345	8.18092	8.17681	8.0728	8.23743	8.20059	8.09692	8.31953	8.17084	8.19608	8.02265	8.0367	FALSE	FALSE
1417200_at	AK007779	Tmem183a	57439	1	0.0482182	0.0276556	0.38688	0.252335	-0.293623	-0.336281	7.81449	8.10811	8.15077	7.9269	7.98686	8.13653	8.14161	8.12299	7.95018	8.32384	8.06482	7.56638	FALSE	FALSE
1417201_at	BI202534	Nt5c2	76952	19	0.0417434	0.0188927	0.36352	0.214246	-0.253231	-0.303665	6.29035	6.54358	6.59402	6.34694	6.55947	6.48745	6.64736	6.45486	6.13171	6.57522	6.68844	6.3924	FALSE	FALSE
1417202_s_at	NM_011666	Uba3	22200	6	0.0831171	0.393768	0.474401	0.744102	-0.185977	-0.0859926	9.24933	9.4353	9.33532	9.29983	9.3089	9.53456	9.35533	9.37464	9.32335	9.34173	9.39671	9.12481	FALSE	FALSE
1417203_at	BC010592	Ethe1	66071	7	0.325365	0.255595	0.731994	0.635733	-0.279127	-0.325508	7.04979	7.32891	7.37529	6.77282	7.20851	7.75711	7.21717	7.50074	7.44012	7.70021	6.72889	6.93641	FALSE	FALSE
1417204_at	AJ278133	Kdelr2	66913	5	0.897543	0.98302	0.976518	0.995849	-0.0190807	-0.0031524	9.95606	9.97514	9.95921	9.85143	9.7788	9.72358	10.1837	10.0188	10.0003	9.91514	10.1831	10.0165	FALSE	FALSE
1417205_at	AJ278133	Kdelr2	66913	5	0.106799	0.0192004	0.515421	0.215519	-0.3335	-0.525488	7.57465	7.90815	8.10014	7.44899	7.77346	7.52905	8.31086	8.01096	7.5951	8.2161	8.18446	7.67987	FALSE	FALSE
1417206_at	NM_009478	Urod	22275	4	0.0186779	0.0303855	0.256743	0.261344	-0.396242	-0.355984	6.51484	6.91108	6.87082	6.29773	6.73911	6.72716	6.98011	7.06981	6.75519	6.89324	6.93627	6.49159	FALSE	FALSE
1417207_at	BF466091	Dvl2	13543	11	0.50241	0.800966	0.834285	0.941033	0.135492	0.0504054	6.30418	6.16869	6.25377	6.01914	6.27946	6.04101	6.12167	5.87162	6.33675	6.36018	6.59343	6.55664	FALSE	FALSE
1417208_at	NM_008537	Amacr	17117	15	0.18777	0.0976079	0.620989	0.433033	0.235593	0.304649	5.90505	5.66946	5.6004	5.98268	5.71783	5.60028	5.611	5.64776	6.2252	5.47237	5.76034	5.50727	FALSE	FALSE
1417209_at	NM_021372	Sertad2	58172	11	0.0116268	0.0484467	0.209406	0.318781	-0.414622	-0.301941	8.68385	9.09847	8.98579	8.53601	9.18023	8.9161	8.97746	9.2445	8.70208	8.79966	9.1348	8.81345	FALSE	FALSE
1417210_at	NM_012011	Eif2s3y	26908	Y	0.766324	0.188095	0.939794	0.567747	-0.066398	0.307409	9.15727	9.22367	8.84986	9.32765	9.09306	9.5957	9.02043	9.05731	9.28037	8.43608	9.01798	8.86378	FALSE	FALSE
1417211_a_at	NM_023483	1110032A03Rik	68721	9	0.48965	0.639653	0.828657	0.875562	-0.172529	0.116115	6.08514	6.25767	5.96903	6.1286	6.49308	6.35187	5.94287	6.26314	6.38652	5.47113	6.158	5.7403	FALSE	FALSE
1417212_at	NM_026633	Fam195a	68241	17	0.0748751	0.107835	0.456614	0.45239	-0.292669	-0.25992	6.96462	7.25729	7.22454	6.65562	7.37552	7.27395	7.13364	7.35484	7.21883	7.16447	7.14309	7.01942	FALSE	FALSE
1417213_a_at	BB706030	Rbm6	19654	9	0.0246899	0.351688	0.290068	0.715028	-0.283263	-0.104528	6.1145	6.39776	6.21903	6.09219	6.12113	6.40902	6.37536	6.35743	6.24882	6.16058	6.42683	6.00249	FALSE	FALSE
1417214_at	BB121269	Rab27b	80718	18	0.298367	0.812395	0.713383	0.944812	-0.129639	-0.0287844	2.81079	2.94043	2.83957	2.81447	2.71039	3.09701	2.94223	2.93055	2.67862	2.8661	2.79373	2.93928	FALSE	FALSE
1417215_at	BB121269	Rab27b	80718	18	0.573843	0.8794	0.868356	0.966889	-0.0637526	0.017066	1.91559	1.97934	1.89853	1.9732	1.96398	2.14646	1.75852	1.92062	1.85429	1.97307	1.87095	1.91928	FALSE	FALSE
1417216_at	NM_138606	Pim2	18715	X	0.691758	0.719949	0.912944	0.910351	-0.0560887	0.0506821	3.84064	3.89673	3.78996	3.77631	3.76113	3.72502	3.57648	4.03233	3.97302	4.03227	3.93284	3.7726	FALSE	FALSE
1417217_at	NM_013779	Magel2	27385	7	0.779249	0.588848	0.943513	0.852313	-0.0354179	0.0686868	3.5845	3.61992	3.51581	3.55483	3.58183	3.77662	3.55351	3.69907	3.49676	3.4121	3.38407	3.70191	FALSE	FALSE
1417218_at	NM_133746	Calhm2	72691	19	0.0100627	0.0739102	0.196822	0.3847	-0.445062	-0.280025	6.51578	6.96084	6.7958	6.38688	7.03366	6.87265	6.67958	6.88702	6.72548	6.67416	7.12284	6.43497	FALSE	FALSE
1417219_s_at	NM_025284	Tmsb10	19240	6	0.408593	0.602652	0.78457	0.858313	0.0853146	0.0531564	12.6481	12.5628	12.5949	12.7659	12.525	12.5188	12.6784	12.5317	12.6405	12.5814	12.6378	12.5379	FALSE	FALSE
1417220_at	NM_010176	Fah	14085	7	0.576821	0.204538	0.86946	0.584741	0.471781	1.11088	5.00497	4.53319	3.89409	4.82368	3.51059	6.33358	3.98728	3.73273	3.58395	4.18439	3.53324	6.60728	FALSE	FALSE
1417221_at	BC008595	Ppm1a	19042	12	0.101605	0.822084	0.507587	0.947323	-0.198068	0.0253292	2.91992	3.11798	2.89459	2.75809	2.92085	3.05569	2.96305	3.18159	3.09664	2.79986	3.11667	2.90502	FALSE	FALSE
1417222_a_at	NM_133739	Tmem123	71929	9	0.738867	0.541747	0.93062	0.831395	0.0907449	0.167261	9.25388	9.16313	9.08662	9.70606	9.27778	9.50055	9.26419	9.22021	9.30196	8.71789	8.76864	8.75362	FALSE	FALSE
1417223_at	NM_027353	Cd2bp2	70233	7	0.180005	0.525246	0.611808	0.822168	-0.226299	-0.103258	7.41213	7.63843	7.51539	7.08074	7.41725	7.4585	7.47299	7.69791	7.48198	7.65592	7.75887	7.67367	FALSE	FALSE
1417224_a_at	NM_027353	Cd2bp2	70233	7	0.0159236	0.0158934	0.242675	0.198109	-0.46588	-0.466059	5.91827	6.38415	6.38433	5.84286	6.29814	6.64872	6.29541	6.31911	6.19299	6.55943	6.18461	5.71895	FALSE	FALSE
1417225_at	NM_022992	Arl6ip5	65106	6	0.568032	0.112469	0.865793	0.459664	0.1315	0.388028	11.1178	10.9863	10.7298	11.1105	11.1087	10.9446	10.9811	10.8953	11.1004	10.0996	11.119	11.1426	FALSE	FALSE
1417226_at	NM_013907	Fbxw4	30838	19	0.147935	0.368851	0.572933	0.727174	-0.151006	-0.0905623	7.81658	7.96759	7.90714	7.74779	7.87387	8.09219	7.94348	7.89102	7.79749	7.90407	7.91954	7.90446	FALSE	FALSE
1417227_at	NM_023644	Mccc1	72039	3	0.82507	0.724203	0.95748	0.911845	0.0722308	-0.11554	7.65819	7.58596	7.77373	7.6	7.67464	8.22156	7.58644	6.70293	7.59612	8.0601	7.83339	7.77846	FALSE	FALSE
1417228_at	AF084459	Capn1	12333	19	0.82635	0.319518	0.95763	0.68957	-0.0570282	-0.265382	6.41861	6.47563	6.68399	5.95471	6.21606	6.2701	6.76057	6.40847	6.54056	7.07533	6.74833	6.76055	FALSE	FALSE
1417229_at	AF084459	Capn1	12333	19	0.975155	0.278303	0.994675	0.656026	0.00851586	-0.305934	6.90419	6.89567	7.21012	6.32621	6.91003	6.73586	7.10849	6.70365	7.20151	7.61185	7.2475	7.18484	FALSE	FALSE
1417230_at	NM_023884	Ralgps2	78255	1	0.0852319	0.367605	0.479324	0.726116	-0.245631	-0.121223	3.14895	3.39458	3.27017	3.09318	3.37089	3.27654	3.2576	3.30487	3.00723	3.18202	3.60233	3.34644	FALSE	FALSE
1417231_at	NM_016675	Cldn2	12738	X	0.763271	0.975968	0.938685	0.993555	-0.0312157	-0.00311465	2.23064	2.26186	2.23376	2.15963	2.21396	2.39001	2.31892	2.25902	2.28635	2.1684	2.13654	2.24595	FALSE	FALSE
1417232_at	NM_016675	Cldn2	12738	X	0.6649	0.619941	0.902509	0.866885	0.0524973	0.0601991	3.29564	3.24314	3.23544	3.3715	3.10003	3.10502	3.36699	3.43862	3.28493	3.2393	3.18578	3.23048	FALSE	FALSE
1417233_at	NM_133928	Chchd4	72170	6	0.0111057	0.00289818	0.206326	0.0971961	-0.408376	-0.515024	9.11066	9.51904	9.62569	9.03796	9.61488	9.26316	9.56716	9.78587	9.11557	9.69502	9.50808	9.17845	FALSE	FALSE
1417234_at	NM_008606	Mmp11	17385	10	0.900371	0.447745	0.9775	0.778925	0.0200489	0.123412	2.70254	2.68249	2.57912	2.72459	2.76006	2.86073	2.39158	2.44603	2.91701	2.58573	2.74071	2.46601	FALSE	FALSE
1417235_at	BM234719	Ehd3	57440	17	0.249046	0.0651879	0.677579	0.362297	0.13491	0.228531	2.65482	2.51991	2.42629	2.68236	2.39657	2.64691	2.40874	2.58405	2.74105	2.47356	2.32878	2.54107	FALSE	FALSE
1417236_at	BM234719	Ehd3	57440	17	0.438149	0.0914802	0.801832	0.421838	0.0918011	0.212482	3.30139	3.20959	3.08891	3.33189	3.06626	3.3137	2.98261	3.01083	3.24316	3.21785	3.30424	3.32912	FALSE	FALSE
1417237_at	NM_008876	Pld2	18806	11	0.654824	0.1114	0.898523	0.457905	-0.0767253	-0.291097	7.07269	7.14941	7.36378	7.00383	7.13123	6.8613	7.54335	7.43619	6.95033	7.41678	7.15074	7.26389	FALSE	FALSE
1417238_at	NM_007968	Ewsr1	14030	11	0.724242	0.137246	0.924525	0.498705	-0.0824678	-0.367564	8.57842	8.66089	8.94599	8.43503	8.60685	8.48088	8.86938	8.68641	8.27528	9.36173	8.81539	9.02496	FALSE	FALSE
1417239_at	BC002162	Cetn3	12626	13	0.682424	0.587372	0.909131	0.85205	-0.0421688	0.0561165	9.98146	10.0236	9.92535	10.113	9.83749	10.1033	9.94425	9.99888	9.94217	9.9943	9.96867	9.88925	FALSE	FALSE
1417240_at	NM_011777	Zyx	22793	6	0.0244665	0.0024541	0.289547	0.089893	-0.72937	-1.10971	7.85493	8.5843	8.96464	7.41747	8.52729	8.51005	8.78262	8.83314	7.97069	9.584	8.4097	8.17662	FALSE	FALSE
1417241_at	NM_025275	Amz2	13929	11	0.441706	0.34792	0.803756	0.711433	-0.185927	0.228618	8.67945	8.86538	8.45083	8.37683	8.91111	9.11008	8.36362	8.79442	9.0585	8.07777	8.69163	8.60302	FALSE	FALSE
1417242_at	NM_138669	Eif4a3	192170	11	0.0891924	0.0327554	0.486299	0.269722	-0.237366	-0.312563	10.326	10.5633	10.6385	10.2172	10.4562	10.3872	10.6341	10.652	10.3379	10.8253	10.6508	10.4228	FALSE	FALSE
1417243_at	NM_028221	Fam192a	102122	8	0.0627883	0.0474085	0.427817	0.315784	-0.247625	-0.267367	9.02323	9.27085	9.2906	8.86925	9.19625	9.0866	9.39011	9.3968	9.08733	9.28543	9.32916	9.11311	FALSE	FALSE
1417244_a_at	NM_016850	Irf7	54123	7	0.00919836	0.510906	0.190923	0.814259	-1.22396	-0.258315	5.29671	6.52067	5.55502	4.75511	5.95669	7.30164	5.64449	6.01261	5.90009	5.0639	6.24777	5.23493	FALSE	FALSE
1417245_at	NM_021434	Gpr180	58245	14	0.234052	0.641574	0.666141	0.876434	-0.170746	-0.0646697	8.40419	8.57493	8.46886	8.17387	8.43777	8.43723	8.64987	8.69427	8.5354	8.31893	8.5933	8.5033	FALSE	FALSE
1417246_at	NM_007376	Pzp	11287	6	0.474449	0.615028	0.821733	0.864682	0.0859575	0.0600215	2.60752	2.52157	2.5475	2.46844	2.49966	2.37569	2.53756	2.49862	2.76208	2.60528	2.69039	2.59205	FALSE	FALSE
1417247_at	NM_133818	AI597479	98404	1	0.107688	0.374271	0.516632	0.731138	-0.233442	-0.122753	6.71635	6.94979	6.8391	6.47599	6.84936	6.96529	6.91616	7.02185	6.98733	6.75178	6.86222	6.68572	FALSE	FALSE
1417248_at	NM_009067	Ralbp1	19765	17	0.474552	0.659792	0.821741	0.885264	-0.114964	0.0701721	8.56783	8.6828	8.49766	8.72136	8.4684	8.67815	8.30835	8.59525	8.73479	8.71624	8.775	8.24735	FALSE	FALSE
1417249_at	NM_017401	Polm	54125	11	0.00886713	0.106756	0.187227	0.451099	-0.344712	-0.188082	4.47942	4.82413	4.6675	4.43461	4.75837	4.87243	4.72931	4.77057	4.61232	4.51481	4.82938	4.39131	FALSE	FALSE
1417250_at	NM_013916	Rlim	19820	X	0.902178	0.441501	0.978172	0.775558	-0.0200235	-0.127334	8.63667	8.6567	8.76401	8.54078	8.50162	8.52537	8.79404	8.8148	8.46844	8.99637	8.62992	8.9008	FALSE	FALSE
1417251_at	NM_023245	Palmd	114301	3	0.948869	0.458177	0.987717	0.785085	-0.00845561	0.0992555	3.68434	3.6928	3.58509	3.73037	3.35265	3.8016	3.66478	3.49618	3.63899	3.73784	3.78062	3.68368	FALSE	FALSE
1417252_at	NM_015807	Nt5c	50773	11	0.792198	0.498905	0.947511	0.807765	-0.0374371	0.097089	9.15873	9.19617	9.06164	9.15985	9.22245	9.44722	8.9707	9.11089	9.31242	8.99177	9.0304	9.00392	FALSE	FALSE
1417253_at	NM_013522	Frg1	14300	8	0.246274	0.79319	0.675663	0.938247	-0.167341	-0.0365634	8.31832	8.48566	8.35489	8.12504	8.42051	8.53755	8.32038	8.34583	8.6169	8.32378	8.57361	8.21302	FALSE	FALSE
1417254_at	NM_021343	Spata5	57815	3	0.00761548	0.00359783	0.174117	0.104392	-0.369328	-0.419651	6.22918	6.59851	6.64883	6.3057	6.59064	6.5825	6.75464	6.73127	6.30312	6.60123	6.48176	6.07873	FALSE	FALSE
1417255_at	NM_134126	Ift140	106633	17	0.646593	0.435497	0.894951	0.771767	-0.0709681	-0.121994	6.36096	6.43193	6.48295	6.18977	6.28253	6.35139	6.55245	6.39042	6.21723	6.61388	6.55397	6.67588	FALSE	FALSE
1417256_at	NM_008607	Mmp13	17386	9	0.000168958	3.58424e-05	0.0241144	0.00837579	-2.253	-2.72857	7.25585	9.50885	9.98442	7.04752	9.39987	8.81941	9.83478	10.1821	7.06488	10.7186	9.52503	7.65515	FALSE	TRUE
1417257_at	BC006872	Cel	12613	2	0.683127	0.146948	0.909494	0.512488	0.0506186	0.189538	3.21971	3.1691	3.03018	3.30681	3.09033	3.42126	3.03441	3.05242	3.14961	2.96579	3.03361	3.20272	FALSE	FALSE
1417258_at	NM_007637	Cct5	12465	15	0.0591732	0.0573435	0.419642	0.342414	-0.213094	-0.214966	11.8786	12.0917	12.0935	11.825	12.023	12.0904	12.0384	12.1073	12.0082	12.2192	12.0773	11.8025	FALSE	FALSE
1417259_a_at	NM_009798	Capzb	12345	4	0.0188282	0.0232508	0.257489	0.234182	-0.258288	-0.24689	11.7083	11.9666	11.9552	11.6421	11.9357	11.9777	11.9155	11.9371	11.825	12.0143	11.9849	11.6577	FALSE	FALSE
1417260_at	NM_133671	U2af2	22185	7	0.440508	0.114103	0.803176	0.461798	-0.135235	-0.291753	7.52483	7.66007	7.81658	7.35141	7.57978	7.35664	7.90588	7.65942	7.56613	7.9641	7.96414	7.65695	FALSE	FALSE
1417261_at	NM_134012	Mbtd1	103537	11	0.237835	0.594625	0.668465	0.854832	-0.229795	-0.100542	4.96893	5.19873	5.06947	4.78821	5.11551	5.08935	5.12667	5.64433	5.00303	4.96624	4.8625	5.11556	FALSE	FALSE
1417262_at	M94967	Ptgs2	19225	1	0.804697	0.16441	0.951614	0.537514	-0.0582768	-0.344679	2.83836	2.89664	3.18304	2.76419	2.88141	2.49527	3.43855	3.19737	2.52235	3.22917	2.99728	3.22854	FALSE	FALSE
1417263_at	M94967	Ptgs2	19225	1	0.462396	0.982971	0.815687	0.995844	0.0918894	-0.00263063	2.33488	2.243	2.33752	2.37613	2.41028	2.20986	2.15738	2.11216	2.41039	2.44489	2.40696	2.21814	FALSE	FALSE
1417264_at	AK014348	Coq5	52064	5	0.520288	0.14105	0.842478	0.504239	-0.0869375	-0.208739	7.53529	7.62223	7.74403	7.44988	7.60676	7.45273	7.63844	7.77789	7.57094	7.98689	7.63607	7.58505	FALSE	FALSE
1417265_s_at	AK014348	Coq5	52064	5	0.0263097	0.0168568	0.299837	0.203285	-0.377919	-0.415763	5.51372	5.89164	5.92948	5.41279	5.85448	6.07342	6.10632	6.02306	5.56969	5.82765	5.57844	5.55868	FALSE	FALSE
1417266_at	BC002073	Ccl6	20305	11	0.292082	0.317527	0.709532	0.687706	-0.194333	-0.183819	13.2782	13.4726	13.462	13.0678	13.3402	13.5371	13.5278	13.7938	13.3258	13.5181	13.0868	13.441	FALSE	FALSE
1417267_s_at	NM_024169	Fkbp11	66120	15	0.065487	0.320263	0.435239	0.690045	0.384976	0.194422	5.33239	4.94741	5.13797	5.46558	4.90283	4.67912	5.32809	5.38072	5.30876	5.18298	4.78239	5.22282	FALSE	FALSE
1417268_at	NM_009841	Cd14	12475	18	0.000103751	0.0002039	0.0175912	0.0227785	-0.658639	-0.60449	12.3768	13.0355	12.9813	12.381	12.8738	12.8723	13.0091	13.1385	12.3152	13.061	13.0956	12.4343	FALSE	FALSE
1417269_at	NM_130860	Cdk9	107951	2	0.343109	0.333711	0.743717	0.701696	0.0858231	0.0875936	10.9435	10.8577	10.8559	10.9197	10.844	10.8411	10.8207	10.8643	10.8952	10.903	10.8676	11.0156	FALSE	FALSE
1417270_at	NM_021312	Wdr12	57750	1	0.471155	0.619861	0.820019	0.866885	0.180062	0.123049	5.38141	5.20135	5.25836	5.79346	5.30484	5.29709	4.98243	5.49628	4.93208	5.48781	4.81067	5.41869	FALSE	FALSE
1417271_a_at	NM_007932	Eng	13805	2	0.209036	0.0425971	0.641931	0.300418	-0.378983	-0.656407	7.39447	7.77346	8.05088	6.87748	7.63298	7.81021	7.85579	7.85969	7.48037	8.66387	7.65047	7.82556	FALSE	FALSE
1417272_at	NM_026667	Fam114a1	68303	5	0.138208	0.632896	0.561315	0.872733	-0.271236	-0.0828477	6.26747	6.5387	6.35032	6.27885	6.29674	6.23425	6.58015	6.6423	6.4716	6.17406	6.73955	6.05195	FALSE	FALSE
1417273_at	NM_013743	Pdk4	27273	6	0.00150592	0.0526252	0.0797166	0.330817	0.936557	0.474312	3.08121	2.14465	2.6069	2.82554	2.27041	2.18962	3.15734	2.07791	3.11371	2.39294	2.16643	3.30438	FALSE	FALSE
1417274_at	NM_015782	NA	NA	NA	0.00384143	0.00116107	0.125908	0.0616065	-0.43222	-0.51952	9.89899	10.3312	10.4185	9.70146	10.393	10.1969	10.3966	10.3971	9.93299	10.466	10.3996	10.0625	FALSE	FALSE
1417275_at	NM_010762	Mal	17153	2	0.484733	0.242864	0.826334	0.624108	-0.0744332	-0.127385	1.60375	1.67818	1.73113	1.55442	1.75444	1.6543	1.80861	1.81372	1.68229	1.63036	1.56652	1.57454	FALSE	FALSE
1417276_at	NM_008807	Tulp2	56734	7	0.992656	0.882799	0.997894	0.968004	0.00110269	-0.0176708	2.0897	2.0886	2.10737	1.92339	2.19375	2.08957	1.99611	2.05411	2.31323	2.13224	2.1221	2.03248	FALSE	FALSE
1417277_at	NM_024442	Cyp4f16	70101	17	0.304182	0.918644	0.717516	0.978461	0.174586	0.0168757	7.44864	7.27405	7.43176	7.27577	7.20278	7.54795	7.41133	7.16295	7.46125	7.68117	7.11126	7.60889	FALSE	FALSE
1417278_a_at	NM_027280	Nkd1	93960	8	0.830634	0.202619	0.958468	0.582874	0.0196914	0.122393	2.55932	2.53963	2.43693	2.62337	2.39346	2.51489	2.48688	2.50882	2.58173	2.43044	2.59518	2.47286	FALSE	FALSE
1417279_at	NM_010585	Itpr1	16438	6	0.257058	0.0219321	0.683457	0.228123	-0.187658	-0.42404	4.90546	5.09311	5.3295	4.64765	5.20245	4.97486	5.43692	5.28974	5.22721	5.34911	5.01474	4.84151	FALSE	FALSE
1417280_at	NM_009198	Slc17a1	20504	13	0.596719	0.318824	0.876275	0.689027	-0.054677	0.105005	2.5602	2.61488	2.4552	2.45948	2.44773	2.68547	2.43749	2.68793	2.57262	2.48038	2.47124	2.64851	FALSE	FALSE
1417281_a_at	NM_011985	Mmp23	26561	4	0.0423749	0.0135757	0.365905	0.183371	0.421431	0.542471	3.28183	2.8604	2.73936	3.19375	2.94989	2.91301	2.54981	2.77404	3.70013	2.71839	2.89416	2.95162	FALSE	FALSE
1417282_at	NM_011985	Mmp23	26561	4	0.198586	0.196622	0.631262	0.577222	0.155081	0.155824	2.82513	2.67005	2.6693	2.72184	2.59468	2.60626	2.63315	2.65102	3.02288	2.78008	2.75286	2.73066	FALSE	FALSE
1417283_at	NM_011838	Lynx1	23936	15	0.346707	0.539709	0.745498	0.830628	0.183098	0.117706	3.09624	2.91315	2.97854	3.14349	3.28014	3.23754	2.66665	2.60412	3.1607	2.98882	2.89779	2.98454	FALSE	FALSE
1417284_at	NM_133841	Mapkap1	227743	2	0.119351	0.24909	0.534264	0.629649	0.175124	0.125753	7.02452	6.84939	6.89876	6.91846	6.98613	6.95469	6.88393	6.81573	7.15039	6.82623	6.77775	7.0047	FALSE	FALSE
1417285_a_at	NM_026614	Ndufa5	68202	6	0.980284	0.792001	0.995871	0.938095	0.00269739	-0.0288362	9.80045	9.79776	9.82929	9.80517	9.70155	9.92126	9.82717	9.81095	9.76486	9.95915	9.66106	9.83134	FALSE	FALSE
1417286_at	NM_026614	Ndufa5	68202	6	0.265937	0.283126	0.689966	0.660507	-0.1622	-0.15613	7.49611	7.65831	7.65224	7.58434	7.43549	7.80807	7.72515	7.7446	7.37797	7.79609	7.42227	7.52603	FALSE	FALSE
1417287_at	NM_010376	H13	14950	2	0.590604	0.723612	0.873682	0.911405	0.0774236	-0.0506731	10.5639	10.4865	10.6146	10.5379	10.3937	10.3091	10.7739	10.5917	10.4017	10.6763	10.5588	10.7523	FALSE	FALSE
1417288_at	NM_031257	Plekha2	83436	8	0.10408	0.132851	0.511841	0.491488	-0.167643	-0.153381	10.5922	10.7598	10.7456	10.4988	10.801	10.764	10.6656	10.7791	10.5768	10.7702	10.7364	10.701	FALSE	FALSE
1417289_at	NM_031257	Plekha2	83436	8	0.0169589	0.0921872	0.24809	0.423012	-0.563563	-0.366342	7.77969	8.34325	8.14603	7.50615	8.29525	8.28191	8.12411	8.12548	8.22485	8.01873	8.62237	7.60807	FALSE	FALSE
1417290_at	NM_029796	Lrg1	76905	17	0.784714	0.247329	0.944879	0.628263	0.0283622	0.124257	2.15064	2.12227	2.02638	2.27373	2.01395	2.02419	2.07694	2.1037	2.12519	1.98824	2.23894	2.05298	FALSE	FALSE
1417291_at	L26349	Tnfrsf1a	21937	6	0.44903	0.215638	0.808676	0.596107	-0.104429	-0.175297	10.9027	11.0071	11.078	10.7321	11.0629	10.7823	11.1272	11.0882	10.8541	11.0438	11.1508	11.1219	FALSE	FALSE
1417292_at	NM_008330	Ifi47	15953	11	0.000560495	0.152221	0.0460453	0.520772	-1.08762	-0.337009	7.53471	8.62233	7.87172	7.26869	8.14734	8.87853	7.88612	8.57776	7.99794	7.5817	8.41069	7.3375	FALSE	FALSE
1417293_at	NM_015818	Hs6st1	50785	1	0.123985	0.594777	0.540586	0.854914	0.208635	0.0681772	8.92044	8.7118	8.85226	8.828	8.88315	8.60549	8.99687	8.7652	8.8136	8.67675	8.76471	9.11971	FALSE	FALSE
1417294_at	NM_025337	Akr7a5	110198	4	0.154702	0.191959	0.580883	0.571778	-0.196164	-0.178272	7.44228	7.63845	7.62056	7.17217	7.70053	7.59007	7.55219	7.73385	7.63597	7.60894	7.59143	7.51871	FALSE	FALSE
1417295_at	NM_054081	Mta1	116870	12	0.450352	0.0217215	0.80952	0.226984	-0.101018	-0.350138	7.42718	7.52819	7.77731	7.41028	7.65695	7.6304	7.73872	7.68676	7.41689	7.93627	7.26741	7.45436	FALSE	FALSE
1417296_at	NM_007497	NA	NA	NA	0.393498	0.0828376	0.775143	0.405063	0.0956073	0.206867	9.71203	9.61642	9.50516	9.79838	9.57164	9.68854	9.54057	9.55828	9.80264	9.40328	9.60244	9.53506	FALSE	FALSE
1417297_at	NM_080553	Itpr3	16440	17	0.739189	0.303465	0.930682	0.677016	-0.0926583	-0.293769	7.86373	7.95639	8.1575	7.67445	7.81247	7.41574	8.24013	8.15246	7.58251	8.4199	8.30097	8.33424	FALSE	FALSE
1417298_at	BC027422	Ebpl	68177	14	0.716702	0.267257	0.922002	0.646501	0.0651286	-0.205085	9.58569	9.52056	9.79077	9.52077	9.62979	9.16251	9.98402	9.74745	9.41442	9.75851	9.65172	9.82188	FALSE	FALSE
1417299_at	NM_010892	Nek2	18005	1	0.180723	0.020327	0.612105	0.220098	-0.768766	-1.47451	3.97552	4.74429	5.45004	4.43896	4.40339	3.96501	5.21695	5.17361	3.55609	6.72976	5.09425	3.93152	FALSE	FALSE
1417300_at	NM_133888	Smpdl3b	100340	4	0.00260678	0.000853108	0.104411	0.0521396	-0.955099	-1.12766	6.69965	7.65475	7.82731	6.92405	7.43972	7.13382	8.07271	8.0269	6.5453	7.96951	7.80353	6.6296	FALSE	FALSE
1417301_at	NM_008056	Fzd6	14368	15	0.850442	0.956361	0.964669	0.988151	-0.0318954	0.00924844	2.39832	2.43021	2.38907	2.5587	2.66757	2.50868	2.0805	2.33067	2.51017	2.41914	2.4513	2.12609	FALSE	FALSE
1417302_at	NM_054048	Rcor2	104383	19	0.441994	0.0997437	0.804	0.437545	0.132165	0.29982	3.54482	3.41265	3.245	3.56571	3.42473	3.75616	3.16331	3.1416	3.70407	3.14695	3.3402	3.36468	FALSE	FALSE
1417303_at	NM_138656	Mvd	192156	8	0.288828	0.056442	0.707088	0.340294	-0.342132	-0.659567	7.85752	8.19965	8.51709	7.84295	8.28595	7.40122	8.79472	8.4931	7.58014	8.4706	8.70463	8.14947	FALSE	FALSE
1417304_at	NM_009893	Chrd	12667	16	0.993293	0.621998	0.998111	0.867696	-0.000852247	-0.0503061	2.75914	2.76	2.80945	2.75778	2.79326	2.91347	2.77595	2.62807	2.78609	2.85914	2.73844	2.73356	FALSE	FALSE
1417305_at	NM_007463	Speg	11790	1	0.575784	0.279465	0.869007	0.656763	-0.0855732	-0.169253	8.03029	8.11587	8.19954	7.78382	7.96561	8.23135	8.21197	7.99913	8.19023	8.42106	8.11712	8.11683	FALSE	FALSE
1417306_at	NM_018793	Tyk2	54721	9	0.391142	0.242772	0.774097	0.624108	-0.147189	-0.203928	7.54729	7.69448	7.75122	7.46478	7.65109	7.34316	7.85698	7.80637	7.39555	7.74559	7.93392	7.78156	FALSE	FALSE
1417307_at	NM_007868	Dmd	13405	X	0.137985	0.199024	0.561094	0.580136	0.18787	0.160227	2.12744	1.93957	1.96721	2.08369	1.95753	2.13736	1.86227	1.75238	2.13007	2.08182	1.92896	2.16856	FALSE	FALSE
1417308_at	NM_011099	Pkm	18746	9	0.228804	0.0499045	0.662403	0.322301	-0.155659	-0.271055	12.8614	13.017	13.1324	12.7099	12.984	12.9202	13.1019	13.0562	12.8481	13.3113	13.0747	13.026	FALSE	FALSE
1417309_at	AV174616	Tob2	57259	15	0.41947	0.484256	0.791833	0.799694	0.121191	0.104542	5.8856	5.76441	5.78106	5.7179	5.66269	5.6744	5.63936	5.70258	5.85009	6.04114	5.91626	6.08882	FALSE	FALSE
1417310_at	AV174616	Tob2	57259	15	0.113869	0.0156355	0.526416	0.196445	0.251519	0.422911	5.77726	5.52574	5.35435	5.85166	5.58896	5.60951	5.0038	5.47347	5.71103	5.47029	5.49425	5.7691	FALSE	FALSE
1417311_at	NM_024223	Crip2	68337	12	0.0263479	0.030428	0.299837	0.261381	0.350053	0.338715	4.84783	4.49778	4.50912	4.71243	4.51963	4.65143	4.5157	4.28862	5.10131	4.49202	4.55328	4.72975	FALSE	FALSE
1417312_at	AK004853	Dkk3	50781	7	0.0147031	0.0350065	0.234403	0.276115	0.495348	0.40984	2.71204	2.21669	2.3022	2.3722	2.21716	2.45689	2.39121	2.13281	3.02197	2.29822	2.06037	2.74195	FALSE	FALSE
1417313_at	NM_025349	Lsm7	66094	10	0.523836	0.476809	0.844643	0.795585	-0.0866109	-0.0969241	6.94414	7.03075	7.04106	7.03165	6.9569	6.93372	6.96297	7.27963	6.97195	7.20332	6.8789	6.82882	FALSE	FALSE
1417314_at	NM_008198	NA	NA	NA	0.421259	0.598351	0.792921	0.856488	0.101773	0.0660051	2.64406	2.54229	2.57805	2.68539	2.75481	2.71775	2.51162	2.34835	2.6333	2.46773	2.56075	2.61348	FALSE	FALSE
1417315_at	BG864756	Gripap1	54645	X	0.661575	0.320699	0.901242	0.690499	-0.0601352	-0.139356	8.99332	9.05345	9.13267	9.05117	8.98179	8.8377	9.19201	9.23628	8.81687	9.22422	9.08637	9.1119	FALSE	FALSE
1417316_at	NM_025790	Acot13	66834	13	0.36885	0.048377	0.760898	0.318781	0.126978	0.30378	9.72487	9.59789	9.42109	9.53014	9.63531	9.67747	9.40015	9.58348	9.91993	9.2278	9.5327	9.72452	FALSE	FALSE
1417317_s_at	NM_021338	NA	NA	NA	0.209898	0.659784	0.642952	0.885264	-0.130648	-0.0441961	13.3581	13.4887	13.4023	13.3673	13.5098	13.5875	13.3822	13.4605	13.4132	13.3148	13.4182	13.2937	FALSE	FALSE
1417318_at	AB060589	Brinp1	56710	4	0.615667	0.649192	0.883658	0.880737	0.064555	0.0584258	2.37536	2.31081	2.31694	2.43656	2.51142	2.32928	2.06579	2.20786	2.3858	2.3736	2.39529	2.30372	FALSE	FALSE
1417319_at	NM_021495	Pvrl3	58998	16	0.319538	0.546325	0.728095	0.833693	0.132715	0.0790903	2.22201	2.08929	2.14292	2.3023	2.11741	2.25698	2.33738	1.93905	2.25626	1.97396	2.07185	2.10747	FALSE	FALSE
1417320_at	NM_024478	Grpel1	17713	5	0.333864	0.278039	0.736997	0.655785	-0.121128	-0.136861	10.0085	10.1296	10.1453	9.96629	10.0359	10.2447	10.1414	10.1779	10.1747	10.2587	9.96614	9.88435	FALSE	FALSE
1417321_at	NM_138590	Zcchc7	319885	4	0.563081	0.558746	0.863141	0.839843	-0.0863355	-0.0873136	8.84884	8.93517	8.93615	9.01267	8.98042	9.03866	9.06202	9.01756	8.57955	8.76601	8.74929	8.95429	FALSE	FALSE
1417322_at	NM_133964	Dohh	102115	10	0.191306	0.310206	0.623687	0.682403	-0.184431	-0.140614	8.03203	8.21646	8.17265	7.8627	8.05084	8.27199	8.10151	8.31541	8.21729	8.36559	8.06198	8.0161	FALSE	FALSE
1417323_at	NM_019976	Psrc1	56742	3	0.0187003	0.114204	0.2569	0.461798	-0.54972	-0.338823	5.88137	6.43109	6.22019	5.66663	6.00716	6.7979	6.30595	6.29788	6.23398	6.34747	6.1975	5.7435	FALSE	FALSE
1417324_at	NM_008641	Mast2	17776	4	0.446612	0.0504578	0.807264	0.323896	-0.169371	-0.476041	7.92647	8.09584	8.40251	7.60284	8.16881	7.76757	8.42464	8.19267	7.81703	8.61408	8.32728	8.35954	FALSE	FALSE
1417325_at	NM_009771	Btrc	12234	19	0.356335	0.204216	0.752553	0.584475	0.090736	0.127501	2.35735	2.26662	2.22985	2.40849	2.16764	2.17275	2.23207	2.25234	2.32393	2.28984	2.37476	2.33964	FALSE	FALSE
1417326_a_at	NM_025389	Anapc11	66156	11	0.357117	0.169637	0.752921	0.544309	-0.128151	-0.19659	10.2151	10.3432	10.4116	10.0322	10.2577	10.2345	10.3375	10.3447	10.3662	10.6397	10.4505	10.2467	FALSE	FALSE
1417327_at	NM_016900	Cav2	12390	6	0.0306853	0.0490596	0.320356	0.320651	-0.321086	-0.285839	10.0507	10.3718	10.3366	10.1973	10.5665	10.3698	10.3278	10.3353	10.0255	10.1154	10.4104	9.92947	FALSE	FALSE
1417328_at	NM_007948	Ercc1	13870	7	0.00350459	0.0352156	0.121492	0.276748	-0.489619	-0.313086	7.79086	8.28048	8.10394	7.59369	8.17487	8.43702	8.06395	8.19349	8.03484	8.07301	8.21093	7.74404	FALSE	FALSE
1417329_at	NM_018824	Slc23a2	54338	2	0.97926	0.345002	0.995871	0.708901	0.00501967	-0.186743	9.88715	9.88213	10.0739	9.88401	9.89334	9.49182	10.2203	10.0512	9.6246	10.1081	10.1034	10.1529	FALSE	FALSE
1417330_at	NM_018824	Slc23a2	54338	2	0.14387	0.222011	0.567889	0.603268	-0.366397	-0.300791	4.16599	4.53239	4.46679	4.26186	4.46505	4.31039	4.46452	4.11705	4.26745	4.47079	5.16973	3.96868	FALSE	FALSE
1417331_a_at	NM_019665	Arl6	56297	16	0.330107	0.747432	0.734866	0.921613	-0.270724	-0.0875133	6.49563	6.76635	6.58314	6.11036	6.82567	7.34843	6.29997	6.41639	6.84989	6.6238	6.53424	6.52665	FALSE	FALSE
1417332_at	BC004654	Rfx2	19725	17	0.0766404	0.396876	0.46025	0.746466	0.226044	0.101227	2.56993	2.34388	2.4687	2.55725	2.67169	2.27067	2.34272	2.35611	2.68263	2.39169	2.40487	2.46991	FALSE	FALSE
1417333_at	NM_133914	Rasa4	54153	5	0.118221	0.0916874	0.533136	0.42221	0.357987	0.39082	7.88006	7.52207	7.48924	7.67534	7.17333	7.34242	7.77846	7.60443	7.62813	7.51593	7.61936	8.33671	FALSE	FALSE
1417334_at	BC022681	Stk19	54402	17	0.018157	0.148982	0.253737	0.51548	-0.370605	-0.205068	6.12545	6.49606	6.33052	5.91107	6.2496	6.67607	6.39493	6.4556	6.12801	6.34703	6.3565	6.33728	FALSE	FALSE
1417335_at	NM_017465	Sult2b1	54200	7	0.435092	0.743057	0.800067	0.919716	-0.109855	0.0455239	2.77038	2.88023	2.72485	2.74616	2.69419	2.69501	2.61808	2.82937	2.9349	2.86228	3.11632	2.63007	FALSE	FALSE
1417336_a_at	NM_013757	Sytl4	27359	X	0.0922414	0.148405	0.492425	0.51475	0.208221	0.175073	2.28508	2.07686	2.11001	2.27967	2.17722	2.23363	2.20059	1.94995	2.3471	1.95221	2.047	2.22847	FALSE	FALSE
1417337_at	U03487	Epb4.2	13828	2	0.910012	0.665034	0.979633	0.887913	-0.0186478	0.0717693	2.20079	2.21944	2.12902	2.02958	2.1685	1.87532	2.03881	2.31753	2.14724	2.17976	2.46547	2.42555	FALSE	FALSE
1417338_at	U03487	Epb4.2	13828	2	0.175004	0.120119	0.607288	0.470657	0.228088	0.26556	3.10379	2.8757	2.83823	3.15677	3.03898	3.16338	2.72096	2.59682	3.21032	2.75475	2.86691	2.94429	FALSE	FALSE
1417339_a_at	NM_019682	Dynll1	56455	5	0.176471	0.533585	0.608726	0.826742	-0.1976	-0.0875304	12.1087	12.3063	12.1963	12.089	12.4161	12.4549	12.1259	12.1383	12.2719	12.0468	12.3258	11.9654	FALSE	FALSE
1417340_at	NM_023140	Glrx3	30926	7	0.413653	0.664179	0.787721	0.887481	-0.105607	-0.0553707	9.21038	9.31599	9.26575	9.2186	9.27226	9.44743	9.21677	9.19817	9.42134	9.30824	9.30238	8.99121	FALSE	FALSE
1417341_a_at	NM_025800	Ppp1r2	66849	16	0.177631	0.220167	0.609764	0.601277	-0.23311	-0.210203	8.3178	8.55091	8.528	8.19185	8.57832	8.69316	8.40222	8.42926	8.69615	8.60347	8.53031	8.0654	FALSE	FALSE
1417342_at	NM_025800	Ppp1r2	66849	16	0.0737889	0.677773	0.454041	0.893834	0.33333	0.0713222	4.27827	3.94494	4.20695	4.21191	4.26734	4.16847	4.39371	3.68909	4.10082	3.95979	3.97726	4.52208	FALSE	FALSE
1417343_at	AB032010	Fxyd6	59095	9	0.265717	0.509063	0.68976	0.813235	-0.139585	0.0810401	2.47233	2.61192	2.39129	2.37394	2.37322	2.63368	2.50781	2.41928	2.56568	2.29284	2.78279	2.47737	FALSE	FALSE
1417344_at	BE915256	Emc7	73024	2	0.145249	0.281634	0.569602	0.659362	0.138881	0.099999	12.0494	11.9105	11.9494	12.0185	11.9361	11.9312	12.0294	11.9314	12.0898	11.8828	11.8691	12.0399	FALSE	FALSE
1417345_at	BE915256	Emc7	73024	2	0.666772	0.950447	0.90302	0.987004	-0.0732521	-0.0105215	3.23393	3.30718	3.24445	3.28144	3.27512	3.64768	3.07565	2.98827	3.34034	3.38258	3.28559	3.08001	FALSE	FALSE
1417346_at	BG084230	Pycard	66824	7	0.0926992	0.120899	0.492813	0.471865	-0.21643	-0.197336	11.1825	11.3989	11.3798	11.0822	11.4203	11.2517	11.2802	11.4691	11.3723	11.439	11.4759	11.093	FALSE	FALSE
1417347_at	BG084230	Pycard	66824	7	0.621394	0.66268	0.885924	0.886738	-0.101021	-0.0890996	3.93577	4.03679	4.02487	4.07037	4.17364	3.96877	4.32098	3.84018	3.99616	3.57999	4.30141	3.74077	FALSE	FALSE
1417348_at	NM_025966	2310039H08Rik	67101	17	0.0397016	0.264521	0.355981	0.643956	-0.616262	-0.307683	7.28947	7.90573	7.59715	7.07254	8.09682	8.1848	7.48234	7.82468	7.78072	7.21229	7.70771	7.01515	FALSE	FALSE
1417349_at	NM_019788	Bloc1s6	18457	2	0.168842	0.997405	0.600372	0.999266	-0.156406	-0.000351268	10.1697	10.3262	10.1701	10.1204	10.307	10.3607	10.1772	10.247	10.2764	10.026	10.3708	10.1124	FALSE	FALSE
1417350_at	NM_019788	Bloc1s6	18457	2	0.22044	0.662053	0.654613	0.886295	-0.317909	0.109463	6.96139	7.2793	6.85192	6.74268	7.22823	7.43092	6.81966	6.93618	7.4324	6.50788	7.47079	6.70908	FALSE	FALSE
1417351_a_at	BC013777	Snrpa1	68981	7	0.193785	0.0361291	0.626157	0.280082	-0.28741	-0.4998	8.50432	8.79173	9.00412	8.75656	8.58672	8.85506	8.97521	8.83063	8.52357	9.45041	8.68949	8.23282	FALSE	FALSE
1417352_s_at	BC013777	Snrpa1	68981	7	0.0387825	0.00302247	0.352793	0.0985438	-0.589981	-0.967363	7.58572	8.1757	8.55308	7.60205	7.95943	8.1914	8.52787	8.34006	7.51236	9.17195	7.99565	7.64276	FALSE	FALSE
1417353_x_at	BC013777	Snrpa1	68981	7	0.0833401	0.00768903	0.474886	0.144855	-0.397689	-0.689049	7.04045	7.43814	7.7295	7.35482	7.35231	7.48946	7.78115	7.39383	7.13423	8.05506	7.43114	6.63232	FALSE	FALSE
1417354_at	NM_030749	Sil1	81500	18	0.012914	0.00830659	0.217977	0.14966	0.427481	0.464459	9.22231	8.79483	8.75785	9.18329	8.86479	9.03044	8.88557	8.78668	9.20107	8.5232	8.56737	9.28258	FALSE	FALSE
1417355_at	AB003040	Peg3	18616	7	0.0309767	0.369408	0.321685	0.727573	0.242779	0.0907642	2.95731	2.71453	2.86654	3.01153	2.7963	2.77277	2.82653	2.61175	2.90954	2.9768	2.75906	2.95086	FALSE	FALSE
1417356_at	AB003040	Peg3	18616	7	0.688509	0.419594	0.911426	0.761865	-0.0644264	0.131429	2.11623	2.18065	1.9848	2.17489	2.11839	2.17348	1.8249	2.23201	2.40885	2.0111	2.13646	1.76493	FALSE	FALSE
1417357_at	NM_007927	Emd	13726	X	0.000549524	0.00122722	0.0458881	0.0632918	-0.471565	-0.420938	7.01732	7.48888	7.43825	6.90199	7.428	7.46683	7.39583	7.48628	7.13358	7.49093	7.51354	7.01638	FALSE	FALSE
1417358_s_at	NM_009166	Sorbs1	20411	19	0.747177	0.904466	0.93286	0.975005	-0.0519171	0.0192837	3.09565	3.14757	3.07637	3.11141	3.13643	3.55869	3.01113	2.91594	3.06935	3.08154	2.96807	3.10619	FALSE	FALSE
1417359_at	NM_008546	Mfap2	17150	4	0.765854	0.0882205	0.939758	0.415792	0.0363698	0.224818	3.72101	3.68464	3.49619	3.73846	3.54092	3.86602	3.45026	3.53973	3.87163	3.49739	3.64817	3.55293	FALSE	FALSE
1417360_at	NM_026810	Mlh1	17350	9	0.219181	0.858185	0.653214	0.960297	0.469052	-0.0655528	6.23205	5.76299	6.2976	6.59049	5.973	6.46082	6.71255	5.83325	5.71893	6.20725	4.99491	6.38672	FALSE	FALSE
1417361_at	BC023086	Asb3	65257	11	0.0457392	0.0132444	0.378372	0.181967	-0.260779	-0.343975	6.56139	6.82217	6.90537	6.70838	6.84332	6.92738	7.02861	6.8731	6.4643	6.84417	6.66603	6.51149	FALSE	FALSE
1417362_at	NM_019799	Rhcg	56315	7	0.229091	0.0957164	0.662782	0.428991	0.127203	0.182763	3.1263	2.99909	2.94353	3.12858	2.96235	3.12725	2.83137	2.94043	3.09957	3.03688	2.9296	3.15074	FALSE	FALSE
1417363_at	NM_009561	Zfp61	22719	7	0.010206	0.0313294	0.197625	0.264406	-0.434864	-0.344232	4.99972	5.43458	5.34395	4.84086	5.38943	5.27533	5.32206	5.72942	5.14328	5.32035	5.29899	5.01501	FALSE	FALSE
1417364_at	AF321126	Eef1g	67160	19	0.328261	0.183139	0.733824	0.56228	-0.0960999	-0.133786	12.9348	13.0309	13.0686	12.9489	13.0112	13.0349	12.9957	13.0641	12.8897	13.1989	12.9937	12.9659	FALSE	FALSE
1417365_a_at	AU079514	NA	NA	NA	0.537788	0.154387	0.851132	0.523337	-0.0927	-0.22406	11.4432	11.5359	11.6673	11.4581	11.3399	11.4431	11.7122	11.5154	11.4043	11.9498	11.6494	11.4673	FALSE	FALSE
1417366_s_at	AU079514	NA	NA	NA	0.315682	0.0771645	0.725136	0.393531	-0.108758	-0.20305	11.7622	11.871	11.9653	11.7664	11.9003	11.9466	11.8821	11.8983	11.825	12.1134	11.768	11.6952	FALSE	FALSE
1417367_at	BC003856	Ppp2ca	19052	11	0.274669	0.690941	0.69698	0.900012	-0.110781	-0.0392138	12.3659	12.4766	12.4051	12.3323	12.447	12.5574	12.3838	12.4449	12.4912	12.3845	12.4277	12.2741	FALSE	FALSE
1417368_s_at	NM_010885	Ndufa2	17991	18	0.158722	0.560251	0.587083	0.840518	-0.137982	-0.0545374	10.7336	10.8715	10.7881	10.6848	10.7637	10.9269	10.7766	10.9153	10.7197	10.824	10.7724	10.7961	FALSE	FALSE
1417369_at	NM_008292	Hsd17b4	15488	18	0.616421	0.307135	0.883841	0.679892	-0.0782607	-0.162981	9.78502	9.86328	9.948	9.70697	9.66001	9.67551	10.0149	9.9512	9.68003	10.1691	9.96314	9.96806	FALSE	FALSE
1417370_at	NM_011575	Tff3	21786	17	0.275053	0.345173	0.69698	0.70907	0.132291	0.113489	3.33406	3.20177	3.22057	3.41213	3.17887	3.38734	3.33068	3.19697	3.27442	3.15216	3.02099	3.31563	FALSE	FALSE
1417371_at	BC016515	Peli1	67245	11	0.179756	0.810377	0.611661	0.944113	-0.190748	0.0325507	9.01922	9.20997	8.98667	9.15104	9.19442	9.35552	9.01686	9.13196	8.976	8.74874	9.14243	8.93062	FALSE	FALSE
1417372_a_at	BC016515	Peli1	67245	11	0.58421	0.98323	0.872097	0.995858	-0.112013	-0.00426832	9.45659	9.5686	9.46086	9.73823	9.684	9.92274	9.50948	9.52062	9.39777	9.18909	9.26244	9.23377	FALSE	FALSE
1417373_a_at	AW491660	Tuba4a	22145	1	0.0714218	0.325226	0.448345	0.694442	0.325991	0.167067	11.7241	11.3981	11.557	11.6959	11.4404	11.0734	11.4533	11.6732	11.6191	11.7774	11.4477	11.8573	FALSE	FALSE
1417374_at	AW491660	Tuba4a	22145	1	0.00618429	0.0298324	0.159838	0.259343	0.474032	0.346738	10.5398	10.0658	10.1931	10.5738	10.0612	9.96489	10.0383	10.2466	10.4834	10.4797	9.98584	10.5623	FALSE	FALSE
1417375_at	AW491660	Tuba4a	22145	1	0.307977	0.364969	0.719522	0.724249	0.156662	0.138396	4.13114	3.97448	3.99274	4.0718	4.05641	4.13148	3.73556	3.71883	4.12375	4.18626	4.07312	4.19786	FALSE	FALSE
1417376_a_at	NM_018770	Cadm1	54725	9	0.440839	0.442742	0.803486	0.776085	0.145957	-0.145331	11.2713	11.1253	11.4166	11.1852	11.3405	11.0615	11.6705	10.9257	11.0291	11.2388	11.3888	11.5995	FALSE	FALSE
1417377_at	NM_018770	Cadm1	54725	9	0.435918	0.870835	0.800404	0.964174	0.146571	-0.0301188	10.7839	10.6374	10.814	10.7814	10.8499	10.5716	10.9666	10.3525	10.5466	10.6256	10.988	11.0238	FALSE	FALSE
1417378_at	NM_018770	Cadm1	54725	9	0.968301	0.222941	0.99305	0.604307	-0.0097551	-0.311354	10.7317	10.7415	11.0431	10.6822	10.8767	10.4729	11.4122	10.6912	10.3316	10.8403	11.0604	11.1813	FALSE	FALSE
1417379_at	NM_016721	Iqgap1	29875	7	0.183618	0.815762	0.615969	0.9457	0.185073	0.0309651	12.9893	12.8042	12.9583	13.1327	12.8644	12.6051	12.932	12.8227	12.813	13.0784	12.9848	13.0221	FALSE	FALSE
1417380_at	NM_016721	Iqgap1	29875	7	0.3654	0.744951	0.75856	0.92057	0.101979	-0.0359584	12.5939	12.4919	12.6299	12.6366	12.528	12.331	12.7591	12.5721	12.5311	12.6025	12.5727	12.614	FALSE	FALSE
1417381_at	NM_007572	C1qa	12259	4	2.64559e-05	2.19054e-06	0.00759856	0.00179628	-0.969283	-1.28936	10.9739	11.9432	12.2633	10.94	12.1588	11.8717	12.5547	11.9543	11.0803	12.0764	12.0036	10.9015	FALSE	TRUE
1417382_at	NM_007647	Entpd5	12499	12	0.937149	0.709411	0.985827	0.906397	0.0184107	-0.0873132	6.43751	6.4191	6.52483	6.30424	6.85462	6.63996	6.73956	6.23201	6.73059	5.9803	6.38534	6.27771	FALSE	FALSE
1417383_at	NM_007647	Entpd5	12499	12	0.522411	0.64612	0.843944	0.878981	0.130749	-0.0933622	5.16435	5.0336	5.25771	4.97286	5.51603	5.04999	5.32632	4.99141	5.60575	4.93078	5.0594	4.91444	FALSE	FALSE
1417384_at	NM_007647	Entpd5	12499	12	0.0920015	0.0299479	0.491747	0.259764	0.339055	0.460566	7.65992	7.32087	7.19936	7.82738	7.52228	7.52091	7.24584	7.27812	7.71199	6.82995	7.16358	7.4404	FALSE	FALSE
1417385_at	AK010446	Npepps	19155	11	0.65556	0.095451	0.898723	0.428437	0.0416951	0.167202	10.1329	10.0912	9.96573	10.0626	9.92865	10.103	9.96877	10.1581	10.129	9.99978	10.0126	10.2072	FALSE	FALSE
1417386_at	AK010446	Npepps	19155	11	0.7951	0.76452	0.94804	0.928283	-0.0522423	-0.0602961	8.55777	8.61001	8.61807	8.22216	8.3947	8.37687	8.66801	8.78031	8.47215	8.79149	8.67286	8.979	FALSE	FALSE
1417387_at	NM_026068	Med31	67279	11	0.0539942	0.521695	0.404528	0.82016	-0.398881	-0.121128	6.29086	6.68974	6.41199	5.91094	6.60818	6.9132	6.30717	6.58548	6.62714	6.32062	6.57055	6.33451	FALSE	FALSE
1417388_at	NM_009749	Bex2	12069	X	0.127524	0.104062	0.546144	0.445449	0.184921	0.198995	2.74391	2.55899	2.54492	2.5811	2.60091	2.5365	2.37988	2.59978	2.82671	2.65397	2.54069	2.82393	FALSE	FALSE
1417389_at	NM_016696	Gpc1	14733	1	0.0628052	0.00400633	0.427817	0.10931	-0.675252	-1.20208	6.63267	7.30792	7.83475	5.85993	8.13626	7.7212	7.49839	7.27954	6.95716	7.86959	6.92301	7.08091	FALSE	FALSE
1417390_at	NM_133756	Gpn1	74254	5	0.616638	0.807582	0.88387	0.943035	-0.0554071	-0.026818	8.99299	9.0484	9.01981	8.99599	9.01505	9.17173	8.86765	9.00456	9.01044	9.17673	8.96891	8.97255	FALSE	FALSE
1417391_a_at	BC026894	Il16	16170	7	0.000292155	0.00083567	0.0328591	0.0517668	-0.710315	-0.615491	5.85419	6.5645	6.46968	5.63521	6.36895	6.48247	6.50694	6.47257	6.05949	6.53314	6.73846	5.86786	FALSE	FALSE
1417392_a_at	NM_011405	Slc7a7	20540	14	0.907469	0.288408	0.979221	0.66485	0.0213611	-0.201018	7.51977	7.49841	7.72079	7.51053	7.95331	7.77716	7.84801	7.44091	7.37369	7.36105	7.27716	7.6751	FALSE	FALSE
1417393_a_at	NM_026125	Fam132a	67389	4	0.108524	0.053377	0.517886	0.332691	-0.26362	-0.327769	9.01248	9.2761	9.34025	8.76843	9.33048	9.01613	9.38545	9.52507	9.06833	9.30481	9.28709	9.20067	FALSE	FALSE
1417394_at	BG069413	Klf4	16600	4	0.0657616	0.470713	0.435884	0.792357	-0.452353	-0.163919	7.41582	7.86818	7.57974	7.36309	7.86494	7.97801	7.4607	7.72557	7.9139	7.41359	7.90094	6.97048	FALSE	FALSE
1417395_at	BG069413	Klf4	16600	4	0.0494777	0.0243452	0.390751	0.237836	-0.35081	-0.416245	5.17019	5.521	5.58643	5.2834	5.54258	5.61955	5.74419	5.44045	5.42055	5.47254	5.50299	4.80662	FALSE	FALSE
1417396_at	AF290209	Podxl	27205	6	0.900855	0.689328	0.977754	0.899069	-0.0155138	0.0499733	2.58969	2.60521	2.53972	2.56549	2.65993	2.82985	2.46227	2.57198	2.66623	2.49695	2.41379	2.53736	FALSE	FALSE
1417397_at	NM_016981	Slc9a1	20544	4	0.0160969	0.176353	0.243457	0.55307	0.361423	0.181518	8.15233	7.7909	7.97081	7.97196	7.92328	7.66911	7.97866	7.85119	8.07452	8.01048	7.85241	8.41049	FALSE	FALSE
1417398_at	NM_025846	Rras2	66922	7	0.0594665	0.0829079	0.42071	0.405067	0.425039	0.385128	3.92483	3.49979	3.5397	3.95355	3.17859	3.50922	3.57115	3.41746	4.25352	3.86937	3.57268	3.56741	FALSE	FALSE
1417399_at	NM_019521	Gas6	14456	8	0.0161812	0.334941	0.243506	0.70232	0.383431	0.134159	12.3934	12.01	12.2593	12.3605	12.0642	11.8428	12.4408	11.9919	12.2977	12.2728	12.1953	12.5221	FALSE	FALSE
1417400_at	NM_030690	Rai14	75646	15	0.0376624	0.0320731	0.348355	0.266817	0.283168	0.294319	8.97227	8.6891	8.67795	8.99143	8.58625	8.67887	8.74224	8.90728	8.92534	8.70537	8.48115	9.00004	FALSE	FALSE
1417401_at	NM_030690	Rai14	75646	15	0.105919	0.101292	0.514213	0.440325	0.306175	0.310917	5.68312	5.37695	5.37221	5.4748	5.31885	5.27658	5.33108	5.27493	6.10216	5.46668	5.57933	5.47241	FALSE	FALSE
1417402_at	NM_138743	Smim11	68936	16	0.0108011	0.0511139	0.202976	0.325192	-0.318837	-0.225723	7.19241	7.51125	7.41813	7.08657	7.39812	7.54901	7.48611	7.58108	7.3258	7.37016	7.40365	7.16485	FALSE	FALSE
1417403_at	NM_130450	Elovl6	170439	3	0.0665502	0.00403269	0.437844	0.109708	-0.384849	-0.695884	6.05428	6.43913	6.75016	6.21411	6.45298	6.23869	7.06213	6.39431	5.76381	6.73538	6.68438	6.1849	FALSE	FALSE
1417404_at	NM_130450	Elovl6	170439	3	0.0519164	0.00926709	0.398934	0.156433	-0.788659	-1.15114	7.01678	7.80544	8.16792	6.90001	7.74862	7.12567	8.68059	7.97546	6.54745	8.07454	8.31518	7.60288	FALSE	FALSE
1417405_at	NM_021547	Stard3	59045	11	0.181507	0.696473	0.613102	0.901395	-0.176513	-0.0493107	9.17411	9.35063	9.22342	9.24255	9.30512	9.4494	9.38214	9.38289	9.13925	8.98302	9.21958	9.14055	FALSE	FALSE
1417406_at	AF366401	Sertad1	55942	7	0.0444743	0.400319	0.373626	0.748608	-0.425982	-0.162606	7.84662	8.2726	8.00923	7.60309	8.37307	8.13322	7.88012	8.39167	8.16765	7.77448	8.29291	7.76912	FALSE	FALSE
1417407_at	NM_133940	Fbxl14	101358	6	0.053727	0.00321332	0.404033	0.100782	-0.255008	-0.450518	7.23392	7.48892	7.68443	7.30378	7.55842	7.48723	7.67057	7.62627	7.304	7.82431	7.35328	7.09396	FALSE	FALSE
1417408_at	BC024886	F3	14066	3	0.223568	0.19393	0.657139	0.574273	0.202568	0.217426	2.50654	2.30397	2.28911	2.63866	2.05424	2.1837	2.41037	2.58731	2.56399	2.40272	2.1409	2.31695	FALSE	FALSE
1417409_at	NM_010591	Jun	16476	4	0.618577	0.694948	0.88463	0.90108	0.0489862	0.0384878	11.1473	11.0983	11.1088	11.1504	11.1529	11.0781	11.2101	11.0735	11.1539	10.9634	11.1432	11.1375	FALSE	FALSE
1417410_s_at	NM_008857	Prkci	18759	3	0.642392	0.463574	0.893752	0.787927	0.0762835	0.121451	8.68168	8.6054	8.56023	8.75597	8.81521	8.86706	8.55716	8.37351	8.73488	8.30833	8.57563	8.55419	FALSE	FALSE
1417411_at	NM_021432	Nap1l5	58243	6	0.431452	0.208246	0.798363	0.588431	0.0896173	-0.14714	2.41591	2.32629	2.56305	2.38971	2.59754	2.26206	2.37902	2.32017	2.35493	2.71257	2.39663	2.50308	FALSE	FALSE
1417412_at	NM_007978	F8a	14070	X	0.0944449	0.379598	0.496048	0.734239	-0.281446	-0.139894	4.3977	4.67914	4.53759	4.18811	4.59046	4.92798	4.45739	4.41533	4.636	4.56493	4.69413	4.36899	FALSE	FALSE
1417413_at	NM_008411	Cuzd1	16433	7	0.574949	0.86857	0.868673	0.963547	-0.0627842	-0.0183853	2.58638	2.64916	2.60476	2.60097	2.5268	2.77525	2.56323	2.64703	2.68316	2.72425	2.52519	2.475	FALSE	FALSE
1417414_at	NM_011889	Sept3	24050	15	0.4414	0.801749	0.803697	0.941309	-0.110856	-0.0356485	3.10468	3.21554	3.14033	3.18721	3.12245	3.45056	3.11181	2.89066	3.09204	3.18672	3.30538	3.03479	FALSE	FALSE
1417415_at	NM_010020	Slc6a3	13162	13	0.88413	0.82479	0.973253	0.948347	-0.0257362	0.0391251	2.932	2.95773	2.89287	2.87974	3.26178	3.11581	2.59925	2.69343	2.97524	2.81759	3.06396	2.94101	FALSE	FALSE
1417416_at	NM_010595	Kcna1	16485	6	0.859134	0.86246	0.966878	0.961389	-0.0298785	0.0291647	2.84729	2.87717	2.81812	2.69812	3.00524	2.75023	2.51638	2.7468	3.0379	2.93276	3.13447	2.80585	FALSE	FALSE
1417417_a_at	NM_007748	Cox6a1	12861	5	0.815943	0.446478	0.955262	0.777895	-0.0220626	-0.0731789	13.1561	13.1781	13.2293	13.142	13.1687	13.1232	13.1667	13.1904	13.172	13.3524	13.2209	13.1543	FALSE	FALSE
1417418_s_at	NM_007748	Cox6a1	12861	5	0.47174	0.106883	0.820404	0.451338	-0.0651385	-0.154463	12.151	12.2161	12.3054	12.1404	12.2797	12.2197	12.2872	12.2814	12.1229	12.3494	12.1471	12.1896	FALSE	FALSE
1417419_at	NM_007631	Ccnd1	12443	7	0.0189676	0.018171	0.258602	0.210298	-0.424951	-0.428774	11.4878	11.9127	11.9166	11.4827	11.8026	11.6386	11.8492	12.0363	11.2936	12.0978	12.0633	11.6871	FALSE	FALSE
1417420_at	NM_007631	Ccnd1	12443	7	0.0277292	0.0110739	0.305956	0.169988	-0.304997	-0.368868	12.3301	12.6351	12.6989	12.4094	12.5422	12.56	12.7192	12.7765	12.1779	12.8354	12.5686	12.4029	FALSE	FALSE
1417421_at	BC005590	S100a1	20193	3	0.0156039	0.000430936	0.240207	0.0359576	0.823209	1.46407	10.2577	9.43451	8.79364	10.1148	9.51024	9.55474	8.77866	9.41075	10.4091	8.09203	9.33804	10.2493	FALSE	FALSE
1417422_at	NM_010321	Gnmt	14711	17	0.997738	0.759922	0.999156	0.926533	0.000384708	0.0415766	3.31148	3.31109	3.2699	3.1865	3.20295	3.05522	3.24652	3.39539	3.26916	3.36025	3.48268	3.47878	FALSE	FALSE
1417423_at	NM_023168	Grina	66168	15	0.107727	0.0425298	0.516761	0.300352	0.313175	0.412201	11.897	11.5839	11.4848	11.6473	11.768	11.8346	11.4716	11.4564	11.9151	11.2149	11.4606	12.1287	FALSE	FALSE
1417424_at	BE287896	Ier3ip1	66191	18	0.60082	0.20816	0.87745	0.588431	0.115296	0.287332	9.29575	9.18046	9.00842	9.49188	9.31391	9.53808	9.00447	8.97604	9.45984	8.70688	9.02725	8.93553	FALSE	FALSE
1417425_at	NM_025774	Prkrip1	66801	5	0.0363484	0.0458932	0.343175	0.31145	-0.304098	-0.286816	7.05404	7.35813	7.34085	6.96604	7.40081	7.46948	7.26777	7.49097	7.20875	7.35397	7.11395	6.98731	FALSE	FALSE
1417426_at	NM_011157	Srgn	19073	10	0.0445214	0.169826	0.373643	0.544671	-0.238033	-0.153162	12.0147	12.2527	12.1679	12.0784	12.253	12.1905	12.2535	12.2552	12.0208	11.9971	12.3125	11.9448	FALSE	FALSE
1417427_at	NM_026616	Rnaseh2c	68209	19	0.0057966	0.00431207	0.154511	0.112872	-0.6601	-0.693974	6.83872	7.49882	7.53269	6.78548	7.14812	7.22438	7.55211	7.7475	6.87208	7.89784	7.52458	6.8586	FALSE	FALSE
1417428_at	NM_010316	Gng3	14704	19	0.813424	0.69478	0.954476	0.901047	0.0365364	0.060902	3.50314	3.46661	3.44224	3.64362	3.66606	3.57913	3.39995	3.18271	3.42369	3.26072	3.63798	3.44212	FALSE	FALSE
1417429_at	BC011229	Fmo1	14261	1	0.992733	0.0996514	0.997894	0.437409	0.000914814	0.178023	2.43743	2.43651	2.2594	2.48344	2.41105	2.48926	2.1872	2.44065	2.42627	2.17996	2.37963	2.40257	FALSE	FALSE
1417430_at	NM_007672	Cdr2	12585	7	0.0205183	0.00137771	0.266062	0.06776	-0.870486	-1.39125	5.6958	6.56628	7.08704	5.72632	6.39683	5.9825	7.21797	6.85323	5.52173	7.64633	6.86311	5.83935	FALSE	FALSE
1417431_a_at	AF245448	Sphk2	56632	7	0.913733	0.217873	0.980186	0.598616	0.0115847	0.13722	8.10446	8.09287	7.96724	7.92462	7.99255	8.05774	7.95291	8.03749	8.21432	7.95625	8.18339	8.17443	FALSE	FALSE
1417432_a_at	NM_008142	Gnb1	14688	4	0.284713	0.38729	0.704385	0.739032	-0.123309	-0.0985891	11.3196	11.4429	11.4182	11.3411	11.4255	11.5803	11.3568	11.3909	11.4527	11.4722	11.3575	11.165	FALSE	FALSE
1417433_at	NM_011942	Lypla2	26394	4	0.0276956	0.258638	0.305945	0.638288	-0.26693	-0.123957	8.55478	8.82171	8.67873	8.39007	8.68287	8.83209	8.70034	8.76158	8.55919	8.65299	8.87145	8.71507	FALSE	FALSE
1417434_at	NM_010274	Gpd2	14571	2	0.339474	0.363143	0.741378	0.723355	-0.121475	-0.115383	9.51787	9.63934	9.63325	9.55898	9.47868	9.48364	9.65801	9.82227	9.40777	9.76305	9.61211	9.58685	FALSE	FALSE
1417435_at	BG261907	Large	16795	8	0.0783758	0.294931	0.463528	0.670143	0.457435	0.25761	9.41966	8.96223	9.16205	9.5519	8.81647	8.69657	9.34752	9.23179	8.93392	9.32218	8.95833	9.77318	FALSE	FALSE
1417436_at	BG261907	Large	16795	8	0.0339969	0.0085222	0.33376	0.151681	0.252285	0.335939	2.61509	2.3628	2.27915	2.44843	2.28626	2.27095	2.24743	2.43518	2.69105	2.30376	2.38228	2.70579	FALSE	FALSE
1417437_at	NM_010247	Xrcc6	14375	15	0.00430143	0.00765029	0.13244	0.14461	-0.493366	-0.44676	6.72039	7.21375	7.16715	6.76631	7.05866	7.25369	7.20811	7.13904	6.95852	7.23468	7.24853	6.43632	FALSE	FALSE
1417438_at	NM_023697	Rdh14	105014	12	0.245448	0.0374985	0.674751	0.284143	0.202694	0.394426	8.344	8.14131	7.94958	8.42161	8.24355	8.1377	8.04527	8.05076	8.41863	7.55992	8.23546	8.19177	FALSE	FALSE
1417439_at	NM_054042	Cd248	70445	19	0.57092	0.21638	0.866924	0.596726	0.0746546	0.168244	3.22518	3.15053	3.05694	3.2213	3.0818	3.11288	2.96963	2.96139	3.36995	3.11939	3.37731	3.0843	FALSE	FALSE
1417440_at	NM_033566	Arid1a	93760	4	0.507492	0.302493	0.836492	0.676488	0.121477	-0.192192	9.0166	8.89512	9.20879	8.8345	8.99093	8.72865	9.173	8.91265	8.83461	9.46244	9.04407	9.38069	FALSE	FALSE
1417441_at	NM_013888	Dnajc12	30045	10	0.489281	0.473568	0.828359	0.794169	-0.185297	0.192242	7.53983	7.72513	7.34759	7.54921	7.8848	8.13289	7.16175	7.51506	7.8404	6.9962	7.52742	7.22988	FALSE	FALSE
1417442_a_at	AK012827	Pex3	56535	10	0.310692	0.800118	0.721107	0.940578	-0.262551	-0.0639017	6.95228	7.21483	7.01618	6.93215	7.14328	7.53908	7.34049	6.9572	7.34285	6.56477	7.1482	6.58183	FALSE	FALSE
1417443_at	NM_025590	NA	NA	NA	0.358422	0.736712	0.753395	0.917045	0.135745	0.0487329	3.09376	2.95802	3.04503	3.04096	2.8317	3.13855	3.22727	2.88394	3.29597	3.07612	2.85156	2.94436	FALSE	FALSE
1417444_at	BC003220	E2f5	13559	3	0.235612	0.500745	0.66682	0.808829	-0.339841	-0.188032	6.29139	6.63123	6.47942	6.40024	6.69591	7.17292	6.38759	6.3204	6.70401	6.35477	6.40037	5.76992	FALSE	FALSE
1417445_at	NM_023294	Ndc80	67052	17	0.323912	0.0411835	0.730656	0.295947	-0.635403	-1.43689	3.94308	4.57848	5.37997	4.32068	4.00332	3.78762	5.2748	5.06157	3.48483	6.8618	4.88626	4.02374	FALSE	FALSE
1417446_at	NM_009195	Slc12a4	20498	8	0.689753	0.226619	0.911975	0.608697	0.0982432	-0.308192	7.84069	7.74245	8.14888	7.82609	7.99566	7.27476	8.2899	7.83	7.44264	8.16109	8.12258	8.25334	FALSE	FALSE
1417447_at	NM_011545	Tcf21	21412	10	0.805303	0.57194	0.951728	0.845649	0.0299309	-0.0691057	1.95952	1.92959	2.02862	1.924	2.14531	2.08948	1.91348	1.75822	2.08837	2.02707	1.94106	1.86619	FALSE	FALSE
1417448_at	NM_133998	Fam207a	108707	10	0.0102639	0.024827	0.197792	0.24011	-0.401927	-0.33584	6.25576	6.65769	6.5916	6.19574	6.80187	6.48204	6.48177	6.81967	6.35974	6.49117	6.67136	6.21182	FALSE	FALSE
1417449_at	NM_133240	Acot8	170789	2	0.217784	0.23457	0.651758	0.617267	-0.16936	-0.162874	7.62326	7.79262	7.78613	7.51024	7.93047	7.9673	7.61958	7.78836	7.77611	7.80835	7.62219	7.58342	FALSE	FALSE
1417450_a_at	NM_011524	Tacc3	21335	5	0.203581	0.019066	0.636478	0.214866	-0.936914	-1.92685	4.73467	5.67158	6.66152	4.83154	5.15157	4.60122	6.70753	6.20222	4.08983	8.12546	6.21132	5.28264	FALSE	FALSE
1417451_a_at	NM_008907	Ppia	268373	11	0.495892	0.163686	0.832086	0.536278	-0.0639102	-0.13605	13.8576	13.9216	13.9937	13.8439	13.912	13.8561	14.004	13.9603	13.8176	14.0651	13.9483	13.9115	FALSE	FALSE
1417452_a_at	NM_007990	Fau	14109	19	0.197871	0.508359	0.630606	0.812858	-0.124631	-0.0619389	13.2725	13.3972	13.3345	13.2525	13.3113	13.4242	13.2827	13.4473	13.3278	13.4094	13.32	13.2373	FALSE	FALSE
1417453_at	AW536452	Cul4b	72584	X	0.080194	0.506768	0.46726	0.811798	-0.386401	-0.136483	6.96024	7.34664	7.09672	6.83335	7.14783	7.69385	7.10343	6.96208	7.32419	7.03891	7.38399	6.72318	FALSE	FALSE
1417454_at	AW536452	Cul4b	72584	X	0.881835	0.87867	0.972719	0.966638	0.014636	0.0150315	8.76027	8.74564	8.74524	8.7827	8.73187	8.83191	8.70603	8.69336	8.6447	8.79782	8.71165	8.85342	FALSE	FALSE
1417455_at	BC014690	Tgfb3	21809	12	0.696511	0.287403	0.914737	0.664181	0.0581708	-0.162892	2.76152	2.70335	2.92441	2.59713	2.765	2.80737	2.98123	2.72844	3.07153	3.02701	2.57424	2.6159	FALSE	FALSE
1417456_at	NM_010322	Gnpat	14712	8	0.386891	0.299295	0.771851	0.673562	-0.0919464	-0.111278	7.61691	7.70886	7.72819	7.62246	7.75861	7.71175	7.84338	7.77331	7.54163	7.58257	7.64151	7.68664	FALSE	FALSE
1417457_at	NM_025415	NA	NA	NA	0.00329774	0.000257813	0.117389	0.0265262	-1.08798	-1.56889	7.62608	8.71406	9.19497	7.7167	8.61058	8.21552	9.19767	8.94908	7.50869	9.77667	8.97757	7.65286	FALSE	FALSE
1417458_s_at	NM_025415	NA	NA	NA	0.00235904	0.000167786	0.0998526	0.0200725	-1.12232	-1.6227	7.42594	8.54826	9.04864	7.45642	8.48013	8.06939	9.02277	8.76589	7.44413	9.64302	8.8095	7.37727	FALSE	FALSE
1417459_at	NM_019910	Dcpp1	13184	17	0.598128	0.564712	0.876988	0.842161	0.0705877	0.0772285	1.97072	1.90013	1.89349	1.89614	1.97352	1.98468	1.64051	1.83634	2.13012	2.06644	1.87938	1.8859	FALSE	FALSE
1417460_at	NM_030694	NA	NA	NA	0.331317	0.984616	0.73541	0.99619	-0.102996	0.00199333	12.282	12.385	12.28	12.3107	12.3516	12.3651	12.3812	12.3987	12.3195	12.1074	12.3913	12.2159	FALSE	FALSE
1417461_at	NM_007598	Cap1	12331	4	0.244615	0.715506	0.674144	0.908735	-0.326386	0.0989367	8.10437	8.43076	8.00544	8.06578	7.58112	7.94345	8.4186	8.55293	8.43027	8.01658	8.79589	7.81707	FALSE	FALSE
1417462_at	NM_007598	Cap1	12331	4	0.0430905	0.648332	0.367959	0.880251	-0.635148	-0.128684	6.9424	7.57754	7.07108	7.11832	6.80647	7.2486	7.4875	7.58198	7.34347	6.91927	7.90206	6.3654	FALSE	FALSE
1417463_a_at	NM_025605	Lamtor1	66508	7	0.878946	0.511483	0.971871	0.814582	-0.0174496	0.0760409	12.1554	12.1728	12.0794	12.0947	12.203	12.3236	12.114	12.0613	12.2214	11.9211	12.1336	12.1501	FALSE	FALSE
1417464_at	NM_009394	Tnnc2	21925	2	0.72752	0.790828	0.925836	0.937675	-0.0401514	-0.0305235	2.21862	2.25877	2.24914	2.31024	2.2298	2.19656	2.21347	2.44503	2.26297	2.30416	2.13471	2.08264	FALSE	FALSE
1417465_at	NM_008033	Fnta	14272	8	0.0159052	0.0635329	0.242614	0.35829	-0.328194	-0.235985	10.1275	10.4557	10.3635	9.98845	10.4573	10.2866	10.2905	10.5396	10.2411	10.3426	10.5409	10.1529	FALSE	FALSE
1417466_at	NM_133736	Rgs5	19737	1	0.425286	0.347822	0.795237	0.711388	-0.0928911	-0.110107	2.09099	2.18389	2.2011	2.07467	2.34077	2.14336	2.24934	2.28791	2.17796	2.0132	2.12038	2.02036	FALSE	FALSE
1417467_a_at	AK003405	Tada3	101206	6	0.13261	0.193382	0.552805	0.573344	-0.171871	-0.146335	7.10482	7.27669	7.25116	6.9969	7.33328	7.34433	7.12587	7.16243	7.12028	7.29432	7.32332	7.19729	FALSE	FALSE
1417468_at	BM121177	Nit1	27045	1	0.636767	0.525744	0.891755	0.822408	-0.0772888	0.10435	8.25772	8.33501	8.15337	8.01788	8.37887	8.54423	8.10877	8.28087	8.50152	7.97246	8.17992	8.25374	FALSE	FALSE
1417469_at	BM121177	Nit1	27045	1	0.232913	0.162248	0.665481	0.534126	-0.161811	-0.192339	2.99675	3.15856	3.18909	3.11646	3.39585	3.27894	3.08107	3.1563	3.05366	3.09035	3.04046	2.82014	FALSE	FALSE
1417470_at	NM_030255	Apobec3	80287	15	0.000359656	8.80094e-05	0.0360391	0.0135011	-0.961326	-1.15179	6.07482	7.03614	7.2266	6.01382	6.80614	6.92497	7.2407	7.16089	6.0424	7.63297	7.02256	6.16823	FALSE	FALSE
1417471_s_at	NM_133825	D1Ertd622e	52392	1	0.236041	0.683137	0.666981	0.896348	-0.229585	-0.0764966	9.06231	9.29189	9.1388	9.15368	9.44683	9.57944	9.08713	9.12545	9.22777	8.88245	9.17078	8.80547	FALSE	FALSE
1417472_at	NM_022410	Myh9	17886	15	0.559562	0.107626	0.861289	0.452128	-0.138118	-0.404891	9.74078	9.8789	10.1457	9.54778	9.72442	9.66685	10.1323	10.1242	9.56868	10.5803	9.84568	10.1059	FALSE	FALSE
1417473_a_at	NM_026494	Ppcs	106564	4	0.0467251	0.469255	0.380525	0.79146	-0.385574	-0.127641	4.93476	5.32033	5.0624	5.00268	5.14582	5.59719	5.31774	5.11591	4.96665	4.72364	5.24789	4.83496	FALSE	FALSE
1417474_at	NM_023831	Ift46	76568	9	0.262455	0.317236	0.687676	0.687469	-0.18766	-0.166334	7.49315	7.68081	7.65949	7.13089	7.71083	7.80073	7.56917	7.67081	7.80466	7.69846	7.5709	7.54391	FALSE	FALSE
1417475_at	NM_133224	Atp13a1	170759	8	0.979086	0.203214	0.995871	0.583508	-0.00559325	-0.283586	9.10861	9.1142	9.39219	9.02848	9.21894	8.69407	9.44615	9.28225	8.82093	9.51149	9.36629	9.47641	FALSE	FALSE
1417476_at	NM_013908	Fbxw5	30839	2	0.620864	0.852548	0.885648	0.958758	0.0736841	0.0275342	6.2955	6.22182	6.26797	5.96113	6.19256	6.11993	6.33947	6.35727	6.44023	6.27187	6.18824	6.48514	FALSE	FALSE
1417477_at	NM_025294	Gm16515	24083	11	0.851031	0.769488	0.964824	0.929653	-0.0235181	0.0367467	6.41052	6.43403	6.37377	6.41828	6.55972	6.56063	6.38546	6.26264	6.42401	6.17612	6.47883	6.38925	FALSE	FALSE
1417478_a_at	AV367559	Ppp2r3c	59032	12	0.213366	0.578979	0.646373	0.848038	-0.194732	-0.0839754	8.11905	8.31378	8.20303	8.08609	8.40947	8.55007	8.10025	8.21178	8.32037	8.09936	8.1795	7.9507	FALSE	FALSE
1417479_at	AV367559	Ppp2r3c	59032	12	0.62612	0.944796	0.887717	0.985119	0.0506087	0.00714844	4.19848	4.14787	4.19133	4.21024	4.23739	4.21174	4.20926	3.98042	4.22687	4.12733	4.25144	4.15832	FALSE	FALSE
1417480_at	NM_023605	Fbxo9	71538	9	0.4598	0.421727	0.814095	0.763356	-0.101319	-0.110419	8.37455	8.47587	8.48497	8.29924	8.57135	8.73395	8.41138	8.47147	8.46553	8.47217	8.22219	8.35888	FALSE	FALSE
1417481_at	NM_016894	Ramp1	51801	1	0.0714732	0.498874	0.448345	0.807765	-0.558454	-0.1941	4.30392	4.86237	4.49802	4.87922	4.6831	4.35267	4.22717	5.15855	3.90801	4.58379	5.07589	4.12452	FALSE	FALSE
1417482_at	NM_028602	Tex19.1	73679	11	0.776157	0.645454	0.942234	0.878688	-0.0317468	0.0515501	2.19632	2.22807	2.14477	2.18214	2.29023	2.22273	2.02759	2.25678	2.34334	2.1165	2.20469	2.06348	FALSE	FALSE
1417483_at	AB026551	Nfkbiz	80859	16	0.00884365	0.0449576	0.18718	0.30755	-0.486307	-0.343065	7.94684	8.43314	8.2899	8.13379	8.42725	8.39267	8.42667	8.58304	7.97613	8.01579	8.32371	7.73059	FALSE	FALSE
1417484_at	L20232	Ibsp	15891	5	0.672123	0.928504	0.905175	0.981428	-0.0790049	0.0166732	1.53456	1.61356	1.51789	1.57387	1.39622	1.16784	1.60368	1.78067	1.34777	1.55376	1.89218	1.68205	FALSE	FALSE
1417485_at	L20232	Ibsp	15891	5	0.318448	0.849995	0.727355	0.958079	0.166579	0.030777	2.76704	2.60046	2.73626	2.71773	2.7582	2.95567	2.72326	2.50678	2.97201	2.72734	2.33894	2.61138	FALSE	FALSE
1417486_at	NM_009168	Shd	20420	17	0.886734	0.153854	0.974027	0.522722	0.015824	0.167282	3.27239	3.25657	3.10511	3.32539	3.13302	3.19744	3.07377	3.42622	3.35742	3.10853	3.14604	3.13436	FALSE	FALSE
1417487_at	U34245	Fosl1	14283	19	0.0738834	0.3336	0.45429	0.701563	0.260401	0.132384	3.86051	3.60011	3.72813	3.62811	3.58572	3.58776	3.79032	3.62654	4.11765	3.80834	3.58603	3.83577	FALSE	FALSE
1417488_at	U34245	Fosl1	14283	19	0.625453	0.455474	0.887313	0.783076	0.0621541	0.0958416	2.47029	2.40813	2.37444	2.31711	2.31027	2.39353	2.31598	2.23027	2.55707	2.49707	2.60059	2.53668	FALSE	FALSE
1417489_at	NM_008731	Npy2r	18167	3	0.654912	0.418727	0.898523	0.761154	-0.0629619	0.115305	1.79556	1.85852	1.68025	1.66873	1.68016	1.87396	1.57005	2.10243	1.89203	1.79055	1.59917	1.82591	FALSE	FALSE
1417490_at	M14222	Ctsb	13030	14	0.791615	0.827226	0.947203	0.949493	0.0249961	-0.0206365	14.5145	14.4895	14.5352	14.4714	14.5033	14.3853	14.5632	14.5294	14.4795	14.5389	14.5539	14.5927	FALSE	FALSE
1417491_at	M14222	Ctsb	13030	14	0.0173485	0.0630472	0.2502	0.356978	0.463298	0.339838	12.7064	12.2431	12.3666	12.6938	12.2736	11.919	12.5917	12.3957	12.5465	12.2344	12.4147	12.8789	FALSE	FALSE
1417492_at	M14222	Ctsb	13030	14	0.00546986	0.0113751	0.149667	0.171896	0.377994	0.331227	13.8314	13.4534	13.5002	13.9258	13.4621	13.3018	13.6017	13.4982	13.7357	13.4368	13.5604	13.8328	FALSE	FALSE
1417493_at	M64279	Bmi1	12151	2	0.502952	0.140468	0.834585	0.503451	0.0998959	0.230361	9.31783	9.21793	9.08747	9.51318	9.2585	9.40595	9.01441	9.13168	9.38162	8.98949	9.11617	9.05869	FALSE	FALSE
1417494_a_at	BB332449	Cp	12870	3	0.790686	0.468829	0.94666	0.791327	0.0514851	0.142227	2.63644	2.58495	2.49421	2.52213	2.63261	2.50511	2.50509	2.63055	3.11589	2.34493	2.6192	2.2713	FALSE	FALSE
1417495_x_at	BB332449	Cp	12870	3	0.618809	0.157154	0.884732	0.527525	0.0833953	0.248655	2.66104	2.57764	2.41238	2.53453	2.43942	2.6438	2.51313	2.59795	3.06148	2.2846	2.49117	2.3871	FALSE	FALSE
1417496_at	BB332449	Cp	12870	3	0.889039	0.27138	0.974352	0.65019	0.0173995	0.141619	2.70768	2.69028	2.56606	2.54477	2.60572	2.72806	2.37609	2.59719	2.72983	2.71638	2.7456	2.84844	FALSE	FALSE
1417497_at	BB332449	Cp	12870	3	0.606869	0.937362	0.879949	0.98346	0.072587	-0.01101	2.3065	2.23391	2.31751	2.18813	2.46891	2.16251	2.40302	2.16215	2.50589	2.0806	2.37708	2.22548	FALSE	FALSE
1417498_at	NM_008878	Serpinf2	18816	11	0.299252	0.177909	0.714405	0.555052	0.0961973	0.12738	3.60675	3.51055	3.47937	3.58776	3.55717	3.47652	3.39494	3.5091	3.6227	3.48599	3.54604	3.60979	FALSE	FALSE
1417499_at	NM_013899	Timm10	30059	2	0.329781	0.723534	0.734734	0.911363	-0.1259	-0.0446998	9.30122	9.42712	9.34592	9.07545	9.38074	9.33783	9.22136	9.53394	9.45815	9.43567	9.4096	9.37006	FALSE	FALSE
1417500_a_at	BC016492	Tgm2	21817	2	0.305531	0.52086	0.7185	0.8199	-0.131065	-0.0807262	11.7352	11.8663	11.816	11.7382	11.8894	11.8374	11.7083	11.9692	11.5286	11.8502	11.7923	11.9389	FALSE	FALSE
1417501_at	NM_015797	Fbxo6	50762	4	0.188637	0.669671	0.621658	0.890096	-0.215413	-0.0670451	8.35832	8.57373	8.42536	8.21389	8.63632	8.63996	8.4767	8.56559	8.6428	8.16307	8.51565	8.21826	FALSE	FALSE
1417502_at	AF052492	Tspan7	21912	X	8.43279e-05	4.90448e-05	0.0159801	0.00986755	2.24321	2.39709	5.79738	3.55416	3.40028	6.77358	3.43257	3.85395	3.31976	3.20056	5.1502	3.44853	3.60797	5.46835	FALSE	TRUE
1417503_at	NM_020022	Rfc2	19718	5	0.764766	0.207046	0.939311	0.587109	-0.0508671	-0.223346	7.91824	7.9691	8.14158	7.7529	7.81144	7.80391	8.22192	8.03984	7.85046	8.39139	8.06356	8.15135	FALSE	FALSE
1417504_at	BB246032	Calb1	12307	4	0.375585	0.770495	0.765029	0.930116	-0.104854	0.0338817	1.80129	1.90614	1.76741	1.71595	1.86501	2.06928	1.63607	1.76443	1.79521	1.80114	1.88472	1.89272	FALSE	FALSE
1417505_s_at	BC004619	NA	NA	NA	2.45493e-06	1.45553e-05	0.00191124	0.00489893	1.51174	1.23462	9.0973	7.58555	7.86268	9.2473	7.62202	7.35267	7.97224	7.77115	8.86421	7.99377	7.63283	9.18038	TRUE	TRUE
1417506_at	NM_020567	Gmnn	57441	13	0.0934375	0.0154313	0.494495	0.195188	-0.382502	-0.60248	9.44136	9.82386	10.0438	9.43418	9.65518	9.54086	9.98153	10.0118	9.296	10.4948	9.91891	9.59388	FALSE	FALSE
1417507_at	BC006732	Cyb561	13056	11	0.918678	0.716758	0.981476	0.909524	0.014957	-0.0533191	2.44997	2.43501	2.50329	2.36867	2.47253	2.60165	2.58855	2.60748	2.55913	2.44877	2.0959	2.4221	FALSE	FALSE
1417508_at	AF120206	Rnf19a	30945	15	0.153302	0.151927	0.578868	0.520237	-0.14797	-0.148523	8.52829	8.67626	8.67682	8.53866	8.73851	8.78034	8.611	8.67518	8.46121	8.68093	8.57327	8.58501	FALSE	FALSE
1417509_at	AF120206	Rnf19a	30945	15	0.00864522	0.00351897	0.184748	0.104272	-0.430922	-0.502803	5.24071	5.67163	5.74351	5.13225	5.69528	5.71334	5.74721	5.44535	5.13732	5.78803	5.85619	5.45254	FALSE	FALSE
1417510_at	NM_126165	Vps4a	116733	8	0.0853346	0.0318704	0.479351	0.266183	-0.171179	-0.223674	9.13702	9.3082	9.3607	9.09665	9.45279	9.33739	9.27355	9.30743	9.17341	9.35574	9.27978	9.14101	FALSE	FALSE
1417511_at	NM_025281	Lyar	17089	5	0.0164679	0.00302004	0.244827	0.0985438	-0.402406	-0.544815	7.21291	7.61531	7.75772	7.21646	7.46591	7.72445	7.76489	7.59618	7.17816	8.04236	7.52532	7.24411	FALSE	FALSE
1417512_at	AI255184	Evi5	14020	5	0.890435	0.266722	0.974919	0.646033	0.0225731	0.188027	8.69443	8.67185	8.5064	8.73461	8.66976	8.99237	8.47674	8.44715	8.85869	8.37269	8.57604	8.48998	FALSE	FALSE
1417513_at	AI255184	Evi5	14020	5	0.894064	0.51812	0.975979	0.818026	-0.0140432	0.068882	10.2493	10.2634	10.1805	10.2078	10.1482	10.4394	10.1395	10.1997	10.2728	10.2536	10.1511	10.2674	FALSE	FALSE
1417514_at	NM_138744	Ssx2ip	99167	3	0.0593696	0.00417517	0.420393	0.111474	-0.339663	-0.591089	4.78151	5.12118	5.3726	4.71928	5.29612	5.00788	5.28565	5.19591	5.13736	5.53604	5.15975	4.48791	FALSE	FALSE
1417515_at	NM_138721	Lsm10	116748	4	0.187563	0.872221	0.620646	0.964597	-0.212862	-0.0248087	8.97388	9.18675	8.99869	8.87798	9.30601	9.19119	9.03791	9.15664	9.06595	8.65216	9.21241	8.97772	FALSE	FALSE
1417516_at	NM_007837	Ddit3	13198	10	0.307911	0.693969	0.719522	0.900681	-0.22639	0.0853157	9.13198	9.35837	9.04667	8.95612	9.15551	9.68823	9.20309	9.03688	9.5282	8.78139	9.35	8.91162	FALSE	FALSE
1417517_at	NM_018807	Plagl2	54711	2	0.375381	0.147045	0.764949	0.51263	-0.196634	-0.333391	6.88758	7.08421	7.22097	6.59067	7.2799	6.87763	7.04529	7.49917	6.78638	7.33772	6.87585	7.28569	FALSE	FALSE
1417518_at	NM_018807	Plagl2	54711	2	0.579233	0.448046	0.870139	0.779001	-0.0709774	-0.0978108	3.17565	3.24663	3.27346	3.13013	3.04251	3.1641	3.27725	3.29372	3.26929	3.50064	3.28207	3.12754	FALSE	FALSE
1417519_at	NM_018807	Plagl2	54711	2	0.961834	0.718741	0.991014	0.910021	-0.0109403	-0.0826169	7.46932	7.48026	7.55193	7.36001	7.34127	7.14155	7.55492	7.92138	7.20069	7.75961	7.37784	7.84725	FALSE	FALSE
1417520_at	NM_010903	Nfe2l3	18025	6	0.942924	0.626278	0.986615	0.869723	-0.00989701	-0.0677343	2.17583	2.18573	2.24357	2.1664	2.37134	2.30418	2.41451	2.16065	2.10341	1.94485	2.09237	2.2577	FALSE	FALSE
1417521_at	NM_007909	Efna2	13637	10	0.409415	0.947123	0.785412	0.985634	0.118092	-0.00932419	2.78379	2.66569	2.79311	2.82635	3.00799	2.90104	2.60573	2.57185	2.69033	2.76561	2.52419	2.83469	FALSE	FALSE
1417522_at	AF441120	Fbxo32	67731	15	3.32523e-05	1.97333e-05	0.00852108	0.00577916	1.3928	1.48155	4.36858	2.97578	2.88703	4.20204	3.0805	3.44035	2.82059	2.65055	4.3591	2.76001	2.83645	4.54461	TRUE	TRUE
1417523_at	AF181829	Plek	56193	11	0.413352	0.906486	0.787597	0.975666	0.228267	0.0322119	9.84738	9.61911	9.81517	9.9303	9.37536	9.02435	9.91358	9.82862	10.0038	10.1566	10.0044	9.60803	FALSE	FALSE
1417524_at	NM_009920	Cnih2	12794	19	0.86855	0.257513	0.969088	0.637493	0.0190412	0.134736	3.08361	3.06457	2.94887	2.96593	3.06668	3.20309	2.97101	3.03872	3.1587	2.80893	2.95189	3.1262	FALSE	FALSE
1417525_at	U43714	Hand1	15110	11	0.578101	0.929043	0.869606	0.981489	0.067638	0.0107432	2.82446	2.75682	2.81371	2.74128	2.85633	2.98807	2.76438	2.63804	2.94197	2.82043	2.64435	2.79012	FALSE	FALSE
1417526_at	NM_021568	Pcbp3	59093	10	0.177346	0.136261	0.609442	0.497141	0.187693	0.209586	3.02439	2.8367	2.8148	3.04534	3.0319	3.03788	2.63364	2.78798	2.99907	2.77888	2.68423	3.02876	FALSE	FALSE
1417527_at	BC027301	Ap3m2	64933	8	0.350363	0.278027	0.747996	0.655785	0.135908	0.159169	6.49871	6.3628	6.33954	6.50626	6.52271	6.4512	6.48802	6.25989	6.5216	6.0079	6.37733	6.46826	FALSE	FALSE
1417528_at	NM_015773	Spag6	50525	16	0.197215	0.037057	0.629821	0.28299	0.174215	0.303624	2.70593	2.53171	2.4023	2.72727	2.3575	2.76721	2.5659	2.4695	2.73679	2.28351	2.35842	2.65372	FALSE	FALSE
1417529_at	NM_011228	Rab33a	19337	X	0.408614	0.934945	0.784576	0.983158	-0.118011	-0.0114483	3.03407	3.15208	3.04552	2.97351	3.13798	3.02138	3.21435	3.33136	3.15276	2.78423	3.10351	2.97596	FALSE	FALSE
1417530_a_at	BI661964	Srp9	27058	1	0.513378	0.638661	0.839546	0.875256	-0.0825517	0.0589832	10.3123	10.3949	10.2533	10.3645	10.2725	10.5975	10.2437	10.3236	10.4491	10.2439	10.2635	10.1234	FALSE	FALSE
1417531_at	BF783609	Cyp2j5	13109	4	0.295686	0.20542	0.711491	0.585664	-0.138111	-0.16957	2.00826	2.14637	2.17783	1.82661	2.23386	2.01333	2.22928	2.08517	2.03977	2.07034	2.34061	2.15839	FALSE	FALSE
1417532_at	BF783609	Cyp2j5	13109	4	0.421254	0.111065	0.792921	0.457291	0.0826836	0.172495	1.82239	1.73971	1.6499	1.86883	1.69228	1.81517	1.54671	1.79409	1.77875	1.71071	1.60987	1.81961	FALSE	FALSE
1417533_a_at	NM_010580	Itgb5	16419	16	0.471052	0.0636645	0.819982	0.358314	-0.203055	-0.566055	10.4779	10.6809	11.0439	10.2678	10.7762	10.0865	11.054	11.0672	10.2417	11.3016	10.8892	10.9242	FALSE	FALSE
1417534_at	NM_010580	Itgb5	16419	16	0.938233	0.148765	0.98605	0.515276	-0.0171062	-0.337169	9.68375	9.70086	10.0209	9.61424	9.7534	9.24214	10.1223	10.1058	9.50563	10.1871	9.75465	9.93139	FALSE	FALSE
1417535_at	NM_025785	Fbxo25	66822	8	0.0181233	0.00902774	0.253535	0.155098	-0.403069	-0.461757	6.69194	7.09501	7.1537	6.68439	7.07256	7.0385	7.30985	7.08737	6.9761	7.07869	7.15917	6.41534	FALSE	FALSE
1417536_at	BC024881	Zmat2	66492	18	0.499476	0.577754	0.833125	0.847498	-0.101513	0.0833519	8.68236	8.78388	8.59901	8.60626	8.72194	9.11822	8.6033	8.62278	8.76345	8.47179	8.61063	8.67737	FALSE	FALSE
1417537_at	BC024881	Zmat2	66492	18	0.383287	0.0401371	0.769766	0.292585	0.105754	0.273902	3.8816	3.77584	3.6077	3.85005	3.74397	3.81071	3.57898	3.74721	4.07904	3.50013	3.76961	3.71571	FALSE	FALSE
1417538_at	NM_011895	Slc35a1	24060	4	0.840112	0.284196	0.961244	0.661555	-0.0386123	-0.211138	6.82149	6.8601	7.03263	6.75077	6.89424	6.59082	7.42314	7.16988	6.82938	6.7805	6.8196	6.88432	FALSE	FALSE
1417539_at	NM_011895	Slc35a1	24060	4	0.120579	0.232603	0.535943	0.615259	-0.303785	-0.227371	6.07434	6.37812	6.30171	6.11132	6.44451	6.10236	6.42043	6.39079	6.30363	6.04019	6.64123	5.80807	FALSE	FALSE
1417540_at	NM_007920	Elf1	13709	14	0.977643	0.352036	0.995546	0.715256	0.0051764	0.17593	9.10886	9.10368	8.93293	9.17359	9.21225	9.34006	8.89403	8.88304	9.33328	8.6925	9.08793	8.8197	FALSE	FALSE
1417541_at	NM_008234	Hells	15201	19	0.225933	0.037626	0.659624	0.284726	-0.380935	-0.708158	8.26906	8.65	8.97722	8.59821	8.34718	8.28411	9.04066	8.84152	7.88381	9.54381	8.82436	8.32516	FALSE	FALSE
1417542_at	BB737182	Rps6ka2	20112	17	0.00642753	0.0557036	0.162294	0.338675	0.951908	0.59912	8.64339	7.69148	8.04427	8.52684	7.6422	7.15513	8.08584	7.97658	8.32754	8.40477	7.94274	9.07578	FALSE	FALSE
1417543_at	BB737182	Rps6ka2	20112	17	0.157935	0.030857	0.58587	0.263077	0.197683	0.325724	4.82301	4.62532	4.49728	4.84973	4.44122	4.49815	4.42496	4.46804	4.83568	4.62566	4.90978	4.78361	FALSE	FALSE
1417544_a_at	NM_008028	Flot2	14252	11	0.614535	0.183932	0.883084	0.563669	-0.111044	-0.305196	7.78782	7.89887	8.09302	7.48	7.81205	7.72983	7.91523	7.93156	7.76462	8.55179	8.03521	8.11884	FALSE	FALSE
1417545_at	NM_022017	Trpv4	63873	5	0.172346	0.0427838	0.60508	0.300958	-0.245057	-0.38725	4.39875	4.6438	4.786	4.27106	4.74081	5.06696	4.8912	4.40789	4.4604	4.72598	4.45656	4.46478	FALSE	FALSE
1417546_at	M28052	Il2rb	16185	15	0.658068	0.399683	0.899722	0.748188	0.060354	0.116436	2.56551	2.50515	2.44907	2.56329	2.61427	2.58281	2.16744	2.37151	2.64782	2.5655	2.56114	2.48541	FALSE	FALSE
1417547_at	BB546730	Sart3	53890	5	0.170125	0.00380799	0.60232	0.10674	-0.243995	-0.620682	5.86053	6.10453	6.48121	5.84124	6.07868	6.04827	6.59426	6.26299	5.82058	6.7707	6.00232	5.91977	FALSE	FALSE
1417548_at	BB546730	Sart3	53890	5	0.0331503	0.227262	0.329053	0.609364	-0.48508	-0.252299	3.26742	3.7525	3.51972	3.06175	3.28914	3.35654	3.47177	3.82692	3.42306	3.79826	4.07406	3.31747	FALSE	FALSE
1417549_at	NM_013844	Zfp68	24135	5	0.165759	0.223242	0.595763	0.604473	-0.234251	-0.203408	4.59178	4.82603	4.79519	4.51665	5.15387	4.75262	4.75714	4.79895	4.5762	4.47455	4.92651	4.68248	FALSE	FALSE
1417550_a_at	NM_010352	Gsg1	14840	6	0.92856	0.786886	0.984152	0.936222	0.0131883	-0.0398375	2.72285	2.70966	2.76269	2.62183	2.85118	2.80233	2.74654	2.3776	2.79238	2.69034	2.94905	2.75435	FALSE	FALSE
1417551_at	NM_009907	Cln3	12752	7	0.00374661	0.00564415	0.12452	0.127918	0.419773	0.391945	10.5384	10.1186	10.1464	10.4237	10.1726	10.309	10.1747	10.0478	10.5453	10.0921	9.99904	10.6462	FALSE	FALSE
1417552_at	NM_007986	Fap	14089	2	0.55048	0.0344987	0.856995	0.274622	0.107892	0.428072	3.09249	2.9846	2.66442	2.99698	2.61969	3.17322	2.78589	3.16148	3.37949	2.58767	2.61909	2.901	FALSE	FALSE
1417553_at	AF250838	Plac1	56096	X	0.308982	0.443515	0.7201	0.776355	0.135616	0.100921	3.07595	2.94033	2.97503	3.12593	3.00195	3.18682	2.86376	2.75137	3.13568	3.05938	2.88281	2.96624	FALSE	FALSE
1417554_at	NM_008294	NA	NA	NA	0.147688	0.855932	0.572668	0.959459	0.170483	-0.0202196	2.06141	1.89092	2.08163	2.0985	2.06874	1.80597	1.99048	1.97941	2.18371	2.18566	1.8874	1.90201	FALSE	FALSE
1417555_at	NM_026487	Atad1	67979	19	0.911114	0.416338	0.979642	0.759522	-0.0189165	-0.140135	3.89459	3.91351	4.03473	4.20088	4.09911	3.81684	4.07206	4.186	3.8705	3.93301	3.7377	3.6124	FALSE	FALSE
1417556_at	NM_017399	Fabp1	14080	6	0.918955	0.249057	0.981639	0.629649	0.0137719	-0.161633	2.32972	2.31595	2.49136	2.34952	2.32363	2.31875	2.47504	2.15487	2.16949	2.6754	2.47423	2.47016	FALSE	FALSE
1417557_at	NM_024432	Ubxn6	66530	17	0.0467446	0.177633	0.380526	0.554772	-0.303195	-0.193656	8.12678	8.42997	8.32043	7.83329	8.35226	8.35809	8.22524	8.54781	8.26323	8.3838	8.38401	8.2838	FALSE	FALSE
1417558_at	NM_008054	Fyn	14360	10	0.118903	0.0130266	0.533754	0.180877	-0.214662	-0.380169	8.89277	9.10743	9.27294	8.79602	9.14205	8.9289	9.21974	9.16026	8.84921	9.45703	9.23314	9.03309	FALSE	FALSE
1417559_at	BB478992	Sfxn1	14057	13	0.371635	0.194167	0.761996	0.574354	-0.148485	-0.221041	9.47064	9.61913	9.69168	9.6256	9.6458	9.66987	9.75754	9.8918	9.23684	9.67171	9.29572	9.54948	FALSE	FALSE
1417560_at	BB478992	Sfxn1	14057	13	0.511388	0.676462	0.838313	0.893036	0.062865	-0.0396753	9.65283	9.58997	9.69251	9.66023	9.58678	9.52356	9.75265	9.60517	9.60471	9.7381	9.64117	9.69356	FALSE	FALSE
1417561_at	NM_007469	Apoc1	11812	7	0.321095	0.0240104	0.728679	0.23644	0.177551	0.452984	3.80037	3.62281	3.34738	3.54712	3.52463	3.673	3.33606	3.30777	3.94649	3.18146	3.88767	3.90749	FALSE	FALSE
1417562_at	NM_007918	Eif4ebp1	13685	8	0.00138387	0.0256897	0.0770731	0.244047	-0.588158	-0.350622	9.57591	10.1641	9.92653	9.4554	10.0747	10.1233	9.9918	10.1574	9.82028	9.71311	10.2114	9.45205	FALSE	FALSE
1417563_at	NM_007918	Eif4ebp1	13685	8	0.273322	0.28201	0.695877	0.659559	0.120102	0.117814	4.42381	4.3037	4.30599	4.32975	4.41873	4.30495	4.28841	4.24735	4.56831	4.21084	4.35881	4.37336	FALSE	FALSE
1417564_at	NM_025426	Med7	66213	11	0.0756802	0.38449	0.458004	0.737283	-0.292712	-0.134176	7.55578	7.84849	7.68996	7.59992	7.947	8.0534	7.6443	7.77847	7.67849	7.47857	7.71361	7.38893	FALSE	FALSE
1417565_at	AK007421	Abhd5	67469	9	0.865762	0.73825	0.968343	0.917316	0.0179504	-0.0355632	8.76864	8.75069	8.80421	8.70891	8.82532	8.62944	8.85774	8.92074	8.80717	8.72955	8.70189	8.78985	FALSE	FALSE
1417566_at	AK007421	Abhd5	67469	9	0.156462	0.11851	0.58354	0.46832	-0.197744	-0.220426	8.78537	8.98312	9.0058	8.72027	8.8547	8.91448	8.96016	9.0678	8.9985	9.20253	8.96706	8.63735	FALSE	FALSE
1417567_at	BF457754	Ctnnbip1	67087	4	0.75269	0.215569	0.934723	0.596062	-0.0796556	-0.325393	5.37619	5.45584	5.70158	4.82516	5.50916	5.3106	5.72522	5.72775	5.36893	5.87036	5.32918	5.93448	FALSE	FALSE
1417568_at	BG071381	Ncald	52589	15	0.0322784	0.01812	0.325964	0.210031	0.233199	0.264941	3.78117	3.54797	3.51622	3.75203	3.45384	3.54999	3.52616	3.64658	3.83981	3.56867	3.44733	3.75166	FALSE	FALSE
1417569_at	BG071381	Ncald	52589	15	0.402922	0.0404838	0.78133	0.293499	0.117985	0.318362	3.7534	3.63542	3.43504	3.68314	3.68028	3.79353	3.41623	3.47174	3.7952	3.2086	3.64098	3.78186	FALSE	FALSE
1417570_at	NM_008569	Anapc1	17222	2	0.832095	0.785167	0.958921	0.935429	-0.0380477	-0.0489567	5.11164	5.14968	5.16059	4.89514	5.22314	5.31093	5.18449	4.74527	5.11614	5.07415	5.39285	5.32362	FALSE	FALSE
1417571_at	BC014754	Mpg	268395	11	0.0629649	0.431017	0.428552	0.769063	-0.284263	-0.111353	5.93285	6.21712	6.04421	5.82773	6.11616	6.43487	6.1114	6.01915	6.12848	5.90506	6.19733	5.84235	FALSE	FALSE
1417572_at	BC014754	Mpg	268395	11	0.70244	0.986792	0.917086	0.996926	-0.0730516	0.00315326	4.06546	4.13851	4.06231	3.87342	4.43951	3.99755	3.89594	4.00212	4.04862	3.85147	4.41587	4.27434	FALSE	FALSE
1417573_at	NM_133839	Mmadhc	109129	2	0.00498668	0.00463241	0.143804	0.117506	-0.319946	-0.323938	9.9091	10.229	10.233	9.89077	10.2131	10.2662	10.2314	10.2986	9.92477	10.2546	10.1223	9.91174	FALSE	FALSE
1417574_at	NM_013655	Cxcl12	20315	6	0.00234155	0.00141561	0.099448	0.0684576	0.539924	0.58263	2.87804	2.33812	2.29541	2.69767	2.20177	2.48983	2.3261	2.19467	3.13551	2.35837	2.32986	2.80095	FALSE	FALSE
1417575_at	AK006346	Otub2	68149	12	0.0728728	0.137401	0.451368	0.499027	-0.294236	-0.236951	2.86472	3.15896	3.10167	2.78171	3.00648	2.93529	3.16666	3.36559	3.13124	3.13188	3.17599	2.68122	FALSE	FALSE
1417576_a_at	AK006346	Otub2	68149	12	0.79469	0.657181	0.947778	0.884469	0.0449432	0.0769139	2.91513	2.87018	2.83821	2.85057	2.93768	3.05377	2.72028	2.88941	3.27388	2.85668	2.66737	2.62092	FALSE	FALSE
1417577_at	NM_019510	Trpc3	22065	3	0.303227	0.978344	0.716615	0.99422	-0.115567	-0.00296177	2.12405	2.23961	2.12701	2.14703	2.15464	2.32212	1.96771	2.26799	2.0613	2.25867	2.12873	2.1638	FALSE	FALSE
1417578_a_at	NM_133708	Gmppa	69080	1	0.00358353	0.00972069	0.1228	0.160357	-0.427228	-0.359383	7.67742	8.10464	8.0368	7.49888	7.91269	8.05778	8.05089	8.17714	7.71675	8.14682	8.07901	7.81662	FALSE	FALSE
1417579_x_at	NM_133708	Gmppa	69080	1	0.0720417	0.426201	0.449614	0.766126	-0.235281	-0.0969033	7.80024	8.03552	7.89714	7.5709	7.81838	8.09663	7.96179	8.04843	7.86681	7.91126	7.9615	7.96301	FALSE	FALSE
1417580_s_at	NM_019414	NA	NA	NA	0.0405123	0.156487	0.359364	0.526527	-0.754243	-0.490764	6.48113	7.23537	6.97189	5.59657	7.21529	7.44222	6.8282	7.15127	7.12419	6.8722	7.11263	6.72262	FALSE	FALSE
1417581_at	NM_020046	Dhodh	56749	8	0.0330594	0.0771708	0.328852	0.393531	-0.278251	-0.22165	5.02455	5.3028	5.2462	5.08527	5.21753	5.12869	5.23781	5.51689	5.03249	5.28326	5.26282	4.95589	FALSE	FALSE
1417582_s_at	NM_020046	Dhodh	56749	8	0.0033793	0.00318864	0.118884	0.100423	-0.551978	-0.557155	6.48277	7.03475	7.03992	6.61755	6.99771	6.89961	7.03497	7.15576	6.68253	7.08708	7.04887	6.14822	FALSE	FALSE
1417583_a_at	NM_023054	Utp3	65961	5	0.180705	0.560566	0.612089	0.840729	-0.146612	-0.0612891	8.81695	8.96357	8.87824	8.83768	8.82165	9.1209	8.8945	8.88109	8.88517	8.91858	8.88871	8.72801	FALSE	FALSE
1417584_at	BF019859	Slc11a2	18174	15	0.0149814	0.0531641	0.235674	0.332266	0.919803	0.686678	8.78157	7.86177	8.09489	8.73346	7.85842	7.08173	8.47011	8.23889	8.48279	7.95614	8.26468	9.12845	FALSE	FALSE
1417585_at	NM_018815	Nup210	54563	6	0.452843	0.34004	0.810881	0.705387	0.295006	-0.378453	6.56094	6.26594	6.9394	6.86152	6.18082	5.65478	7.15308	6.70962	5.99338	7.48429	6.43341	6.82794	FALSE	FALSE
1417586_at	BM230269	Timeless	21853	10	0.150344	0.0242175	0.575703	0.237287	-0.728384	-1.24227	5.86697	6.59536	7.10924	5.77488	6.14359	5.6687	7.31573	7.11262	5.55647	7.86841	7.00474	6.26957	FALSE	FALSE
1417587_at	BM230269	Timeless	21853	10	0.0508054	0.0102075	0.395111	0.163641	-1.0763	-1.53407	4.77533	5.85163	6.30941	4.8514	5.48083	4.7067	6.54671	6.3353	4.37162	6.90069	6.51289	5.10298	FALSE	FALSE
1417588_at	AK019995	Galnt3	14425	2	0.436083	0.0134631	0.800404	0.182855	-0.150818	-0.558452	5.07442	5.22524	5.63288	5.12706	5.23527	5.05815	5.76127	5.53005	5.14792	5.90208	5.08753	4.94829	FALSE	FALSE
1417589_at	AK019995	Galnt3	14425	2	0.195567	0.111262	0.628343	0.457676	-0.158	-0.19907	1.63561	1.79361	1.83468	1.67063	1.7873	1.72861	1.99768	1.90669	1.74065	1.71906	1.74553	1.49554	FALSE	FALSE
1417590_at	NM_024264	Cyp27a1	104086	1	0.521407	0.179926	0.843063	0.557475	-0.126739	-0.275203	5.74951	5.87625	6.02471	5.71028	5.85212	6.08175	6.48307	5.63142	5.69763	5.73895	5.91557	5.84062	FALSE	FALSE
1417591_at	NM_133783	Ptges2	96979	2	0.00534457	0.00076633	0.148702	0.0496395	-0.339082	-0.457017	6.20911	6.54819	6.66613	6.2161	6.64787	6.44702	6.66413	6.68462	6.25852	6.68639	6.51294	6.15272	FALSE	FALSE
1417592_at	NM_020009	Mtor	56717	4	0.92125	0.304195	0.982326	0.67754	0.0148268	-0.15848	8.26372	8.2489	8.4222	8.26556	8.26149	8.03888	8.42242	8.49873	8.09287	8.5827	8.20909	8.43275	FALSE	FALSE
1417593_at	NM_019742	Tusc2	80385	9	0.158635	0.950552	0.58697	0.987004	-0.263936	-0.0110052	5.95171	6.21565	5.96272	5.82765	6.33347	6.46126	5.81299	6.15818	6.0933	5.74169	6.0275	5.93418	FALSE	FALSE
1417594_at	NM_019832	Gkap1	56278	13	0.279042	0.0435471	0.699627	0.303175	-0.176173	-0.35604	6.78869	6.96486	7.14473	6.57371	6.87393	7.13979	7.34523	6.96897	6.88088	7.21501	6.78581	6.91146	FALSE	FALSE
1417595_at	NM_010791	Meox1	17285	11	0.160329	0.0537219	0.58894	0.333818	0.198043	0.285702	3.20101	3.00297	2.91531	3.37064	2.89219	3.14236	2.85521	2.80625	3.25318	2.99853	3.0603	2.97922	FALSE	FALSE
1417596_at	NM_013717	B9d1	27078	11	0.938176	0.364514	0.98605	0.723936	-0.00938643	-0.11216	3.05427	3.06365	3.16643	3.01965	3.23091	3.06661	3.1176	2.83981	3.0823	3.15076	3.28453	3.06084	FALSE	FALSE
1417597_at	NM_007642	Cd28	12487	1	0.000498557	0.00111716	0.0440028	0.0604134	0.739082	0.659964	11.7963	11.0572	11.1363	12.0341	11.0777	11.1387	11.2948	11.1143	11.5031	11.0364	10.9185	11.8516	FALSE	FALSE
1417598_a_at	NM_008053	Fxr1	14359	3	0.0500739	0.122226	0.392353	0.47377	-0.26972	-0.204297	8.74259	9.01231	8.94689	8.73453	8.9699	9.23044	9.00331	9.00536	8.8342	8.86746	8.80114	8.65905	FALSE	FALSE
1417599_at	NM_133983	Cd276	102657	9	0.187484	0.011599	0.620572	0.172821	-0.554003	-1.21003	4.21407	4.76808	5.42411	3.87214	4.85899	4.01766	5.19345	5.27356	4.16767	6.21988	5.013	4.60241	FALSE	FALSE
1417600_at	NM_021301	Slc15a2	57738	16	0.000333088	0.00250156	0.0347925	0.0907194	0.805858	0.603896	3.26707	2.46121	2.66317	3.26228	2.77977	2.5197	2.7302	2.17369	3.12192	2.47955	2.69024	3.417	FALSE	FALSE
1417601_at	NM_015811	Rgs1	50778	1	0.028647	0.0188705	0.310504	0.214246	0.477127	0.522787	10.8269	10.3497	10.3041	11.0261	10.0878	9.96963	10.3972	10.4739	10.5571	10.4272	10.6056	10.8973	FALSE	FALSE
1417602_at	AF035830	Per2	18627	1	0.731136	0.589968	0.927577	0.852716	0.0745252	-0.117414	2.66212	2.5876	2.77954	2.38647	3.04542	2.60676	2.65509	2.79839	3.14578	2.63811	2.35764	2.45412	FALSE	FALSE
1417603_at	AF035830	Per2	18627	1	0.328401	0.0790741	0.733987	0.397827	-0.0968536	-0.184506	2.238	2.33485	2.42251	2.32196	2.37794	2.35696	2.53629	2.35536	2.18203	2.3533	2.29225	2.21001	FALSE	FALSE
1417604_at	NM_133926	Camk1	52163	6	0.45171	0.0575272	0.810297	0.342875	-0.0850193	-0.233281	10.4275	10.5126	10.6608	10.5093	10.4885	10.4138	10.8024	10.5427	10.3835	10.6916	10.5812	10.3898	FALSE	FALSE
1417605_s_at	NM_133926	Camk1	52163	6	0.489829	0.0504001	0.828836	0.323895	-0.103216	-0.320692	10.0968	10.2	10.4175	10.069	10.1825	10.0125	10.5418	10.2812	9.923	10.5282	10.3063	10.2984	FALSE	FALSE
1417606_a_at	NM_007591	Calr	12317	8	0.379062	0.899828	0.767055	0.973581	0.204025	-0.0286114	13.106	12.902	13.1346	13.1456	12.6898	12.5369	13.2293	13.0604	12.8713	13.4847	13.1087	13.301	FALSE	FALSE
1417607_at	NM_009943	Cox6a2	12862	7	0.739704	0.222232	0.930929	0.603533	-0.154177	0.587852	9.50668	9.66086	8.91883	9.34383	9.93483	9.88564	9.12793	9.35803	9.8469	7.69372	9.73889	9.32931	FALSE	FALSE
1417608_a_at	NM_009438	Rpl13a	22121	7	0.0257303	0.0438202	0.296194	0.304145	-0.230241	-0.202754	12.5931	12.8234	12.7959	12.5632	12.8141	12.7873	12.7927	12.9196	12.6077	12.781	12.7633	12.6086	FALSE	FALSE
1417609_at	BG868960	Ube2a	22209	X	0.83315	0.281723	0.959231	0.659434	-0.0384955	0.202677	10.2969	10.3354	10.0942	10.2266	10.4685	10.5121	9.96822	10.1263	10.5165	9.84596	10.3678	10.1476	FALSE	FALSE
1417610_at	NM_080434	Apoa5	66113	9	0.342541	0.391939	0.743494	0.74288	0.134347	0.12063	3.35937	3.22503	3.23874	3.48748	3.37761	3.39339	3.04101	3.06128	3.41442	3.29762	3.22041	3.17623	FALSE	FALSE
1417611_at	BC024613	Tmem37	170706	1	0.0105879	0.00806911	0.201062	0.148238	-0.604405	-0.635481	5.96015	6.56456	6.59563	5.66645	6.92576	6.73156	6.64594	6.52794	6.02466	6.2152	6.43418	6.18934	FALSE	FALSE
1417612_at	BF147705	Ier5	15939	1	0.049355	0.0398557	0.390593	0.291776	-0.243583	-0.257324	9.56755	9.81113	9.82487	9.4477	9.906	9.82654	9.79432	9.76045	9.77073	9.77429	9.8464	9.48421	FALSE	FALSE
1417613_at	BF147705	Ier5	15939	1	0.156023	0.0606575	0.583002	0.35113	-0.234081	-0.322805	6.06928	6.30336	6.39209	5.82076	6.42236	6.16602	6.37123	6.14246	6.28535	6.38267	6.6016	6.10173	FALSE	FALSE
1417614_at	NM_007710	Ckm	12715	7	0.73156	0.638053	0.927817	0.874938	-0.0439864	0.0604849	2.73183	2.77582	2.67135	2.75459	2.81649	2.92991	2.74093	2.62876	2.8019	2.45662	2.76878	2.63901	FALSE	FALSE
1417615_a_at	AK014593	Rpl11	67025	4	0.179185	0.425035	0.610713	0.765158	-0.130871	-0.0752967	12.6852	12.8161	12.7605	12.7039	12.7714	12.8832	12.7442	12.8366	12.7459	12.7661	12.7285	12.6058	FALSE	FALSE
1417616_at	BC010208	St6galnac2	20446	11	0.491992	0.909831	0.830114	0.976	-0.0715203	0.0116441	3.00707	3.07859	2.99543	3.04531	2.98123	3.14173	3.09849	2.96715	3.06217	2.90657	3.1269	2.91374	FALSE	FALSE
1417617_at	BC010208	St6galnac2	20446	11	0.120318	0.5299	0.535672	0.824926	-0.173085	-0.0662516	2.80633	2.97941	2.87258	2.74411	2.91524	2.99061	2.75891	2.88515	2.92038	2.94359	3.06248	2.75448	FALSE	FALSE
1417618_at	NM_010582	Itih2	16425	2	0.236549	0.761135	0.667479	0.926952	0.159251	0.039485	2.60066	2.44141	2.56117	2.51287	2.57071	2.6491	2.60624	2.30727	2.80974	2.50657	2.36784	2.47936	FALSE	FALSE
1417619_at	BE368753	Gadd45gip1	102060	8	0.024652	0.0272752	0.290014	0.250799	-0.5877	-0.574532	7.78239	8.37009	8.35692	7.21146	8.28187	8.45342	8.24398	8.50368	8.14621	8.54492	8.15318	7.98951	FALSE	FALSE
1417620_at	NM_009008	Rac2	19354	15	0.389569	0.121304	0.773471	0.472347	-0.125443	-0.236346	10.8667	10.9921	11.103	10.7392	10.8916	10.8604	11.0774	11.1839	10.88	11.3401	10.932	10.9809	FALSE	FALSE
1417621_at	NM_016791	Nfatc1	18018	18	0.572265	0.702981	0.867699	0.903625	-0.0936539	-0.0629434	7.29946	7.39312	7.36241	7.16191	7.48655	7.40736	6.99556	7.33805	7.50803	7.60511	7.43394	7.22845	FALSE	FALSE
1417622_at	BG069505	Slc12a2	20496	18	0.0299408	0.0537982	0.315726	0.333818	0.624327	0.539148	6.61603	5.9917	6.07688	6.89006	5.61571	5.68654	6.24427	6.16026	6.15098	6.37066	6.12831	6.80705	FALSE	FALSE
1417623_at	BG069505	Slc12a2	20496	18	0.0328237	0.0243072	0.328099	0.237701	0.477836	0.511808	3.86206	3.38423	3.35026	3.82157	2.98576	3.00988	3.52503	3.48514	3.77855	3.53998	3.65767	3.98608	FALSE	FALSE
1417624_at	NM_008667	Nab1	17936	1	0.295407	0.32162	0.711422	0.691017	-0.107044	-0.101089	10.4147	10.5217	10.5158	10.4771	10.5248	10.6182	10.4529	10.5116	10.3083	10.5695	10.4353	10.4586	FALSE	FALSE
1417625_s_at	BC015254	Ackr3	12778	1	0.14556	0.95365	0.570027	0.98768	0.166332	-0.00627364	1.81244	1.64611	1.81872	1.67005	1.75696	1.65116	1.79362	1.73362	1.94358	1.90557	1.55355	1.82371	FALSE	FALSE
1417626_at	NM_031401	Pde4dip	83679	3	0.100508	0.33464	0.506174	0.702188	0.242534	0.135747	2.4434	2.20087	2.30765	2.35693	2.40502	2.37156	2.0559	2.16067	2.55983	2.46204	2.07037	2.41345	FALSE	FALSE
1417627_a_at	NM_010717	Limk1	16885	5	0.457327	0.17394	0.812928	0.54976	-0.109297	-0.207088	6.04021	6.14951	6.2473	6.12122	6.38451	6.27926	6.38822	5.99888	6.12384	5.96916	6.17038	5.87557	FALSE	FALSE
1417628_at	NM_009297	Supt6	20926	11	0.939467	0.520971	0.986244	0.819959	-0.0225256	-0.19246	7.07615	7.09867	7.26861	6.60367	6.96339	6.7275	7.10003	7.22416	6.96665	7.7424	7.34436	7.65811	FALSE	FALSE
1417629_at	NM_011172	Prodh	19125	16	0.29838	0.303137	0.713383	0.676721	-0.204127	-0.202013	4.64308	4.84721	4.84509	4.34355	4.47953	4.90359	4.99096	5.00497	4.79514	5.06479	4.63306	4.79056	FALSE	FALSE
1417630_at	NM_021461	Mknk1	17346	4	0.584218	0.295041	0.872097	0.670169	-0.05222	-0.102086	9.64196	9.69418	9.74405	9.62278	9.73209	9.78625	9.81494	9.65329	9.7076	9.68511	9.64299	9.59551	FALSE	FALSE
1417631_at	NM_021461	Mknk1	17346	4	0.0633992	0.182853	0.429786	0.561969	-0.304754	-0.208764	6.42384	6.7286	6.6326	6.23928	6.57598	6.86404	6.73943	6.58528	6.74856	6.5824	6.73647	6.28369	FALSE	FALSE
1417632_at	U13836	Atp6v0a1	11975	11	0.00210144	0.0281083	0.0943996	0.254152	0.701216	0.436153	11.9787	11.2775	11.5426	11.9188	11.3167	11.0783	11.5371	11.2328	11.7693	11.7739	11.5214	12.2482	FALSE	FALSE
1417633_at	NM_011435	Sod3	20657	5	0.0127687	0.174209	0.217014	0.549941	0.441326	0.212836	2.78017	2.33885	2.56734	2.50627	2.6644	2.45236	2.46073	2.31691	3.08811	2.57688	2.24727	2.74613	FALSE	FALSE
1417634_at	NM_011435	Sod3	20657	5	0.359368	0.546239	0.753924	0.833618	0.115628	-0.0751556	2.43315	2.31752	2.5083	2.28048	2.42849	2.30655	2.628	2.37093	2.6734	2.46842	2.27507	2.34556	FALSE	FALSE
1417635_at	NM_011449	Spa17	20686	9	0.032126	0.719088	0.325599	0.910041	-0.466745	0.0692587	3.31864	3.78538	3.24938	3.10084	3.08697	3.77228	3.07922	3.617	3.67212	3.58194	3.96686	3.18295	FALSE	FALSE
1417636_at	NM_008135	Slc6a9	14664	4	0.881845	0.279761	0.972719	0.657176	0.0264568	-0.198404	3.69549	3.66903	3.89389	3.7526	3.9006	4.12849	3.95774	3.3524	3.66718	3.82333	3.52621	3.66668	FALSE	FALSE
1417637_a_at	NM_010440	Hmg20b	15353	10	0.841021	0.243391	0.96162	0.624227	-0.054151	-0.326303	6.6466	6.70075	6.9729	6.13276	6.65027	6.53292	6.88126	6.97717	6.6544	7.38716	6.59215	7.15262	FALSE	FALSE
1417638_at	NM_010094	Lefty1	13590	1	0.554257	0.55455	0.859115	0.837741	-0.142514	0.142406	4.34415	4.48666	4.20174	3.95895	4.42324	4.67948	3.96685	4.46767	4.92777	4.21512	4.31282	4.14571	FALSE	FALSE
1417639_at	BC010590	Slc22a4	30805	11	0.540008	0.884234	0.852176	0.968404	0.135319	0.0318502	6.45069	6.31537	6.41884	6.34815	6.19257	6.69582	6.28039	6.32022	6.32971	6.78358	5.93008	6.67422	FALSE	FALSE
1417640_at	NM_008339	Cd79b	15985	11	0.0509253	0.000905275	0.395416	0.0535811	0.422158	0.889697	3.88978	3.46762	3.00008	3.93858	3.4001	3.45095	2.86449	3.50076	4.1657	2.73566	3.45116	3.56506	FALSE	FALSE
1417641_at	NM_026449	Galntl5	67909	5	0.944173	0.734533	0.986875	0.916054	-0.00823299	0.0399855	2.07873	2.08696	2.03875	1.96566	2.18841	2.05304	1.97864	2.03331	2.26041	1.94919	2.17454	2.01013	FALSE	FALSE
1417642_at	AF253409	Aldh1a3	56847	7	0.957781	0.893879	0.989959	0.971657	-0.00582824	0.0146921	2.87159	2.87742	2.8569	2.87736	3.0134	2.87327	2.77801	2.94529	2.98479	2.77927	2.81369	2.75262	FALSE	FALSE
1417643_at	NM_025290	Rsph1	22092	17	0.686557	0.729966	0.910932	0.913655	-0.0688207	-0.058799	3.22379	3.29261	3.28259	3.02394	3.26362	3.22153	2.95672	3.40117	3.36085	3.62743	3.25514	3.28659	FALSE	FALSE
1417644_at	BC021484	Sspn	16651	6	9.10227e-05	0.0014704	0.0164284	0.0696508	0.670001	0.460908	2.50955	1.83955	2.04865	2.61244	2.01071	1.94654	2.11475	1.73269	2.35427	2.02047	1.83943	2.56195	FALSE	FALSE
1417645_at	BC021484	Sspn	16651	6	0.836518	0.524095	0.960043	0.821477	-0.0221819	-0.0691467	2.06666	2.08884	2.13581	1.99724	2.13745	2.03889	2.29537	2.09533	2.12455	1.9746	2.13231	2.07819	FALSE	FALSE
1417646_a_at	NM_024225	Snx5	69178	2	0.995398	0.395183	0.998543	0.745043	-0.000831058	0.12491	11.0322	11.033	10.9072	11.1675	10.9794	11.2583	10.9148	10.9073	11.1618	10.8275	10.9334	10.7672	FALSE	FALSE
1417647_at	NM_024225	Snx5	69178	2	0.909378	0.269696	0.979604	0.64889	0.0137463	0.137682	10.9378	10.9241	10.8001	11.0187	10.9002	11.046	10.7549	10.9084	11.0639	10.7452	10.8178	10.7308	FALSE	FALSE
1417648_s_at	NM_024225	Snx5	69178	2	0.556369	0.0931681	0.860113	0.424145	0.0571201	0.174401	11.0958	11.0387	10.9214	11.1269	11.0189	11.0655	10.8938	11.0485	11.1629	10.8516	11.0022	10.9977	FALSE	FALSE
1417649_at	NM_009876	Cdkn1c	12577	7	0.000319383	8.73651e-05	0.0344106	0.0135011	3.21907	3.79989	11.7898	8.57071	7.98989	11.6646	8.79219	10.141	7.97092	8.03282	11.9655	7.20657	7.53833	11.7393	FALSE	FALSE
1417650_at	NM_133892	Lao1	100470	4	0.336635	0.801842	0.739315	0.941309	0.120548	0.0307693	3.68307	3.56252	3.6523	3.65347	3.6623	3.70547	3.46658	3.40533	3.71124	3.82803	3.57677	3.6845	FALSE	FALSE
1417651_at	NM_007815	Cyp2c29	13095	19	0.55136	0.717714	0.857272	0.909898	0.0966819	0.0583219	2.28559	2.18891	2.22727	2.28852	2.41738	2.54131	2.22637	2.05881	2.31619	2.03806	1.96661	2.25207	FALSE	FALSE
1417652_a_at	NM_009321	Tbca	21371	13	0.768678	0.644392	0.940513	0.878388	-0.036847	0.0580225	11.7745	11.8113	11.7164	11.6902	11.8742	11.9654	11.7259	11.6894	11.9122	11.5493	11.7791	11.721	FALSE	FALSE
1417653_at	NM_013645	Pvalb	19293	15	0.887964	0.0933796	0.974193	0.424462	-0.0146601	0.188387	2.81479	2.82945	2.62641	2.77424	2.71962	2.88676	2.54209	2.67777	2.81683	2.61751	2.92384	2.85332	FALSE	FALSE
1417654_at	BC005679	Sdc4	20971	2	0.786937	0.957577	0.945409	0.988481	-0.0970252	-0.0190594	7.21102	7.30805	7.23008	6.56485	6.76214	6.71477	7.33235	7.83202	7.33604	7.59574	7.37735	7.73217	FALSE	FALSE
1417655_a_at	BC019117	Srrt	83701	5	0.691805	0.114394	0.912969	0.461995	-0.0853013	-0.361967	8.85796	8.94326	9.21993	8.76195	8.90869	8.76911	9.13878	9.15135	8.59018	9.61232	8.90933	9.22176	FALSE	FALSE
1417656_at	NM_008652	Mybl2	17865	2	0.91153	0.0645608	0.979642	0.360902	-0.0524243	-0.957093	3.13399	3.18641	4.09108	3.1498	3.00505	2.77835	3.97238	3.44343	2.88553	5.29581	3.33747	3.36664	FALSE	FALSE
1417657_s_at	BG067003	Dnajc2	22791	5	0.704308	0.591766	0.917878	0.853876	-0.0337951	-0.0479381	8.66463	8.69843	8.71257	8.6285	8.67	8.70213	8.71399	8.75724	8.67542	8.75372	8.63591	8.68998	FALSE	FALSE
1417658_at	NM_134011	Tbrg4	21379	11	0.137835	0.731222	0.560888	0.914282	0.343224	-0.075091	5.8276	5.48437	5.90269	5.60308	5.60534	5.1076	5.79276	5.6084	5.98592	6.30997	5.73712	5.89379	FALSE	FALSE
1417659_at	NM_019780	Vps29	56433	5	0.258005	0.955865	0.683853	0.988098	-0.181042	-0.00855961	9.31474	9.49578	9.3233	9.37679	9.55166	9.5835	9.19626	9.45682	9.54983	9.22198	9.44703	9.01761	FALSE	FALSE
1417660_s_at	NM_019780	Vps29	56433	5	0.612097	0.770667	0.882335	0.930213	-0.0551837	0.031578	12.0163	12.0715	11.9847	12.0263	12.1403	12.14	11.9233	12.0164	12.1148	11.8905	12.058	11.9079	FALSE	FALSE
1417661_at	NM_025654	Rdm1	66599	11	0.172153	0.535071	0.605043	0.827835	-0.285564	0.124644	5.49508	5.78064	5.37044	5.34264	5.80075	5.88478	5.34555	5.81428	5.7136	4.96501	5.64287	5.42899	FALSE	FALSE
1417662_at	BC005686	Elk3	13713	10	0.0100545	0.0153619	0.196822	0.194781	-0.543019	-0.500185	5.11728	5.6603	5.61747	4.85919	5.91175	5.62137	5.5407	5.51241	5.37741	5.39995	5.84712	5.11525	FALSE	FALSE
1417663_a_at	BE631549	Ndrg3	29812	2	0.761426	0.604493	0.938061	0.859415	-0.0542577	0.0929977	7.69424	7.74849	7.60124	7.50914	7.88774	7.83334	7.6924	7.63196	7.93068	7.22358	7.78019	7.64288	FALSE	FALSE
[truncated: 43,107 more rows]
