# Supplementary material for: LAMTOR/Ragulator regulates lipid metabolism in macrophages and foam cell differentiation
Source: FEBS Lett. 2019 Aug 26;594(1):31–42. doi: 10.1002/1873-3468.13579 (PMC7003824; doi:10.1002/1873-3468.13579)
Supplement: Supplementary file 3 — Table S2. List of GO terms regulated in the differentially expressed genes in LMCLAMTOR2−/− BMDM. [file FEB2-594-31-s004.xlsx]

## Sheet: GO-analysis-BP
GOBPID	Pvalue	OddsRatio	ExpCount	Count	Size	Term	symbols	entrezids	entrezids.all
GO:0050865	5.18202e-07	7.12174	1.9337	12	320	regulation of cell activation	Aif1;Apoe;Casp3;Cd4;Il7r;Lat;Lyst;Rora;Vcam1;Axl;Cd274;Cd300a	11629;11816;12367;12504;16197;16797;17101;19883;22329;26362;60533;217303	11444;11486;11501;11534;11540;11541;11542;11622;11629;11684;11774;11776;11816;11920;11988;12015;12042;12043;12053;12142;12144;12151;12159;12231;12335;12367;12387;12389;12477;12479;12484;12487;12493;12494;12501;12504;12507;12519;12520;12522;12524;12575;12578;12721;12772;12775;12801;12802;12921;12988;13024;13383;13482;13641;13829;13866;14063;14102;14125;14126;14127;14130;14158;14159;14165;14191;142…
GO:0072359	1.26296e-05	3.99833	4.59859	16	761	circulatory system development	Apoe;Casp3;Cxcr4;Cpe;Epas1;Il1a;Itgb3;Lox;Pde3b;Sema4a;Vcam1;Sfrp5;Ppap2b;Rapgef3;Vash2;Ccbe1	11816;12367;12767;12876;13819;16175;16416;16948;18576;20351;22329;54612;67916;223864;226841;320924	11364;11421;11441;11464;11477;11481;11482;11490;11492;11501;11504;11518;11535;11541;11548;11549;11552;11554;11555;11600;11601;11602;11606;11607;11608;11609;11622;11651;11684;11727;11745;11790;11793;11816;11818;11819;11826;11852;11920;11947;11977;12018;12028;12154;12156;12159;12162;12165;12166;12168;12180;12192;12224;12226;12267;12274;12301;12306;12310;12367;12369;12370;12387;12389;12391;12394;124…
GO:0001944	1.55047e-05	4.66337	3.15436	13	522	vasculature development	Apoe;Cxcr4;Epas1;Il1a;Itgb3;Lox;Pde3b;Sema4a;Sfrp5;Ppap2b;Rapgef3;Vash2;Ccbe1	11816;12767;13819;16175;16416;16948;18576;20351;54612;67916;223864;226841;320924	11421;11441;11477;11481;11482;11490;11501;11504;11518;11535;11541;11552;11555;11600;11601;11602;11606;11607;11608;11622;11651;11684;11727;11745;11816;11818;11819;11826;11852;11947;11977;12018;12028;12159;12162;12165;12168;12192;12224;12226;12267;12274;12306;12310;12370;12387;12389;12394;12490;12509;12540;12554;12558;12562;12591;12592;12654;12662;12702;12705;12767;12771;12772;12778;12796;12822;128…
GO:0044765	1.6425e-05	2.65329	15.0587	32	2492	single-organism transport	Abcg1;Aif1;Apoe;Cxcr4;Dio2;Fabp3;Il1a;Itgb3;Lat;Lyst;Ncf1;Pde3b;Abcb1a;Sgk1;Soat1;Tst;Axl;Sfrp5;Clec4n;Clec7a;Cd274;Slc29a3;Optn;Nipal3;Pkdcc;Colec12;Mcoln3;Dennd2a;Cd300a;Slc25a44;Atp6v0d2;Slc26a11	11307;11629;11816;12767;13371;14077;16175;16416;16797;17101;17969;18576;18671;20393;20652;22117;26362;54612;56620;56644;60533;71279;71648;74552;106522;140792;171166;209773;217303;229517;242341;268512	11303;11304;11305;11306;11307;11418;11419;11421;11423;11425;11426;11434;11435;11438;11440;11441;11443;11444;11447;11448;11449;11450;11472;11480;11481;11486;11502;11516;11517;11519;11520;11535;11539;11540;11541;11542;11545;11549;11551;11554;11555;11596;11600;11606;11607;11609;11611;11625;11629;11632;11640;11651;11652;11666;11686;11727;11732;11733;11735;11739;11740;11745;11749;11754;11764;11767;117…
GO:0002682	1.88285e-05	4.05772	4.21789	15	698	regulation of immune system process	Aif1;Casp3;Cd4;Il7r;Itgb3;Lat;Lyst;Rora;Vcam1;Axl;Clec7a;Cd274;Colec12;Pilrb1;Cd300a	11629;12367;12504;16197;16416;16797;17101;19883;22329;26362;56644;60533;140792;170741;217303	11444;11450;11479;11480;11486;11487;11491;11501;11516;11534;11537;11539;11540;11541;11542;11622;11629;11754;11774;11776;11789;11793;11806;11807;11815;11828;11845;11920;11988;12010;12015;12028;12042;12043;12053;12061;12142;12143;12144;12151;12159;12231;12258;12259;12260;12261;12262;12263;12267;12269;12273;12274;12279;12297;12298;12310;12317;12349;12367;12370;12387;12389;12394;12477;12478;12479;124…
GO:0051249	2.05768e-05	6.63499	1.51071	9	250	regulation of lymphocyte activation	Aif1;Casp3;Cd4;Il7r;Lat;Lyst;Vcam1;Axl;Cd274	11629;12367;12504;16197;16797;17101;22329;26362;60533	11444;11486;11501;11534;11540;11622;11629;11774;11776;11920;12015;12042;12043;12053;12142;12144;12151;12159;12231;12367;12387;12389;12477;12479;12484;12487;12494;12501;12504;12507;12519;12520;12522;12524;12575;12578;12721;12772;12775;12988;13024;13383;13482;13641;13866;14102;14130;14165;14255;14357;14419;14456;14462;14634;14732;14960;14961;14991;14998;15001;15101;15170;15205;15218;15223;15284;153…
GO:0034434	4.53153e-05	56.4433	0.0725139	3	12	sterol esterification	Abcg1;Apoe;Soat1	11307;11816;20652	11307;11606;11607;11806;11807;11808;11816;16816;20249;20652;66508;223920
GO:0044707	5.49891e-05	2.30621	25.0008	43	4329	single-multicellular organism process	Abcg1;Aif1;Fabp4;Btg2;Casp3;Cd4;Cxcr4;Cpe;Il1a;Il7r;Lox;Mmp8;Ncf1;Ntn1;Pde3b;Bex1;Rora;Sema4a;Sgk1;Soat1;Timp2;Vcam1;Mgll;Dnmt3l;Sfrp5;Clec4n;Clec7a;Cd274;Gprc5b;Fbxo32;Ppap2b;Pkdcc;Colec12;Pilrb1;Mcoln3;Cd300a;Rapgef3;Vash2;Ssh2;Dmrta2;Cd300lf;Ccbe1;Mreg	11307;11629;11770;12227;12367;12504;12767;12876;16175;16197;16948;17394;17969;18208;18576;19716;19883;20351;20393;20652;21858;22329;23945;54427;54612;56620;56644;60533;64297;67731;67916;106522;140792;170741;171166;217303;223864;226841;237860;242620;246746;320924;381269	11287;11302;11303;11304;11307;11308;11352;11363;11364;11370;11418;11419;11421;11423;11426;11428;11432;11434;11435;11438;11441;11443;11444;11447;11450;11459;11461;11464;11472;11474;11475;11477;11479;11480;11484;11486;11487;11490;11491;11492;11495;11496;11497;11502;11504;11514;11516;11517;11518;11519;11522;11532;11534;11535;11538;11539;11540;11541;11542;11549;11551;11552;11554;11556;11567;11576;115…
GO:0048518	6.84941e-05	2.33065	20.0743	37	3322	positive regulation of biological process	Abcg1;Aif1;Fabp4;Apoe;Btg2;Casp3;Cd4;Cxcr4;Epas1;Igfbp4;Il1a;Il7r;Itgb3;Lyst;Ntn1;Bex1;Rora;Sgk1;Soat1;Timp2;Vcam1;Axl;Map3k5;Sh3d19;Clec4n;Clec7a;Cd274;Gprc5b;Ppap2b;Lamtor2;Pkdcc;Colec12;Cd300a;Rapgef3;Vash2;Zfp462;Ccbe1	11307;11629;11770;11816;12227;12367;12504;12767;13819;16010;16175;16197;16416;17101;18208;19716;19883;20393;20652;21858;22329;26362;26408;27059;56620;56644;60533;64297;67916;83409;106522;140792;217303;223864;226841;242466;320924	11303;11307;11308;11350;11352;11418;11421;11425;11426;11430;11434;11441;11444;11450;11472;11477;11479;11480;11481;11482;11484;11486;11487;11491;11501;11502;11512;11513;11514;11515;11516;11517;11518;11534;11535;11537;11538;11539;11540;11541;11542;11545;11548;11549;11551;11552;11553;11554;11555;11556;11567;11596;11600;11601;11602;11603;11604;11606;11607;11608;11609;11622;11624;11625;11628;11629;116…
GO:0002274	8.80282e-05	9.13077	0.725139	6	120	myeloid leukocyte activation	Aif1;Cxcr4;Lat;Rora;Pilrb1;Cd300a	11629;12767;16797;19883;170741;217303	11487;11502;11541;11542;11629;11745;11988;12042;12229;12326;12362;12479;12493;12506;12765;12767;12772;12801;12802;12890;12921;12981;13051;13615;14063;14125;14126;14127;14131;14158;14159;14191;14389;15101;15227;15368;15510;15587;16153;16163;16189;16190;16364;16476;16590;16797;16803;16822;17082;17916;17988;18173;18607;18733;18753;18754;18806;19267;19294;19419;19698;19883;20304;20375;20617;20911;209…
GO:0010594	9.01778e-05	12.2974	0.453212	5	75	regulation of endothelial cell migration	Apoe;Itgb3;Sema4a;Ppap2b;Ccbe1	11816;16416;20351;67916;320924	11482;11596;11600;11601;11602;11606;11651;11684;11745;11816;11818;11819;12154;12159;12165;12168;12927;13001;13636;13836;14173;14234;14257;14462;14756;15184;15507;16413;16416;16542;16600;18015;18128;18570;18591;18607;18750;18760;18803;18814;19130;19225;19229;19274;20351;20563;20583;21667;21687;21803;21825;21907;22339;22341;22418;23871;23938;27494;54485;55985;56233;66214;67916;68792;69216;69601;732…
GO:0051234	0.000105437	2.29063	19.6694	36	3255	establishment of localization	Abcg1;Aif1;Fabp4;Apoe;Cxcr4;Dio2;Fabp3;Il1a;Itgb3;Lat;Ly75;Lyst;Ncf1;Ntn1;Pde3b;Abcb1a;Sgk1;Soat1;Tst;Axl;Sfrp5;Clec4n;Clec7a;Cd274;Slc29a3;Optn;Nipal3;Pkdcc;Colec12;Mcoln3;Dennd2a;D10Bwg1379e;Cd300a;Slc25a44;Atp6v0d2;Slc26a11	11307;11629;11770;11816;12767;13371;14077;16175;16416;16797;17076;17101;17969;18208;18576;18671;20393;20652;22117;26362;54612;56620;56644;60533;71279;71648;74552;106522;140792;171166;209773;215821;217303;229517;242341;268512	11303;11304;11305;11306;11307;11350;11416;11418;11419;11421;11423;11425;11426;11434;11435;11438;11440;11441;11443;11444;11447;11448;11449;11450;11472;11480;11481;11486;11487;11502;11516;11517;11518;11519;11520;11535;11539;11540;11541;11542;11545;11549;11551;11554;11555;11576;11596;11600;11606;11607;11609;11611;11625;11629;11632;11640;11651;11652;11657;11666;11686;11727;11732;11733;11735;11736;117…
GO:0002696	0.000134949	6.8285	1.12397	7	186	positive regulation of leukocyte activation	Aif1;Cd4;Il7r;Lyst;Vcam1;Axl;Cd274	11629;12504;16197;17101;22329;26362;60533	11444;11486;11501;11534;11541;11542;11629;11774;11776;12015;12042;12043;12053;12142;12144;12151;12389;12479;12484;12487;12494;12501;12504;12507;12519;12520;12522;12524;12575;12721;12772;12775;12921;13482;13641;14063;14125;14126;14127;14165;14191;14389;14456;14462;14634;14732;14960;14961;14991;14998;15101;15205;15284;15505;15510;15519;15978;16000;16002;16008;16019;16147;16149;16159;16160;16161;161…
GO:0090077	0.000193543	31.7362	0.114814	3	19	foam cell differentiation	Abcg1;Itgb3;Soat1	11307;16416;20652	11307;11450;12491;12944;12977;12981;16410;16416;16956;18035;18755;19013;19016;20288;20652;26420;56744;217265;238055
GO:0048514	0.000279294	4.2196	2.60446	10	431	blood vessel morphogenesis	Apoe;Cxcr4;Epas1;Il1a;Itgb3;Pde3b;Sema4a;Rapgef3;Vash2;Ccbe1	11816;12767;13819;16175;16416;18576;20351;223864;226841;320924	11421;11441;11477;11482;11490;11501;11504;11518;11535;11541;11552;11555;11600;11601;11602;11606;11622;11684;11727;11745;11816;11818;11819;11826;11852;11947;12018;12028;12159;12165;12192;12224;12226;12267;12274;12306;12370;12387;12389;12394;12490;12509;12540;12554;12558;12654;12705;12767;12771;12772;12778;12796;12822;12826;12827;12828;12837;12922;13036;13051;13078;13601;13609;13614;13617;13636;136…
GO:0007265	0.000386951	5.69977	1.33546	7	221	Ras protein signal transduction	Aif1;Apoe;Dok2;Lat;Timp2;Fgd2;D10Bwg1379e	11629;11816;13449;16797;21858;26382;215821	11302;11303;11548;11549;11554;11607;11629;11806;11814;11816;11845;11848;12053;12540;12554;12558;12614;12675;12825;12843;12928;12977;13169;13448;13449;13605;13617;13860;13866;13998;14062;14063;14121;14163;14165;14235;14251;14673;14674;14745;14766;14784;15461;16000;16443;16579;16653;16797;16800;16801;17165;17207;17311;17925;18015;18053;18129;18176;18226;18613;19053;19157;19158;19159;19226;19341;194…
GO:0007154	0.000456046	2.05627	23.6395	39	3912	cell communication	Aif1;Akap2;Apoe;Casp3;Cd22;Cd4;Cxcr4;Dio2;Dok2;Epas1;Igfbp4;Il1a;Itgb3;Lat;Ncf1;Pde3b;Bex1;Rora;Sema4a;Sgk1;Timp2;Mgll;Axl;Fgd2;Map3k5;Sfrp5;Htra1;Clec4n;Clec7a;Cd274;Gpr35;Gprc5b;Ppap2b;Lamtor2;Colec12;D10Bwg1379e;Rapgef3;Pilra;Mrgpre	11629;11641;11816;12367;12483;12504;12767;13371;13449;13819;16010;16175;16416;16797;17969;18576;19716;19883;20351;20393;21858;23945;26362;26382;26408;54612;56213;56620;56644;60533;64095;64297;67916;83409;140792;215821;223864;231805;244238	11302;11303;11350;11418;11419;11423;11426;11435;11438;11441;11443;11444;11450;11477;11479;11480;11481;11482;11486;11487;11488;11491;11492;11496;11498;11499;11501;11502;11512;11513;11514;11515;11516;11517;11529;11535;11536;11537;11538;11539;11540;11541;11542;11545;11546;11548;11549;11551;11552;11553;11554;11555;11556;11576;11596;11600;11601;11602;11603;11604;11606;11607;11608;11609;11610;11614;116…
GO:0001878	0.000533934	83.8515	0.036257	2	6	response to yeast	Ncf1;Clec7a	17969;56644	17523;17969;19288;50701;56644;69165
GO:0044700	0.000557178	2.04189	23.0171	38	3809	single organism signaling	Aif1;Akap2;Apoe;Casp3;Cd22;Cd4;Cxcr4;Dio2;Dok2;Epas1;Igfbp4;Il1a;Itgb3;Lat;Pde3b;Bex1;Rora;Sema4a;Sgk1;Timp2;Mgll;Axl;Fgd2;Map3k5;Sfrp5;Htra1;Clec4n;Clec7a;Cd274;Gpr35;Gprc5b;Ppap2b;Lamtor2;Colec12;D10Bwg1379e;Rapgef3;Pilra;Mrgpre	11629;11641;11816;12367;12483;12504;12767;13371;13449;13819;16010;16175;16416;16797;18576;19716;19883;20351;20393;21858;23945;26362;26382;26408;54612;56213;56620;56644;60533;64095;64297;67916;83409;140792;215821;223864;231805;244238	11302;11303;11350;11418;11419;11423;11426;11435;11438;11441;11443;11444;11450;11477;11479;11480;11481;11482;11486;11487;11488;11491;11492;11496;11498;11499;11501;11502;11512;11513;11514;11515;11516;11517;11529;11535;11536;11537;11538;11539;11540;11541;11542;11545;11546;11548;11549;11551;11552;11553;11554;11555;11556;11576;11596;11600;11601;11602;11603;11604;11606;11607;11608;11609;11610;11614;116…
GO:0048869	0.000657184	2.14595	16.6359	30	2753	cellular developmental process	Abcg1;Fabp4;Apoe;Btg2;Casp3;Cd4;Cxcr4;Epas1;Il1a;Il7r;Itgb3;Ntn1;Bex1;Rora;Sema4a;Sgk1;Soat1;Timp2;Axl;Sh3d19;Dnmt3l;Sfrp5;Gprc5b;Pkdcc;Pilrb1;Mcoln3;Ssh2;Dmrta2;Cd300lf;Mreg	11307;11770;11816;12227;12367;12504;12767;13819;16175;16197;16416;18208;19716;19883;20351;20393;20652;21858;26362;27059;54427;54612;64297;106522;170741;171166;237860;242620;246746;381269	11302;11307;11308;11352;11364;11421;11423;11435;11443;11444;11450;11459;11461;11464;11465;11477;11479;11480;11481;11482;11484;11486;11490;11491;11496;11501;11516;11517;11518;11535;11538;11540;11552;11553;11554;11555;11556;11567;11595;11596;11600;11601;11603;11606;11609;11614;11622;11648;11651;11652;11656;11658;11682;11684;11727;11733;11735;11750;11757;11767;11770;11774;11776;11785;11787;11789;117…
GO:0006954	0.000696441	4.0635	2.41109	9	399	inflammatory response	Fabp4;Apoe;Il1a;Lat;Ncf1;Mgll;Axl;Clec7a;Cd300a	11770;11816;16175;16797;17969;23945;26362;56644;217303	11421;11433;11441;11450;11486;11501;11516;11539;11540;11541;11542;11555;11596;11606;11607;11608;11609;11625;11651;11689;11690;11754;11770;11806;11815;11816;11905;11988;11990;12053;12061;12062;12229;12258;12261;12274;12310;12326;12362;12368;12475;12484;12487;12505;12509;12628;12655;12766;12768;12770;12771;12772;12773;12774;12775;12801;12802;12909;12918;12919;12944;12946;12977;12978;13024;13057;131…
GO:0065007	0.00071409	1.92771	46.415	63	7681	biological regulation	Abcg1;Aif1;Akap2;Fabp4;Apoe;Btg2;Casp3;Cd22;Cd4;Cxcr4;Cpe;Ctla2b;Ctsk;Dio2;Dok2;Epas1;Igfbp4;Il1a;Il7r;Itgb3;Lat;Lyst;Ncf1;Ntn1;Pde3b;Abcb1a;Bex1;Rora;Sema4a;Sgk1;Soat1;Timp2;Vcam1;Mgll;Axl;Fgd2;Map3k5;Sh3d19;Dlg3;Dnmt3l;Sfrp5;Htra1;Clec4n;Clec7a;Cd274;Gpr35;Gprc5b;Samd8;Ppap2b;Lamtor2;Pkdcc;Colec12;Pilrb1;D10Bwg1379e;Cd300a;Rapgef3;Vash2;Pilra;Ssh2;Zfp462;Dmrta2;Mrgpre;Ccbe1	11307;11629;11641;11770;11816;12227;12367;12483;12504;12767;12876;13025;13038;13371;13449;13819;16010;16175;16197;16416;16797;17101;17969;18208;18576;18671;19716;19883;20351;20393;20652;21858;22329;23945;26362;26382;26408;27059;53310;54427;54612;56213;56620;56644;60533;64095;64297;67630;67916;83409;106522;140792;170741;215821;217303;223864;226841;231805;237860;242466;242620;244238;320924	11287;11298;11302;11303;11304;11305;11306;11307;11308;11350;11352;11363;11364;11370;11418;11419;11421;11423;11425;11426;11428;11430;11433;11434;11435;11438;11440;11441;11443;11444;11447;11448;11449;11450;11464;11472;11475;11477;11479;11480;11481;11482;11484;11486;11487;11488;11491;11492;11496;11498;11499;11501;11502;11504;11512;11513;11514;11515;11516;11517;11518;11519;11522;11529;11532;11534;115…
GO:0034374	0.00074456	67.0772	0.0422998	2	7	low-density lipoprotein particle remodeling	Abcg1;Apoe	11307;11816	11307;11807;11816;15450;17523;27226;238055
GO:0050870	0.000744875	7.59843	0.713054	5	118	positive regulation of T cell activation	Aif1;Cd4;Il7r;Vcam1;Cd274	11629;12504;16197;22329;60533	11486;11501;11534;11629;11774;11776;12015;12042;12144;12151;12389;12479;12484;12487;12501;12504;12507;12519;12522;12524;12721;12772;12775;13482;13641;14462;14634;14732;14960;14961;14991;14998;15205;15284;15505;15510;15519;15978;16000;16002;16008;16147;16149;16159;16160;16161;16168;16173;16176;16183;16184;16186;16189;16190;16193;16195;16196;16197;16362;16408;16423;16453;16818;16852;16963;17863;179…
GO:0046651	0.000877085	5.82555	1.11188	6	184	lymphocyte proliferation	Aif1;Casp3;Cxcr4;Il7r;Vcam1;Cd274	11629;12367;12767;16197;22329;60533	11444;11486;11534;11622;11629;11920;12028;12043;12053;12142;12144;12151;12159;12231;12367;12387;12445;12476;12477;12479;12484;12487;12494;12501;12518;12519;12520;12524;12575;12578;12721;12767;12772;12775;13383;13641;13866;14130;14165;14225;14226;14255;14360;14419;14732;14960;14961;14991;15170;15205;15223;15452;15510;15930;15978;16000;16002;16008;16019;16147;16149;16153;16159;16160;16161;16163;161…
GO:0055091	0.000988834	55.8944	0.0483426	2	8	phospholipid homeostasis	Abcg1;Lyst	11307;17101	11303;11307;11806;14732;15378;16891;17101;30924
GO:0070661	0.00112269	5.5422	1.16627	6	193	leukocyte proliferation	Aif1;Casp3;Cxcr4;Il7r;Vcam1;Cd274	11629;12367;12767;16197;22329;60533	11444;11486;11534;11622;11629;11920;12028;12043;12053;12142;12144;12151;12159;12231;12367;12387;12445;12476;12477;12479;12484;12487;12494;12501;12518;12519;12520;12524;12575;12578;12721;12767;12772;12775;12977;13383;13641;13866;14063;14130;14165;14225;14226;14255;14360;14419;14732;14870;14960;14961;14991;15170;15205;15223;15452;15510;15930;15978;16000;16002;16008;16019;16147;16149;16153;16159;161…
GO:0010745	0.00126635	47.9066	0.0543855	2	9	negative regulation of macrophage derived foam cell differentiation	Abcg1;Itgb3	11307;16416	11307;11450;12944;16410;16416;18035;19013;19016;217265
GO:0010872	0.00126635	47.9066	0.0543855	2	9	regulation of cholesterol esterification	Abcg1;Apoe	11307;11816	11307;11606;11607;11806;11807;11808;11816;20249;66508
GO:0045597	0.00131862	3.41611	3.18457	10	527	positive regulation of cell differentiation	Apoe;Cxcr4;Il7r;Itgb3;Ntn1;Bex1;Sgk1;Timp2;Axl;Pkdcc	11816;12767;16197;16416;18208;19716;20393;21858;26362;106522	11421;11450;11477;11479;11480;11481;11482;11484;11486;11501;11535;11538;11552;11553;11554;11596;11651;11684;11774;11776;11789;11816;11848;11858;11906;11921;11923;11924;11925;12006;12015;12043;12064;12142;12156;12159;12161;12162;12165;12166;12167;12168;12175;12180;12223;12226;12257;12261;12310;12316;12317;12349;12370;12387;12391;12393;12394;12447;12479;12490;12491;12522;12540;12561;12591;12606;126…
GO:0051641	0.00132009	2.29464	10.4057	21	1722	cellular localization	Abcg1;Apoe;Cd4;Cpe;Dio2;Il1a;Lat;Lyst;Ncf1;Ntn1;Pde3b;Tst;Axl;Sfrp5;Clec4n;Cd274;Optn;Lamtor2;Pkdcc;Dennd2a;Cd300a	11307;11816;12504;12876;13371;16175;16797;17101;17969;18208;18576;22117;26362;54612;56620;60533;71648;83409;106522;209773;217303	11303;11305;11307;11419;11426;11434;11438;11440;11441;11444;11450;11472;11480;11481;11487;11502;11516;11517;11535;11539;11540;11541;11542;11545;11549;11551;11554;11600;11603;11606;11607;11609;11611;11632;11640;11651;11652;11657;11727;11733;11735;11737;11740;11745;11764;11765;11766;11767;11768;11769;11771;11772;11773;11774;11775;11776;11777;11778;11781;11782;11785;11789;11793;11799;11806;11807;118…
GO:0050769	0.00154937	6.39963	0.839953	5	139	positive regulation of neurogenesis	Apoe;Cxcr4;Ntn1;Bex1;Sgk1	11816;12767;18208;19716;20393	11421;11484;11538;11816;11858;12064;12156;12257;12316;12387;12561;12767;13190;13389;13489;13508;13838;13844;14025;14083;14297;14375;14580;14599;14634;14843;14912;15182;15205;15228;15251;15902;16176;16195;16202;16590;16878;16885;17158;17172;17295;17344;17755;17762;18039;18049;18088;18096;18128;18205;18208;18212;18213;18222;18223;18390;18420;18472;18508;18755;18759;19016;19262;19266;19268;19697;197…
GO:0032799	0.0015767	41.9158	0.0604283	2	10	low-density lipoprotein receptor particle metabolic process	Apoe;Itgb3	11816;16416	11450;11816;15387;16410;16416;18550;19016;56530;100102;218203
GO:0034375	0.0015767	41.9158	0.0604283	2	10	high-density lipoprotein particle remodeling	Abcg1;Apoe	11307;11816	11307;11807;11814;11816;15450;16816;16891;20778;55938;217265
GO:0007166	0.00164795	2.17625	12.0857	23	2000	cell surface receptor signaling pathway	Akap2;Apoe;Casp3;Cd22;Cd4;Cxcr4;Dok2;Igfbp4;Il1a;Itgb3;Lat;Bex1;Sema4a;Mgll;Axl;Sfrp5;Htra1;Clec7a;Cd274;Gpr35;Gprc5b;Ppap2b;Mrgpre	11641;11816;12367;12483;12504;12767;13449;16010;16175;16416;16797;19716;20351;23945;26362;54612;56213;56644;60533;64095;64297;67916;244238	11303;11350;11426;11450;11477;11479;11480;11481;11482;11486;11487;11488;11491;11492;11496;11498;11499;11501;11502;11512;11516;11517;11536;11537;11539;11540;11541;11542;11545;11546;11548;11549;11551;11552;11553;11554;11555;11556;11576;11600;11601;11602;11604;11606;11607;11608;11609;11610;11625;11641;11642;11651;11652;11682;11789;11798;11804;11806;11814;11815;11816;11820;11835;11839;11843;11848;118…
GO:0033036	0.00189736	2.26205	9.97671	20	1651	macromolecule localization	Abcg1;Akap2;Apoe;Cd4;Cpe;Fabp3;Il1a;Itgb3;Lyst;Ncf1;Sgk1;Soat1;Tst;Sfrp5;Clec4n;Cd274;Optn;Lamtor2;Pkdcc;Dennd2a	11307;11641;11816;12504;12876;14077;16175;16416;17101;17969;20393;20652;22117;54612;56620;60533;71648;83409;106522;209773	11303;11304;11305;11307;11418;11421;11425;11426;11450;11472;11502;11516;11520;11539;11540;11545;11554;11600;11603;11606;11607;11609;11611;11614;11632;11640;11641;11642;11651;11652;11666;11727;11733;11735;11764;11765;11766;11767;11768;11769;11771;11772;11773;11774;11775;11776;11777;11778;11781;11782;11784;11785;11789;11793;11799;11806;11807;11808;11810;11812;11813;11814;11815;11816;11818;11835;118…
GO:0010875	0.00191949	37.2563	0.0664711	2	11	positive regulation of cholesterol efflux	Abcg1;Apoe	11307;11816	11303;11307;11450;11816;16971;18035;18979;19206;22259;22260;93759
GO:0033700	0.00191949	37.2563	0.0664711	2	11	phospholipid efflux	Abcg1;Apoe	11307;11816	11303;11307;11806;11807;11808;11812;11813;11814;11816;17250;27403
GO:0001667	0.00194496	4.9523	1.29921	6	215	ameboidal cell migration	Apoe;Cxcr4;Itgb3;Sema4a;Tns1;Ccbe1	11816;12767;16416;20351;21961;320924	11426;11477;11479;11482;11501;11502;11596;11600;11601;11602;11606;11651;11684;11745;11806;11816;11818;11819;11826;12154;12159;12165;12168;12261;12310;12331;12554;12622;12631;12767;12927;13001;13036;13078;13482;13590;13616;13618;13636;13641;13642;13655;13829;13836;13846;13869;14083;14089;14106;14158;14165;14170;14173;14178;14179;14234;14237;14257;14270;14462;14472;14573;14756;14775;15111;15116;151…
GO:0006910	0.00229433	33.5287	0.0725139	2	12	phagocytosis, recognition	Clec7a;Colec12	56644;140792	12491;14129;14131;17304;19261;20778;56644;69165;70417;73182;107817;140792
GO:0043691	0.00229433	33.5287	0.0725139	2	12	reverse cholesterol transport	Abcg1;Apoe	11307;11816	11303;11307;11806;11807;11808;11816;16816;16891;20778;21405;55938;217265
GO:0050832	0.00229433	33.5287	0.0725139	2	12	defense response to fungus	Ncf1;Clec4n	17969;56620	13035;17002;17523;17969;21803;50701;56620;66438;72042;84506;94175;244202
GO:0051044	0.00229433	33.5287	0.0725139	2	12	positive regulation of membrane protein ectodomain proteolysis	Apoe;Sh3d19	11816;27059	11501;11502;11551;11816;14756;15978;16176;21926;21938;27059;80708;230598
GO:0048699	0.00237671	2.58732	5.95219	14	985	generation of neurons	Apoe;Btg2;Cxcr4;Ntn1;Bex1;Rora;Sema4a;Sgk1;Timp2;Axl;Gprc5b;Mcoln3;Ssh2;Dmrta2	11816;12227;12767;18208;19716;19883;20351;20393;21858;26362;64297;171166;237860;242620	11302;11352;11421;11423;11444;11461;11484;11516;11535;11538;11540;11552;11553;11567;11596;11651;11658;11682;11735;11785;11787;11789;11816;11819;11820;11839;11845;11848;11858;11859;11876;11878;11899;11921;11923;11924;11925;11941;11977;11994;12005;12017;12028;12038;12043;12064;12142;12156;12159;12160;12161;12162;12165;12166;12167;12175;12227;12257;12286;12316;12317;12323;12345;12385;12386;12387;123…
GO:0045765	0.00256574	5.6734	0.942681	5	156	regulation of angiogenesis	Il1a;Pde3b;Sema4a;Rapgef3;Vash2	16175;18576;20351;223864;226841	11441;11504;11518;11535;11541;11555;11601;11602;11606;11684;11745;11818;11826;11852;12165;12226;12267;12274;12394;12490;12509;12654;12771;12772;12796;12827;12828;12922;13036;13051;13601;13636;13805;13835;13836;14066;14103;14164;14173;14234;14254;14461;14463;14465;14886;15139;15184;15242;15245;15258;15368;15402;15507;15901;15945;16175;16176;16392;16413;16414;16542;16600;16840;16878;17228;17395;180…
GO:0006968	0.00270082	30.4788	0.0785568	2	13	cellular defense response	Lat;Ncf1	16797;17969	12010;12042;12765;12772;16797;17969;18947;19335;20295;20400;22163;93694;94071
GO:0010888	0.00270082	30.4788	0.0785568	2	13	negative regulation of lipid storage	Abcg1;Itgb3	11307;16416	11307;12944;16410;16416;18035;19013;19016;19255;22259;22260;66853;67469;237542
GO:0032373	0.00270082	30.4788	0.0785568	2	13	positive regulation of sterol transport	Abcg1;Apoe	11307;11816	11303;11307;11450;11816;16891;16971;18035;18979;19206;20280;22259;22260;93759
GO:0045540	0.00270082	30.4788	0.0785568	2	13	regulation of cholesterol biosynthetic process	Abcg1;Apoe	11307;11816	11307;11816;13360;14164;18984;19302;20655;20787;67815;110196;235623;238055;320581
GO:0034377	0.00313857	27.9373	0.0845996	2	14	plasma lipoprotein particle assembly	Apoe;Soat1	11816;20652	11303;11806;11807;11816;13350;14151;16816;20652;22260;54711;55938;74205;104158;223920
GO:0042592	0.00314962	2.50241	6.13951	14	1016	homeostatic process	Abcg1;Fabp4;Apoe;Casp3;Ctsk;Epas1;Il1a;Il7r;Itgb3;Lyst;Pde3b;Sgk1;Vcam1;Axl	11307;11770;11816;12367;13038;13819;16175;16197;16416;17101;18576;20393;22329;26362	11303;11304;11306;11307;11363;11370;11425;11428;11430;11433;11435;11441;11450;11479;11480;11486;11491;11501;11516;11517;11518;11535;11538;11539;11540;11545;11548;11549;11551;11554;11555;11556;11596;11606;11607;11608;11609;11622;11625;11651;11656;11684;11686;11731;11733;11750;11770;11776;11789;11792;11804;11806;11807;11808;11813;11814;11816;11820;11826;11827;11828;11829;11832;11841;11890;11920;119…
GO:0016044	0.00325807	3.49147	2.45943	8	407	cellular membrane organization	Aif1;Casp3;Cxcr4;Cpe;Ncf1;Clec7a;Optn;Pkdcc	11629;12367;12767;12876;17969;56644;71648;106522	11303;11304;11426;11443;11450;11501;11539;11603;11629;11651;11652;11733;11735;11740;11750;11764;11776;11835;11845;11983;12015;12018;12028;12043;12048;12068;12122;12125;12176;12286;12295;12306;12311;12335;12367;12389;12390;12391;12484;12491;12527;12550;12568;12569;12752;12767;12799;12831;12876;12988;13132;13383;13385;13400;13447;13542;13823;13829;13836;13852;13858;14049;14063;14127;14129;14130;141…
GO:0048513	0.00331418	2.01883	13.5359	24	2240	organ development	Btg2;Casp3;Cd4;Cxcr4;Cpe;Epas1;Il1a;Il7r;Itgb3;Lox;Ntn1;Pde3b;Rora;Sema4a;Vcam1;Axl;Dnmt3l;Sfrp5;Pkdcc;Pilrb1;Mcoln3;Dmrta2;Cd300lf;Mreg	12227;12367;12504;12767;12876;13819;16175;16197;16416;16948;18208;18576;19883;20351;22329;26362;54427;54612;106522;170741;171166;242620;246746;381269	11302;11308;11364;11421;11423;11433;11435;11444;11447;11450;11459;11464;11477;11479;11480;11481;11482;11486;11490;11491;11492;11501;11504;11516;11518;11519;11535;11548;11549;11554;11555;11576;11595;11596;11600;11601;11603;11606;11607;11608;11609;11614;11622;11625;11647;11651;11656;11668;11671;11684;11686;11687;11694;11695;11698;11704;11705;11732;11733;11746;11757;11774;11776;11783;11789;11790;117…
GO:0042129	0.00339689	6.94455	0.616368	4	102	regulation of T cell proliferation	Aif1;Casp3;Vcam1;Cd274	11629;12367;22329;60533	11534;11629;12144;12151;12159;12231;12367;12387;12477;12479;12484;12487;12501;12519;12524;12578;12721;12772;12775;13383;13641;13866;14732;14960;14961;14991;15170;15205;15223;15930;15978;16000;16002;16008;16147;16159;16160;16161;16168;16173;16176;16183;16184;16189;16193;16195;16362;16396;16408;16453;16963;17973;18761;18950;19122;19264;20304;20371;20390;20423;20555;20737;20739;20850;20851;20963;218…
GO:0002695	0.00351796	6.87399	0.622411	4	103	negative regulation of leukocyte activation	Casp3;Axl;Cd274;Cd300a	12367;26362;60533;217303	11540;11920;12053;12142;12159;12231;12367;12477;12484;12493;12578;12772;12801;12802;13383;13866;14102;14130;14158;14255;14357;14419;14634;14960;14961;14991;15170;15223;15227;15284;15354;15368;15902;15930;15977;16147;16149;16153;16183;16184;16189;16190;16331;16362;16396;16453;16768;16963;17289;19122;19260;20371;20377;20390;20423;20555;20666;20737;21672;21785;21803;21929;21946;22164;22174;22259;222…
GO:0032879	0.00368639	2.20583	9.07633	18	1502	regulation of localization	Abcg1;Aif1;Apoe;Cxcr4;Il1a;Itgb3;Ntn1;Pde3b;Sema4a;Sgk1;Sfrp5;Clec4n;Clec7a;Cd274;Ppap2b;Pkdcc;Cd300a;Ccbe1	11307;11629;11816;12767;16175;16416;18208;18576;20351;20393;54612;56620;56644;60533;67916;106522;217303;320924	11303;11305;11307;11418;11419;11421;11425;11426;11438;11440;11441;11444;11450;11472;11479;11480;11482;11486;11487;11491;11501;11502;11516;11517;11518;11539;11540;11541;11542;11545;11551;11554;11555;11595;11596;11600;11601;11602;11606;11607;11609;11625;11629;11640;11651;11652;11684;11686;11727;11735;11739;11740;11745;11747;11754;11776;11785;11789;11792;11793;11806;11807;11808;11812;11813;11814;118…
GO:0051960	0.00402816	3.10368	3.1181	9	516	regulation of nervous system development	Apoe;Cxcr4;Ntn1;Bex1;Sgk1;Timp2;Sfrp5;Gprc5b;Ssh2	11816;12767;18208;19716;20393;21858;54612;64297;237860	11302;11352;11418;11421;11423;11444;11484;11516;11538;11552;11553;11567;11603;11651;11785;11816;11820;11845;11848;11858;11921;11924;11925;12043;12064;12156;12159;12160;12161;12162;12166;12175;12257;12286;12316;12317;12323;12385;12387;12389;12396;12404;12405;12484;12558;12561;12568;12569;12614;12667;12704;12767;12774;12801;12805;12808;12825;12934;12944;13131;13132;13176;13190;13388;13389;13390;133…
GO:0042632	0.0040324	10.1352	0.32027	3	53	cholesterol homeostasis	Abcg1;Fabp4;Apoe	11307;11770;11816	11303;11307;11430;11770;11806;11807;11808;11814;11816;12389;12391;12484;13122;13660;13850;14186;14377;14385;15378;15450;16816;16835;16891;16973;17777;18145;19302;20185;20778;20788;22259;22260;26424;26565;27409;30924;66113;66508;67470;67800;67963;68453;69071;70310;71111;93759;100017;100102;218203;236266;237636;238055;338320
GO:0002446	0.00410632	23.9434	0.0966852	2	16	neutrophil mediated immunity	Lyst;Ncf1	17101;17969	11421;11745;13035;14063;17101;17916;17969;20311;20955;20963;50701;69188;74732;109934;110279;378460
GO:0046890	0.00416755	6.54157	0.652625	4	108	regulation of lipid biosynthetic process	Abcg1;Apoe;Il1a;Samd8	11307;11816;16175;67630	11307;11363;11370;11541;11606;11651;11808;11812;11813;11814;11816;11928;11998;12156;12160;12161;12189;12257;12912;13074;13115;13122;13132;13167;13360;13363;14164;14170;14186;14581;14599;14732;14756;14815;15378;15465;15978;16000;16001;16002;16007;16175;16176;16835;16846;16867;16952;17691;18033;18590;18591;18753;18783;18984;19130;19302;19712;20186;20280;20411;20583;20613;20655;20778;20787;20845;218…
GO:0030334	0.00422804	3.33712	2.5682	8	425	regulation of cell migration	Aif1;Apoe;Cxcr4;Itgb3;Ntn1;Sema4a;Ppap2b;Ccbe1	11629;11816;12767;16416;18208;20351;67916;320924	11421;11426;11450;11479;11482;11486;11487;11491;11501;11502;11539;11542;11551;11595;11596;11600;11601;11602;11606;11629;11651;11652;11684;11745;11754;11789;11792;11815;11816;11818;11819;11826;11848;11855;12043;12061;12154;12156;12159;12165;12168;12261;12267;12317;12554;12568;12667;12721;12766;12767;12768;12770;12772;12774;12775;12798;12822;12825;12842;12913;12927;12977;12978;13001;13036;13051;131…
GO:0016049	0.00427993	3.68196	2.03039	7	336	cell growth	Apoe;Igfbp4;Il7r;Ntn1;Sgk1;Htra1;Lamtor2	11816;16010;16197;18208;20393;56213;83409	11302;11479;11482;11487;11491;11538;11548;11549;11554;11606;11609;11625;11651;11684;11785;11787;11816;11820;11848;11858;11936;11974;11998;12043;12053;12061;12154;12165;12168;12286;12305;12391;12494;12499;12505;12520;12554;12561;12568;12569;12575;12576;12578;12580;12581;12774;12808;12818;12913;12954;12955;12995;13057;13115;13132;13175;13193;13205;13508;13542;13590;13614;13663;13730;13732;13806;138…
GO:0050715	0.00447677	9.74423	0.332356	3	55	positive regulation of cytokine secretion	Il1a;Clec4n;Cd274	16175;56620;60533	11607;11609;12362;12363;12475;12490;12774;12775;12978;14062;14063;14191;14462;15139;15559;15587;15978;16153;16175;16190;16334;17082;17319;18439;18762;19219;20302;20779;20963;21926;22160;22418;23845;24088;54131;54698;54725;55991;56619;56620;56807;60533;66214;66824;77125;81600;81799;94092;140497;170779;170823;216799;230979;244202;383619
GO:0006796	0.00452775	1.94016	14.6659	25	2427	phosphate-containing compound metabolic process	Aif1;Fabp4;Apoe;Casp3;Cd4;Fabp3;Itgb3;Lyst;Ncf1;Pde3b;Abcb1a;Rora;Sgk1;Timp2;Axl;Map3k5;Dlg3;Sfrp5;Samd8;Ppap2b;Lamtor2;Pkdcc;D10Bwg1379e;Rapgef3;Ssh2	11629;11770;11816;12367;12504;14077;16416;17101;17969;18576;18671;19883;20393;21858;26362;26408;53310;54612;67630;67916;83409;106522;215821;223864;237860	11302;11303;11304;11305;11308;11350;11352;11426;11432;11433;11434;11441;11450;11464;11477;11479;11480;11481;11482;11486;11487;11491;11501;11502;11512;11513;11514;11515;11516;11517;11534;11535;11538;11539;11540;11541;11551;11552;11553;11554;11555;11556;11564;11565;11566;11596;11600;11602;11603;11606;11607;11609;11629;11636;11637;11639;11640;11647;11650;11651;11652;11666;11676;11682;11717;11727;117…
GO:0001909	0.0049497	9.38222	0.344441	3	57	leukocyte mediated cytotoxicity	Il7r;Lyst;Ncf1	16197;17101;17969	11891;12010;12479;12611;13032;13035;13036;14063;14129;14131;14939;14963;14964;14972;14991;15101;15170;16159;16160;16197;16768;16963;17059;17101;17969;18439;18950;19056;19264;19294;20311;20400;20723;20850;20851;20911;21354;21355;27007;50701;54698;54725;56325;60505;70450;74732;75234;77777;80782;83430;93694;140474;216869;225825;243655;317757;670558
GO:0030168	0.0049497	9.38222	0.344441	3	57	platelet activation	Apoe;Itgb3;Axl	11816;16416;26362	11553;11684;11816;12495;12496;13829;14026;14061;14062;14069;14127;14368;14460;14674;14726;14729;16399;16416;17289;18436;18441;18590;18591;18595;18717;18750;18753;18761;19091;19271;20312;20344;20720;20807;20910;20912;20963;21682;21898;21947;22174;22371;22416;26362;26570;27027;56193;56744;70839;72828;74769;94175;99571;108101;110135;117197;232946
GO:1901615	0.00501452	3.5712	2.09082	7	346	organic hydroxy compound metabolic process	Abcg1;Apoe;Dio2;Epas1;Fabp3;Soat1;Samd8	11307;11816;13371;13819;14077;20652;67630	11303;11305;11307;11363;11364;11370;11423;11444;11517;11522;11529;11532;11607;11609;11671;11677;11684;11804;11806;11807;11808;11812;11814;11816;11820;11977;12038;12043;12156;12160;12161;12286;12359;12606;12613;12638;12640;12642;12651;12660;12705;12752;12846;12894;12908;12922;12971;13026;13070;13072;13081;13115;13116;13121;13122;13123;13132;13142;13162;13166;13190;13195;13202;13360;13371;13478;134…
GO:0051246	0.00506724	2.23142	7.89193	16	1306	regulation of protein metabolic process	Aif1;Fabp4;Apoe;Btg2;Casp3;Cd4;Il1a;Itgb3;Soat1;Timp2;Map3k5;Sh3d19;Sfrp5;Ppap2b;Lamtor2;Rapgef3	11629;11770;11816;12227;12367;12504;16175;16416;20652;21858;26408;27059;54612;67916;83409;223864	11308;11350;11428;11441;11450;11477;11479;11480;11481;11482;11491;11501;11502;11538;11539;11540;11551;11552;11553;11555;11596;11600;11602;11603;11606;11607;11624;11629;11640;11651;11652;11682;11727;11770;11789;11793;11803;11804;11806;11807;11808;11815;11816;11819;11820;11836;11863;11865;11905;11998;12005;12006;12015;12018;12028;12042;12043;12051;12061;12062;12144;12154;12156;12159;12160;12161;121…
GO:0032816	0.00519454	20.948	0.108771	2	18	positive regulation of natural killer cell activation	Lyst;Axl	17101;26362	14456;15101;16159;16160;16168;16169;16173;16362;17101;18457;20850;20851;26362;60505;77777;83430;192236;232946
GO:0042982	0.00519454	20.948	0.108771	2	18	amyloid precursor protein metabolic process	Abcg1;Soat1	11307;20652	11307;12752;13383;14225;16432;19164;19165;20652;56175;56321;56846;68581;74754;100017;114774;212167;216028;226548
GO:0002521	0.00541566	3.51823	2.12103	7	351	leukocyte differentiation	Cd4;Il7r;Itgb3;Sema4a;Axl;Pilrb1;Cd300lf	12504;16197;16416;20351;26362;170741;246746	11450;11486;11491;11501;11622;11774;11776;11789;11920;11977;12010;12015;12018;12028;12043;12051;12053;12142;12144;12151;12159;12192;12193;12262;12310;12311;12326;12349;12370;12387;12393;12394;12398;12400;12477;12479;12484;12487;12500;12501;12504;12518;12522;12525;12571;12578;12606;12675;12768;12772;12775;12912;12977;12978;12981;12985;13024;13637;13653;13813;13836;13866;14012;14025;14063;14102;142…
GO:0006897	0.00541566	3.51823	2.12103	7	351	endocytosis	Aif1;Apoe;Ly75;Axl;Clec7a;Colec12;Cd300a	11629;11816;17076;26362;56644;140792;217303	11303;11350;11423;11441;11450;11518;11535;11555;11600;11625;11629;11736;11745;11764;11765;11769;11771;11772;11774;11775;11803;11812;11813;11814;11816;11820;11838;11889;11890;11947;12121;12310;12311;12317;12330;12331;12389;12390;12391;12475;12484;12488;12491;12554;12568;12721;12728;12752;12765;12772;12775;12798;12988;13043;13132;13169;13380;13385;13429;13430;13489;13490;13660;13854;13855;13858;138…
GO:0046165	0.00553261	6.01734	0.707011	4	117	alcohol biosynthetic process	Abcg1;Apoe;Fabp3;Samd8	11307;11816;14077;67630	11307;11517;11677;11806;11807;11816;12156;12160;12161;12638;12642;12651;12660;13026;13072;13115;13121;13132;13360;13478;13595;14077;14137;14164;14173;14178;14381;14466;14581;14718;15357;15360;15485;15490;15978;16176;16592;16816;16846;16867;16987;17171;17855;18033;18194;18391;18441;18534;18618;18736;18784;18799;18803;18984;19204;19228;19229;19302;19712;20280;20583;20613;20617;20655;20773;20787;219…
GO:0048583	0.00554892	1.9499	13.2942	23	2200	regulation of response to stimulus	Aif1;Fabp4;Apoe;Cd4;Cxcr4;Igfbp4;Il1a;Il7r;Timp2;Mgll;Axl;Fgd2;Map3k5;Sfrp5;Htra1;Clec4n;Clec7a;Ppap2b;Lamtor2;Colec12;D10Bwg1379e;Cd300a;Rapgef3	11629;11770;11816;12504;12767;16010;16175;16197;21858;23945;26362;26382;26408;54612;56213;56620;56644;67916;83409;140792;215821;217303;223864	11303;11350;11421;11426;11433;11441;11444;11450;11477;11479;11480;11481;11482;11486;11487;11491;11501;11502;11516;11529;11534;11535;11537;11539;11540;11541;11542;11545;11548;11549;11551;11552;11553;11554;11555;11556;11596;11600;11601;11603;11604;11606;11607;11609;11614;11625;11629;11632;11640;11651;11652;11657;11677;11682;11684;11686;11690;11740;11747;11754;11770;11783;11785;11789;11792;11793;117…
GO:0071702	0.00556923	2.07124	10.1943	19	1687	organic substance transport	Abcg1;Apoe;Dio2;Fabp3;Il1a;Itgb3;Lyst;Ncf1;Pde3b;Soat1;Tst;Sfrp5;Clec4n;Cd274;Slc29a3;Optn;Pkdcc;Dennd2a;Cd300a	11307;11816;13371;14077;16175;16416;17101;17969;18576;20652;22117;54612;56620;60533;71279;71648;106522;209773;217303	11303;11304;11305;11307;11421;11425;11426;11438;11440;11441;11444;11450;11481;11486;11502;11516;11520;11539;11540;11541;11542;11545;11551;11554;11606;11607;11609;11611;11632;11640;11651;11652;11666;11727;11733;11735;11739;11754;11764;11765;11766;11767;11768;11769;11771;11772;11773;11774;11775;11776;11777;11778;11781;11782;11784;11785;11793;11806;11807;11808;11810;11812;11813;11814;11815;11816;118…
GO:2000026	0.00562051	2.77098	3.90695	10	687	regulation of multicellular organismal development	Il1a;Il7r;Itgb3;Pde3b;Sema4a;Axl;Pkdcc;Pilrb1;Rapgef3;Vash2	16175;16197;16416;18576;20351;26362;106522;170741;223864;226841	11441;11450;11477;11479;11480;11481;11482;11486;11501;11504;11518;11535;11541;11554;11555;11596;11601;11602;11606;11607;11608;11609;11622;11625;11684;11687;11732;11745;11774;11776;11789;11806;11818;11826;11835;11852;11906;12006;12015;12020;12028;12034;12053;12142;12151;12153;12154;12165;12167;12168;12180;12190;12226;12261;12262;12267;12274;12310;12335;12349;12368;12370;12391;12393;12394;12443;124…
GO:0006955	0.00573914	3.48419	2.1463	7	371	immune response	Cd4;Il1a;Il7r;Lat;Sema4a;Cd274;Cd300a	12504;16175;16197;16797;20351;60533;217303	11486;11491;11516;11541;11542;11628;11634;11745;11793;11806;11807;11977;12007;12010;12028;12042;12043;12051;12053;12062;12143;12145;12151;12161;12166;12267;12273;12274;12297;12298;12458;12477;12478;12484;12487;12493;12494;12501;12503;12504;12505;12509;12518;12525;12769;12770;12772;12773;12774;12775;12776;12777;12801;12825;12890;12921;12927;12944;12981;12985;13032;13035;13036;13051;13238;13383;134…
GO:0006911	0.00578289	19.7146	0.114814	2	19	phagocytosis, engulfment	Aif1;Clec7a	11629;56644	11303;11629;12491;14063;14127;14129;14130;14131;16398;17304;19261;19353;20955;21825;56644;70676;105855;140580;171283
GO:0034368	0.00578289	19.7146	0.114814	2	19	protein-lipid complex remodeling	Abcg1;Apoe	11307;11816	11307;11806;11807;11808;11812;11814;11816;15450;16816;16891;16956;17523;20778;27226;55938;66113;68453;217265;238055
GO:0002552	0.00604283	Inf	0.00604283	1	1	serotonin secretion by mast cell	Cd300a	217303	217303
GO:0006948	0.00604283	Inf	0.00604283	1	1	induction by virus of host cell-cell fusion	Cd4	12504	12504
GO:0014739	0.00604283	Inf	0.00604283	1	1	positive regulation of muscle hyperplasia	Aif1	11629	11629
GO:0032805	0.00604283	Inf	0.00604283	1	1	positive regulation of low-density lipoprotein particle receptor catabolic process	Apoe	11816	11816
GO:0042404	0.00604283	Inf	0.00604283	1	1	thyroid hormone catabolic process	Dio2	13371	13371
GO:0044328	0.00604283	Inf	0.00604283	1	1	canonical Wnt receptor signaling pathway involved in positive regulation of endothelial cell migration	Ppap2b	67916	67916
GO:0044329	0.00604283	Inf	0.00604283	1	1	canonical Wnt receptor signaling pathway involved in positive regulation of cell-cell adhesion	Ppap2b	67916	67916
GO:0045234	0.00604283	Inf	0.00604283	1	1	protein palmitoleylation	Cd4	12504	12504
GO:2000057	0.00604283	Inf	0.00604283	1	1	negative regulation of Wnt receptor signaling pathway involved in digestive tract morphogenesis	Sfrp5	54612	54612
GO:0010634	0.00626019	8.58458	0.374655	3	62	positive regulation of epithelial cell migration	Itgb3;Ppap2b;Ccbe1	16416;67916;320924	11502;11600;11602;11606;11651;11684;11745;11826;12159;12168;12927;13036;14165;14173;14178;14234;14257;14462;14756;15185;15200;15251;15507;16398;16413;16416;16542;17395;18570;18591;18750;18754;18760;18803;19130;19225;19229;20583;20682;21333;21336;21667;21687;21803;21808;21813;21825;22339;22341;22349;22418;23871;27494;56233;67916;68606;68792;75723;78560;101540;226352;320924
GO:0008631	0.00640024	18.6183	0.120857	2	20	intrinsic apoptotic signaling pathway in response to oxidative stress	Casp3;Map3k5	12367;26408	12043;12367;14775;15507;16452;17279;18024;18854;20655;20656;22361;23939;26408;52521;66593;72565;75533;93759;223255;228026
GO:0010893	0.00640024	18.6183	0.120857	2	20	positive regulation of steroid biosynthetic process	Abcg1;Il1a	11307;16175	11307;11541;12161;13074;13122;13132;14164;14599;15978;16000;16001;16002;16175;18984;20280;20787;21926;22417;67815;110196
GO:0044767	0.00642999	1.87816	15.9814	26	2855	single-organism developmental process	Btg2;Casp3;Cd4;Cpe;Il7r;Lox;Ntn1;Bex1;Rora;Sgk1;Timp2;Vcam1;Axl;Sh3d19;Dlg3;Dnmt3l;Sfrp5;Gprc5b;Ppap2b;Pkdcc;Pilrb1;Mcoln3;Ssh2;Dmrta2;Cd300lf;Mreg	12227;12367;12504;12876;16197;16948;18208;19716;19883;20393;21858;22329;26362;27059;53310;54427;54612;64297;67916;106522;170741;171166;237860;242620;246746;381269	11302;11308;11352;11364;11423;11426;11433;11435;11443;11444;11447;11450;11459;11461;11464;11465;11479;11480;11481;11484;11486;11487;11491;11492;11496;11502;11516;11519;11538;11540;11548;11549;11553;11554;11567;11576;11595;11596;11603;11607;11608;11609;11614;11625;11647;11648;11651;11652;11656;11658;11668;11676;11682;11687;11694;11695;11698;11702;11704;11705;11733;11735;11746;11750;11757;11767;117…
GO:0070887	0.00645275	2.22609	7.37225	15	1220	cellular response to chemical stimulus	Aif1;Fabp4;Casp3;Epas1;Il1a;Lyst;Bex1;Rora;Sgk1;Timp2;Vcam1;Axl;Map3k5;Htra1;Lamtor2	11629;11770;12367;13819;16175;17101;19716;19883;20393;21858;22329;26362;26408;56213;83409	11298;11303;11352;11450;11477;11482;11487;11491;11501;11502;11512;11513;11518;11545;11551;11600;11604;11606;11607;11608;11609;11614;11622;11624;11625;11628;11629;11632;11647;11651;11652;11690;11731;11757;11758;11770;11783;11792;11803;11806;11808;11819;11826;11827;11829;11835;11837;11852;11863;11977;12005;12006;12013;12015;12018;12028;12043;12048;12142;12156;12159;12162;12163;12164;12167;12176;121…
GO:0044255	0.00650592	2.69944	3.98222	10	659	cellular lipid metabolic process	Abcg1;Fabp4;Apoe;Fabp3;Lyst;Ncf1;Soat1;Mgll;Samd8;Ppap2b	11307;11770;11816;14077;17101;17969;20652;23945;67630;67916	11307;11363;11364;11370;11409;11430;11450;11522;11529;11532;11605;11606;11607;11651;11652;11666;11668;11671;11684;11685;11686;11687;11688;11689;11690;11727;11758;11770;11806;11807;11808;11812;11813;11814;11815;11816;11818;11920;11997;11998;12012;12028;12189;12359;12389;12391;12520;12613;12642;12651;12660;12686;12752;12764;12801;12894;12896;12904;12908;12916;12978;13026;13076;13077;13082;13106;131…
GO:0042325	0.00678053	2.54931	4.65298	11	770	regulation of phosphorylation	Aif1;Fabp4;Apoe;Casp3;Cd4;Itgb3;Map3k5;Sfrp5;Ppap2b;Lamtor2;Rapgef3	11629;11770;11816;12367;12504;16416;26408;54612;67916;83409;223864	11308;11350;11441;11450;11477;11479;11480;11481;11482;11491;11501;11502;11538;11539;11540;11551;11552;11553;11596;11600;11602;11603;11606;11607;11629;11651;11652;11682;11727;11757;11770;11789;11796;11804;11806;11816;11819;11820;11835;11836;11839;11977;11998;12005;12006;12015;12018;12021;12028;12042;12043;12061;12062;12144;12154;12156;12159;12160;12161;12162;12164;12165;12166;12168;12283;12306;123…
GO:0045087	0.00682047	3.79093	1.67991	6	278	innate immune response	Lyst;Axl;Map3k5;Clec4n;Clec7a;Colec12	17101;26362;26408;56620;56644;140792	11501;11537;11808;11829;11891;12229;12258;12259;12260;12261;12262;12263;12265;12269;12279;12475;12479;12491;12524;12539;12611;12628;12630;12705;12768;12902;12909;12946;12977;12978;13057;13058;13115;13136;13137;13144;13205;13214;13874;14063;14082;14129;14133;14134;14191;14433;14468;14469;14528;14960;14961;14963;14969;14991;15101;15139;15162;15170;15458;15510;15944;15957;15958;15959;16149;16159;161…
GO:0042542	0.0071366	8.16774	0.392784	3	65	response to hydrogen peroxide	Casp3;Axl;Map3k5	12367;26362;26408	11502;11757;11758;11792;11808;11826;11852;12043;12176;12359;12367;12368;12954;12955;13070;13605;13861;14080;14297;14611;14775;14778;15185;15234;15368;15439;16193;16818;16819;16881;16952;17189;17295;17390;17523;18024;18124;18806;19053;19229;20655;20656;20852;21672;21929;22018;22068;23939;26362;26408;26419;50493;54683;56349;57320;66408;66680;69367;69675;93759;101476;105675;108954;277328;625249
GO:0048771	0.00736783	5.52484	0.767439	4	127	tissue remodeling	Ctsk;Epas1;Itgb3;Axl	13038;13819;16416;26362	11433;11481;11482;11501;11548;11555;11601;11606;11622;11625;11793;11977;12018;12028;12168;12310;12349;12387;12389;12411;12484;12494;12578;12751;12772;12978;12988;13038;13040;13166;13637;13710;13717;13819;13836;14062;14165;14179;14234;14239;14257;14308;14309;14595;14609;14613;15251;15400;15551;15874;16000;16011;16147;16173;16196;16331;16401;16410;16416;16878;16889;16952;16973;16974;16998;17260;173…
GO:0032269	0.00757908	3.29317	2.26002	7	374	negative regulation of cellular protein metabolic process	Fabp4;Apoe;Btg2;Casp3;Timp2;Sfrp5;Ppap2b	11770;11816;12227;12367;21858;54612;67916	11350;11450;11540;11596;11640;11651;11727;11770;11789;11793;11816;11819;12018;12028;12061;12062;12159;12162;12189;12227;12317;12335;12367;12387;12389;12391;12568;12575;12576;12578;12696;12703;12752;13016;13144;13197;13205;13380;13405;13433;13436;13488;13537;13542;13614;13618;13666;13667;13685;13688;13803;13805;13829;13835;14061;14154;14198;14225;14265;14359;14381;14433;14466;14582;14586;14629;146…
GO:0008285	0.00763077	3.00387	2.84013	8	470	negative regulation of cell proliferation	Aif1;Apoe;Btg2;Casp3;Il1a;Timp2;Sfrp5;Cd274	11629;11816;12227;12367;16175;21858;54612;60533	11450;11482;11516;11535;11539;11540;11541;11596;11606;11609;11629;11688;11727;11789;11815;11816;11818;11819;11835;11920;11946;11983;12006;12018;12028;12034;12038;12043;12053;12062;12064;12142;12156;12159;12160;12162;12165;12190;12226;12227;12231;12257;12305;12361;12367;12385;12387;12389;12390;12399;12477;12484;12493;12527;12550;12554;12562;12571;12575;12576;12577;12578;12579;12580;12581;12606;126…
GO:0045773	0.0077205	16.7545	0.132942	2	22	positive regulation of axon extension	Apoe;Ntn1	11816;18208	11538;11816;12561;13508;14297;16202;16885;17755;17762;18049;18208;18213;18472;20315;20361;22368;23999;27279;53869;83431;99152;320563
GO:0045859	0.00772462	2.9972	2.84617	8	471	regulation of protein kinase activity	Fabp4;Apoe;Casp3;Cd4;Itgb3;Map3k5;Sfrp5;Lamtor2	11770;11816;12367;12504;16416;26408;54612;83409	11308;11350;11441;11450;11481;11491;11501;11502;11538;11539;11540;11551;11552;11553;11600;11602;11606;11607;11651;11682;11727;11770;11789;11804;11816;11819;11820;11836;12005;12006;12144;12156;12159;12162;12283;12310;12367;12389;12391;12411;12427;12428;12442;12443;12444;12445;12447;12448;12454;12455;12484;12504;12520;12531;12540;12568;12569;12570;12575;12576;12578;12579;12580;12581;12654;12775;129…
GO:0030316	0.00775926	7.91156	0.404869	3	67	osteoclast differentiation	Itgb3;Pilrb1;Cd300lf	16416;170741;246746	11501;11789;12310;12311;12349;12387;12675;12768;12912;12977;12978;13637;13836;14281;14308;14309;14389;14628;14683;14734;15978;16160;16171;16189;16331;16416;16477;16969;17342;18015;18018;18129;18472;18708;20302;20304;20377;21847;21926;21934;21943;22034;22042;22177;26379;26416;27220;57259;58181;70564;70809;71982;74511;74614;75766;80752;83430;83554;93675;93694;100201;170741;170826;209446;227377;2345…
GO:0032368	0.00775926	7.91156	0.404869	3	67	regulation of lipid transport	Abcg1;Apoe;Itgb3	11307;11816;16416	11303;11305;11307;11450;11609;11651;11652;11806;11807;11808;11812;11813;11814;11816;12161;12394;12918;13132;13645;14566;15387;16176;16179;16410;16416;16846;16891;16971;17319;18035;18095;18429;18439;18442;18753;18779;18979;19013;19206;19247;20185;20280;20423;20788;20963;21333;21825;21934;21943;22259;22260;26420;26565;27409;50790;53357;57264;58887;58991;66508;67470;72054;93759;216739;232286;384783;…
GO:0007599	0.00777753	5.4358	0.779525	4	129	hemostasis	Apoe;Itgb3;Lyst;Axl	11816;16416;17101;26362	11553;11684;11747;11750;11752;11774;11816;11818;11891;11905;12258;12279;12306;12389;12490;12491;12495;12496;13829;14026;14058;14060;14061;14062;14063;14064;14065;14066;14067;14068;14069;14071;14127;14161;14368;14456;14460;14674;14723;14724;14726;14729;15160;15376;15378;15442;16399;16416;16621;16644;17101;17289;18024;18419;18436;18441;18457;18590;18591;18595;18717;18750;18753;18761;18787;18792;188…
GO:0050817	0.00777753	5.4358	0.779525	4	129	coagulation	Apoe;Itgb3;Lyst;Axl	11816;16416;17101;26362	11553;11684;11747;11752;11774;11816;11818;11891;11905;12258;12279;12306;12389;12490;12491;12495;12496;13829;14026;14058;14060;14061;14062;14063;14064;14065;14066;14067;14068;14069;14071;14127;14161;14368;14456;14460;14674;14723;14724;14726;14729;15160;15376;15378;15442;16399;16416;16621;16644;17101;17289;18024;18419;18436;18441;18457;18590;18591;18595;18717;18750;18753;18761;18787;18792;18815;188…
GO:0040012	0.0080114	2.97737	2.8643	8	474	regulation of locomotion	Aif1;Apoe;Cxcr4;Itgb3;Ntn1;Sema4a;Ppap2b;Ccbe1	11629;11816;12767;16416;18208;20351;67916;320924	11421;11426;11450;11479;11482;11486;11487;11491;11501;11502;11539;11540;11542;11551;11595;11596;11600;11601;11602;11606;11629;11651;11652;11684;11745;11747;11754;11789;11792;11815;11816;11818;11819;11826;11848;11855;11876;12043;12061;12154;12156;12159;12165;12168;12189;12261;12267;12317;12374;12385;12554;12568;12667;12669;12672;12721;12766;12767;12768;12770;12772;12773;12774;12775;12798;12822;128…
GO:0045664	0.00823612	3.23902	2.29627	7	380	regulation of neuron differentiation	Apoe;Ntn1;Bex1;Sgk1;Timp2;Gprc5b;Ssh2	11816;18208;19716;20393;21858;64297;237860	11302;11352;11423;11444;11516;11538;11552;11553;11567;11651;11785;11816;11820;11845;11848;11858;11921;11924;11925;12043;12064;12156;12159;12160;12161;12162;12175;12286;12316;12317;12323;12389;12396;12484;12558;12561;12568;12569;12704;12774;12801;12805;12808;12934;12944;13131;13132;13176;13388;13405;13436;13498;13508;13542;13605;13618;13636;13638;13728;13813;13837;13838;13844;13845;13865;14025;140…
GO:0051174	0.00826207	2.22007	6.85861	14	1135	regulation of phosphorus metabolic process	Aif1;Fabp4;Apoe;Casp3;Cd4;Itgb3;Timp2;Map3k5;Dlg3;Sfrp5;Ppap2b;Lamtor2;D10Bwg1379e;Rapgef3	11629;11770;11816;12367;12504;16416;21858;26408;53310;54612;67916;83409;215821;223864	11303;11308;11350;11434;11441;11450;11477;11479;11480;11481;11482;11491;11501;11502;11512;11513;11514;11515;11516;11517;11535;11538;11539;11540;11541;11551;11552;11553;11554;11555;11556;11596;11600;11602;11603;11606;11607;11609;11629;11640;11651;11652;11682;11727;11757;11770;11789;11796;11803;11804;11806;11812;11813;11816;11819;11820;11835;11836;11839;11856;11977;11983;11998;12005;12006;12015;120…
GO:0000165	0.00830614	2.95778	2.88243	8	477	MAPK cascade	Apoe;Dok2;Igfbp4;Il1a;Timp2;Map3k5;Sfrp5;Lamtor2	11816;13449;16010;16175;21858;26408;54612;83409	11441;11450;11501;11502;11539;11548;11549;11551;11552;11553;11555;11556;11600;11606;11651;11682;11686;11789;11816;11835;11836;11998;12005;12156;12159;12162;12164;12175;12273;12374;12387;12389;12391;12411;12421;12426;12484;12491;12505;12520;12540;12558;12654;12768;12771;12772;12775;12922;12955;12978;12988;13036;13132;13138;13176;13448;13449;13489;13491;13537;13543;13544;13614;13616;13617;13636;136…
GO:0001933	0.00859932	4.20705	1.25691	5	208	negative regulation of protein phosphorylation	Fabp4;Apoe;Casp3;Sfrp5;Ppap2b	11770;11816;12367;54612;67916	11350;11450;11540;11596;11651;11770;11789;11816;11819;12018;12028;12061;12062;12159;12162;12367;12389;12391;12575;12576;12578;12703;13197;13380;13405;13488;13537;13542;13805;13829;13835;14154;14225;14466;14586;14682;14694;14870;15170;15259;15357;15378;15507;15525;15587;16001;16009;16176;16183;16193;16202;16210;16332;16337;16362;16413;16476;16798;16973;16974;17127;17130;17131;17171;17283;17295;178…
GO:0002252	0.00893436	3.18659	2.33253	7	386	immune effector process	Il7r;Lat;Lyst;Ncf1;Sema4a;Clec7a;Cd300a	16197;16797;17101;17969;20351;56644;217303	11421;11486;11537;11541;11542;11628;11745;11793;11806;11807;11810;11891;11977;12010;12042;12043;12051;12053;12176;12229;12258;12259;12260;12261;12262;12263;12269;12274;12279;12479;12484;12487;12491;12493;12509;12524;12525;12611;12628;12630;12772;12775;12890;12902;12909;12913;12921;12944;12946;13032;13035;13036;13051;13052;13136;13137;13166;13383;13482;13813;13870;14063;14082;14102;14125;14126;141…
GO:0043001	0.00915243	15.2295	0.145028	2	24	Golgi to plasma membrane protein transport	Optn;Pkdcc	71648;106522	11735;12988;16553;16668;18777;20742;20955;22318;22319;52028;53330;53620;54214;66352;67378;71648;74205;76688;106522;106572;226744;226791;234678;328778
GO:0051817	0.00945288	7.33609	0.435084	3	72	modification of morphology or physiology of other organism involved in symbiotic interaction	Cd4;Ncf1;Vcam1	12504;17969;22329	11657;11826;12015;12048;12125;12504;12774;12796;13035;13138;13857;14063;15364;15451;15587;16337;16456;16476;16842;17127;17194;17195;17395;17869;17969;18854;18988;19062;19712;19766;19882;20181;20303;20304;20311;20516;20586;20587;20683;21354;21355;21803;21898;21899;22088;22196;22329;24088;26365;26367;26965;50701;56491;56532;57783;58203;58235;59004;66354;67778;68441;68776;75778;83383;99375;112419;14…
GO:0002366	0.00956571	5.1064	0.827867	4	137	leukocyte activation involved in immune response	Lat;Sema4a;Clec7a;Cd300a	16797;20351;56644;217303	11486;11541;11542;11628;11745;11891;11977;12051;12053;12229;12487;12772;12775;12890;12921;13051;13813;13870;14063;14125;14126;14127;14158;14159;14191;14389;14462;14991;15227;15284;15368;15510;15894;15962;15967;15972;15978;16160;16182;16183;16189;16190;16193;16362;16364;16408;16453;16590;16797;16803;16842;16852;17079;17350;17685;17688;17863;17916;18089;18173;18607;18754;18762;18806;18826;19164;191…
GO:0009187	0.00956571	5.1064	0.827867	4	137	cyclic nucleotide metabolic process	Apoe;Pde3b;Rora;Timp2	11816;18576;19883;21858	11303;11434;11512;11513;11514;11515;11516;11517;11535;11538;11540;11541;11551;11554;11555;11556;11803;11816;11826;11941;11998;12298;12310;12311;12411;12799;12918;12921;12922;13488;13489;13490;13491;13614;13617;14427;14428;14526;14601;14602;14680;14694;14708;14744;14748;14823;14913;14915;14916;14917;14919;15551;15559;15560;16866;16867;17199;17200;17201;17203;17773;18015;18103;18125;18126;18127;181…
GO:0006979	0.0096508	4.08481	1.29317	5	214	response to oxidative stress	Apoe;Casp3;Epas1;Axl;Map3k5	11816;12367;13819;26362;26408	11438;11450;11502;11668;11671;11757;11758;11792;11808;11815;11816;11820;11826;11852;11863;11927;11977;11990;12043;12176;12229;12325;12350;12359;12367;12368;12460;12491;12494;12775;12795;12850;12954;12955;12967;13010;13070;13605;13819;13861;13870;13871;13872;14080;14088;14158;14179;14281;14297;14381;14388;14611;14629;14630;14775;14776;14778;14780;14870;15185;15234;15251;15368;15369;15439;15507;155…
GO:0032940	0.00981538	2.67709	3.58944	9	594	secretion by cell	Dio2;Il1a;Lat;Lyst;Pde3b;Axl;Clec4n;Cd274;Cd300a	13371;16175;16797;17101;18576;26362;56620;60533;217303	11303;11419;11434;11438;11440;11441;11444;11450;11480;11481;11502;11516;11535;11539;11540;11541;11542;11551;11554;11606;11607;11609;11727;11745;11785;11793;11806;11807;11826;11891;11998;12015;12064;12143;12161;12229;12231;12286;12287;12288;12290;12291;12322;12362;12363;12374;12394;12404;12425;12426;12475;12490;12494;12568;12570;12614;12640;12654;12683;12768;12772;12774;12775;12801;12889;12890;128…
GO:0001936	0.0098154	7.23086	0.441126	3	73	regulation of endothelial cell proliferation	Apoe;Itgb3;Vash2	11816;16416;226841	11482;11596;11727;11816;11818;11819;11846;11946;11983;12156;12159;12161;12165;12168;12389;12390;12554;12771;13057;13601;13655;13722;13805;14066;14173;14184;14257;15370;15559;16416;16476;16542;16840;18015;18570;18591;18654;18750;18760;19130;19274;19378;20254;20292;20296;20315;20846;21687;21812;21825;21828;22339;22353;22413;22418;22436;56221;56717;58991;64103;66214;66549;67122;69745;74370;78757;792…

## Sheet: GO-analysis-MF
GOMFID	Pvalue	OddsRatio	ExpCount	Count	Size	Term	symbols	entrezids	entrezids.all
GO:0005515	0.000702377	1.9469	35.9684	52	6111	protein binding	Abcg1;Aif1;Akap2;Apoe;Btg2;Casp3;Cd22;Cd4;Cxcr4;Ctla2b;Dio2;Dok2;Eno2;Epas1;Fabp3;Fstl1;Igfbp4;Il1a;Lat;Lox;Cd200;Ncf1;Ntn1;Pde3b;Bex1;Rora;Sgk1;Timp2;Tns1;Mgll;Axl;Map3k5;Sh3d19;Rragd;Dlg3;Dnmt3l;Sfrp5;Htra1;Clec4n;Clec7a;Cd274;Fbxo32;Ppap2b;Optn;Lamtor2;Pilrb1;Cd300a;Pilra;Ssh2;Dmrta2;Cd300lf;Ccbe1	11307;11629;11641;11816;12227;12367;12483;12504;12767;13025;13371;13449;13807;13819;14077;14314;16010;16175;16797;16948;17470;17969;18208;18576;19716;19883;20393;21858;21961;23945;26362;26408;27059;52187;53310;54427;54612;56213;56620;56644;60533;67731;67916;71648;83409;170741;217303;231805;237860;242620;246746;320924	11287;11298;11302;11303;11307;11308;11350;11364;11418;11419;11421;11423;11426;11430;11432;11434;11438;11440;11441;11443;11444;11447;11449;11450;11459;11461;11464;11465;11472;11474;11477;11479;11480;11481;11482;11487;11488;11489;11490;11491;11492;11495;11496;11502;11504;11512;11514;11516;11517;11518;11519;11520;11522;11529;11532;11535;11538;11539;11540;11545;11546;11548;11549;11551;11553;11554;115…
GO:0004871	0.000766381	2.83095	5.91077	15	978	signal transducer activity	Cd22;Cxcr4;Dok2;Epas1;Il7r;Lat;Rora;Axl;Map3k5;Sfrp5;Clec7a;Gpr35;Gprc5b;Colec12;Mrgpre	12483;12767;13449;13819;16197;16797;19883;26362;26408;54612;56644;64095;64297;140792;244238	11303;11435;11438;11441;11443;11444;11477;11479;11480;11481;11482;11516;11517;11536;11539;11540;11541;11542;11548;11549;11551;11552;11553;11554;11555;11556;11596;11607;11608;11609;11610;11614;11622;11624;11682;11819;11835;11836;11853;11863;11864;11865;11998;12000;12005;12006;12057;12061;12062;12145;12166;12167;12168;12209;12257;12267;12273;12305;12311;12355;12374;12402;12425;12426;12458;12483;124…
GO:0005178	0.000849198	10.3333	0.423061	4	70	integrin binding	Itgb3;Timp2;Vcam1;Ppap2b	16416;21858;22329;67916	11491;11501;11502;12317;12374;12527;12825;12828;13132;13524;13525;13526;13649;13731;14083;14219;14580;14585;15894;15896;16000;16007;16202;16398;16402;16403;16404;16412;16413;16416;16419;16420;16542;16728;16776;16777;16779;17304;17387;18016;19255;19303;20361;20963;21825;21828;21838;21858;21894;22288;22329;22370;22371;23793;26549;30924;56506;56637;59079;64652;67916;83964;93695;107581;108101;109700;…
GO:0048156	0.000989035	55.8967	0.0483498	2	8	tau protein binding	Apoe;Sgk1	11816;20393	11816;13548;14228;15185;20393;20617;56321;56637
GO:0004872	0.00110613	2.82609	5.48771	14	908	receptor activity	Cd5l;Cd22;Cxcr4;Il7r;Itgb3;Rora;Sema4a;Axl;Sfrp5;Clec7a;Gpr35;Gprc5b;Colec12;Mrgpre	11801;12483;12767;16197;16416;19883;20351;26362;54612;56644;64095;64297;140792;244238	11303;11435;11438;11441;11443;11444;11477;11479;11480;11481;11482;11517;11536;11539;11540;11541;11542;11548;11549;11551;11552;11553;11554;11555;11556;11596;11607;11608;11609;11610;11614;11622;11682;11801;11819;11835;11863;11889;11947;11990;12000;12057;12061;12062;12145;12166;12167;12168;12209;12257;12267;12273;12305;12311;12355;12374;12425;12426;12458;12481;12483;12491;12492;12500;12501;12502;125…
GO:0008329	0.00191989	37.2578	0.066481	2	11	signaling pattern recognition receptor activity	Clec7a;Colec12	56644;140792	12491;17087;19204;20778;21898;21946;24088;56644;57757;140792;667823
GO:0017127	0.00270137	30.48	0.0785685	2	13	cholesterol transporter activity	Abcg1;Apoe	11307;11816	11303;11307;11806;11807;11808;11816;20845;27409;59045;67470;170460;170461;238055
GO:0005085	0.00335201	5.3192	1.00326	5	166	guanyl-nucleotide exchange factor activity	Fgd2;Lamtor2;Dennd2a;D10Bwg1379e;Rapgef3	26382;83409;209773;215821;223864	11554;12672;13605;13667;13998;14163;14687;16443;16579;16800;16801;17207;18545;19157;19158;19159;19347;19395;19417;19418;19419;19730;19731;19732;19893;20403;20662;20663;21844;22138;22324;22325;24001;26382;27387;27414;29815;30938;50753;52666;53972;54126;56349;56508;56715;57257;57785;66096;66508;66691;67074;67299;68576;68813;69440;69632;70727;70785;71704;71746;71972;72121;72318;72662;72754;73341;737…
GO:0050839	0.00495064	9.38328	0.344493	3	57	cell adhesion molecule binding	Cpe;Itgb3;Vcam1	12876;16416;22329	11501;11737;12328;12385;12386;12387;12388;12479;12488;12554;12569;12876;13052;14158;14182;14663;14811;14812;16402;16404;16408;16414;16416;16480;17356;17698;17988;18007;18189;18222;18301;18438;19126;19164;19266;19274;19281;19294;20343;20779;22066;22329;22350;23964;53378;54366;54725;58235;58998;192167;216033;216856;225825;238276;245537;330814;381605
GO:0005319	0.00571482	8.88783	0.362624	3	60	lipid transporter activity	Abcg1;Apoe;Fabp3	11307;11816;14077	11303;11304;11307;11666;11806;11807;11808;11816;11980;11981;11982;14077;14079;14080;17250;17777;18559;18738;19662;20280;20493;20494;20845;22038;24059;26457;26458;26459;27403;27409;27413;28250;28253;50769;50770;50771;54667;54670;55938;56305;56356;58807;59045;67331;67470;68018;71795;75750;76408;79554;101488;108096;170460;170461;214601;216892;231287;231999;238055;320940
GO:0030552	0.00578408	19.7153	0.114831	2	19	cAMP binding	Pde3b;Rapgef3	18576;223864	12789;15165;15166;15168;18575;18576;18577;18578;19084;19085;19087;19088;23984;54611;56508;207728;223864;233649;241489
GO:0001155	0.00604373	Inf	0.00604373	1	1	TFIIIA-class transcription factor binding	Optn	71648	71648
GO:0001874	0.00604373	Inf	0.00604373	1	1	(1->3)-beta-D-glucan receptor activity	Clec7a	56644	56644
GO:0034041	0.00604373	Inf	0.00604373	1	1	sterol-transporting ATPase activity	Abcg1	11307	11307
GO:0046911	0.00604373	Inf	0.00604373	1	1	metal chelating activity	Apoe	11816	11816
GO:0097200	0.00604373	Inf	0.00604373	1	1	cysteine-type endopeptidase activity involved in execution phase of apoptosis	Casp3	12367	12367
GO:0046982	0.00768424	3.28515	2.2664	7	375	protein heterodimerization activity	Abcg1;Apoe;Eno2;Epas1;Axl;Rragd;Dmrta2	11307;11816;13807;13819;26362;52187;242620	11307;11518;11519;11539;11540;11548;11549;11551;11553;11554;11607;11622;11690;11695;11754;11799;11807;11816;11863;11864;11865;11944;11945;12015;12018;12021;12028;12042;12043;12048;12050;12062;12124;12156;12161;12176;12334;12336;12394;12500;12501;12502;12606;12608;12609;12611;12615;12675;12725;12931;13006;13057;13058;13226;13486;13488;13489;13544;13649;13806;13807;13808;13819;13866;13867;14025;140…
GO:0071813	0.00915432	15.23	0.145049	2	24	lipoprotein particle binding	Apoe;Colec12	11816;140792	11806;11807;11816;12491;12554;12944;15450;16835;16975;17762;18979;20288;20660;20778;21825;22359;54135;68453;68558;100102;140792;192187;192188;380713
GO:1901505	0.00915432	15.23	0.145049	2	24	carbohydrate derivative transporter activity	Abcg1;Slc29a3	11307;71279	11307;11739;13340;14385;20524;22232;22359;24060;56356;56857;58246;63959;71279;73095;73836;74102;75477;79554;114304;229782;231999;235504;242585;243328
GO:0030234	0.00972415	2.41698	4.89542	11	810	enzyme regulator activity	Apoe;Casp3;Ctla2b;Timp2;Fgd2;Map3k5;Dnmt3l;Lamtor2;Dennd2a;D10Bwg1379e;Rapgef3	11816;12367;13025;21858;26382;26408;54427;83409;209773;215821;223864	11287;11308;11554;11602;11606;11607;11625;11651;11690;11699;11745;11757;11783;11789;11798;11799;11806;11807;11808;11812;11813;11814;11816;11818;11820;11855;11856;11857;11905;11983;11998;12005;12006;12015;12042;12048;12156;12211;12258;12283;12306;12321;12335;12367;12380;12389;12401;12406;12443;12447;12448;12453;12484;12549;12569;12570;12575;12576;12577;12578;12579;12580;12581;12633;12662;12663;126…
GO:0005520	0.00991143	14.567	0.151093	2	25	insulin-like growth factor binding	Igfbp4;Htra1	16010;56213	14219;16001;16004;16005;16006;16007;16008;16009;16010;16011;16012;16337;16410;18133;22402;22403;29817;50766;56213;71690;75426;78558;107250;327743;330723

## Sheet: GO-analysis-CC
GOCCID	Pvalue	OddsRatio	ExpCount	Count	Size	Term	symbols	entrezids	entrezids.all
GO:0009897	2.22635e-07	8.70217	1.45158	11	239	external side of plasma membrane	Abcg1;Apoe;Cd22;Cd4;Cxcr4;Il7r;Itgb3;Ly75;Vcam1;Clec7a;Cd274	11307;11816;12483;12504;12767;16197;16416;17076;22329;56644;60533	11307;11421;11438;11441;11444;11486;11502;11648;11658;11747;11816;11829;11872;11883;11899;12010;12317;12351;12477;12478;12479;12481;12482;12483;12484;12487;12489;12490;12491;12501;12504;12505;12506;12507;12509;12515;12518;12519;12522;12524;12525;12526;12527;12554;12766;12767;12768;12773;12774;12775;12902;12946;13030;13039;13136;13386;13409;13609;13640;13733;13805;13809;13839;14102;14103;14125;141…
GO:0016021	7.38682e-07	2.70705	25.0535	48	4125	integral to membrane	Abcg1;Cd22;Cd4;Cxcr4;Dio2;Il7r;Itgb3;Lat;Ly75;Cd200;Ncf1;Pde3b;Abcb1a;Sema4a;Soat1;Tspan7;Vcam1;Axl;Dlg3;Clec4n;Clec7a;Cd274;Gpr35;Gprc5b;Samd8;Ppap2b;Tmem140;Ms4a6b;Slc29a3;Tmem202;Nipal3;Lhfp;Colec12;Pilrb1;Mcoln3;Tspan10;Fam73a;D10Bwg1379e;Cd300a;Lhfpl2;Slc25a44;Pilra;Tmem150a;Pnpla7;Mrgpre;Cd300lf;Slc26a11;Pianp	11307;12483;12504;12767;13371;16197;16416;16797;17076;17470;17969;18576;18671;20351;20652;21912;22329;26362;53310;56620;56644;60533;64095;64297;67630;67916;68487;69774;71279;73893;74552;108927;140792;170741;171166;208634;215708;215821;217303;218454;229517;231805;232086;241274;244238;246746;268512;319352	11302;11303;11304;11305;11306;11307;11416;11418;11419;11421;11432;11435;11438;11440;11441;11443;11444;11447;11448;11449;11477;11479;11480;11481;11482;11487;11488;11489;11490;11491;11492;11495;11496;11499;11500;11501;11502;11512;11513;11514;11515;11517;11536;11539;11540;11541;11542;11548;11549;11551;11552;11553;11554;11555;11556;11596;11603;11607;11608;11609;11610;11640;11658;11666;11671;11682;116…
GO:0044425	2.4253e-06	2.53405	29.4447	52	4848	membrane part	Abcg1;Aif1;Apoe;Cd22;Cd4;Cxcr4;Dio2;Il7r;Itgb3;Lat;Ly75;Cd200;Ncf1;Pde3b;Abcb1a;Sema4a;Soat1;Tspan7;Vcam1;Axl;Dlg3;Clec4n;Clec7a;Cd274;Gpr35;Gprc5b;Samd8;Ppap2b;Tmem140;Ms4a6b;Slc29a3;Tmem202;Nipal3;Lamtor2;Lhfp;Colec12;Pilrb1;Mcoln3;Tspan10;Fam73a;D10Bwg1379e;Cd300a;Lhfpl2;Slc25a44;Pilra;Tmem150a;Pnpla7;Atp6v0d2;Mrgpre;Cd300lf;Slc26a11;Pianp	11307;11629;11816;12483;12504;12767;13371;16197;16416;16797;17076;17470;17969;18576;18671;20351;20652;21912;22329;26362;53310;56620;56644;60533;64095;64297;67630;67916;68487;69774;71279;73893;74552;83409;108927;140792;170741;171166;208634;215708;215821;217303;218454;229517;231805;232086;241274;242341;244238;246746;268512;319352	11302;11303;11304;11305;11306;11307;11416;11418;11419;11421;11423;11432;11435;11438;11440;11441;11443;11444;11447;11448;11449;11477;11479;11480;11481;11482;11486;11487;11488;11489;11490;11491;11492;11495;11496;11497;11499;11500;11501;11502;11512;11513;11514;11515;11517;11536;11539;11540;11541;11542;11548;11549;11551;11552;11553;11554;11555;11556;11596;11600;11603;11607;11608;11609;11610;11629;116…
GO:0005886	0.000148281	2.23758	19.9517	36	3285	plasma membrane	Abcg1;Aif1;Apoe;Cd22;Cd4;Cxcr4;Eno2;Il7r;Itgb3;Lat;Ly75;Cd200;Ncf1;Abcb1a;Sema4a;Sgk1;Tst;Vcam1;Axl;Fgd2;Sh3d19;Dlg3;Sfrp5;Clec7a;Cd274;Gpr35;Gprc5b;Pilrb1;Mcoln3;Cd300a;Tmem150a;Atp6v0d2;Mrgpre;Cd300lf;Slc26a11;Mreg	11307;11629;11816;12483;12504;12767;13807;16197;16416;16797;17076;17470;17969;18671;20351;20393;22117;22329;26362;26382;27059;53310;54612;56644;60533;64095;64297;170741;171166;217303;232086;242341;244238;246746;268512;381269	11303;11304;11307;11418;11419;11421;11423;11426;11435;11438;11440;11441;11443;11444;11447;11448;11449;11477;11479;11480;11481;11482;11486;11489;11491;11500;11501;11502;11512;11513;11515;11517;11518;11519;11520;11536;11539;11540;11541;11542;11548;11549;11551;11552;11553;11554;11555;11556;11566;11596;11600;11601;11603;11607;11608;11609;11610;11629;11632;11634;11636;11647;11648;11650;11651;11652;116…
GO:0044420	0.000715544	6.06524	1.06895	6	176	extracellular matrix part	Lox;Ntn1;Tgfbi;Timp2;Colec12;Ccbe1	16948;18208;21810;21858;140792;320924	11423;11450;11504;11595;11603;11657;11704;11727;11731;12259;12260;12262;12306;12361;12394;12495;12496;12564;12813;12814;12815;12816;12817;12818;12819;12821;12822;12823;12824;12825;12826;12827;12828;12829;12830;12831;12832;12833;12834;12835;12836;12837;12839;12840;12841;12842;12843;13006;13010;13138;13179;13607;13717;14114;14118;14133;14134;14180;14268;14810;14812;14873;15530;16403;16412;16763;167…
GO:0005576	0.000894948	2.37096	10.0821	21	1660	extracellular region	Cd5l;Apoe;Cpe;Ctsk;Fstl1;Igfbp4;Il1a;Lox;Mmp8;Ntn1;Tgfbi;Timp2;Vcam1;Axl;Sfrp5;Htra1;Ppbp;Cd274;Gprc5b;Colec12;Ccbe1	11801;11816;12876;13038;14314;16010;16175;16948;17394;18208;21810;21858;22329;26362;54612;56213;57349;60533;64297;140792;320924	11287;11303;11354;11421;11423;11425;11450;11459;11461;11464;11465;11486;11491;11496;11497;11502;11504;11516;11529;11535;11537;11538;11568;11571;11572;11576;11595;11596;11600;11601;11602;11603;11604;11605;11606;11625;11647;11657;11677;11698;11699;11704;11705;11722;11727;11731;11747;11749;11754;11801;11806;11807;11808;11812;11813;11814;11815;11816;11818;11826;11839;11846;11875;11876;11883;11905;119…
GO:0005578	0.00373959	3.77609	1.97999	7	326	proteinaceous extracellular matrix	Lox;Mmp8;Ntn1;Tgfbi;Timp2;Colec12;Ccbe1	16948;17394;18208;21810;21858;140792;320924	11423;11450;11504;11595;11603;11657;11698;11704;11727;11731;12032;12111;12153;12159;12259;12260;12262;12306;12361;12394;12495;12496;12643;12661;12813;12814;12815;12816;12817;12818;12819;12821;12822;12823;12824;12825;12826;12827;12828;12829;12830;12831;12832;12833;12834;12835;12836;12837;12839;12840;12841;12842;12843;12845;12945;12950;13003;13006;13010;13138;13179;13406;13516;13601;13602;13607;137…
GO:0005773	0.00433716	3.67051	2.03465	7	335	vacuole	Ctsk;Rragd;Slc29a3;Lamtor2;Pnpla7;Atp6v0d2;Slc26a11	13038;52187;71279;83409;241274;242341;268512	11305;11432;11433;11434;11486;11501;11593;11605;11735;11758;11793;11827;11881;11883;11886;11891;11898;11972;11975;11984;12042;12091;12359;12425;12479;12490;12492;12514;12704;12751;12752;12765;12919;13010;13030;13032;13033;13036;13038;13039;13040;13382;13423;13446;14103;14184;14204;14269;14339;14387;14420;14466;14590;14609;14628;14667;14718;14734;14939;14960;14969;14998;15000;15002;15162;15194;152…
GO:0005764	0.00687735	3.78218	1.68238	6	277	lysosome	Ctsk;Rragd;Slc29a3;Lamtor2;Pnpla7;Slc26a11	13038;52187;71279;83409;241274;268512	11305;11432;11433;11486;11501;11593;11605;11735;11758;11827;11881;11883;11886;11891;11898;11984;12042;12091;12359;12425;12479;12490;12492;12514;12751;12752;12765;12919;13010;13030;13032;13033;13036;13038;13039;13040;13423;13446;14103;14184;14204;14269;14387;14420;14466;14590;14609;14628;14667;14718;14734;14939;14960;14969;14998;15000;15002;15162;15211;15212;15442;15587;15931;15932;15944;16004;161…
GO:0070062	0.00693525	8.25554	0.388709	3	64	extracellular vesicular exosome	Tgfbi;Cd274;Gprc5b	21810;60533;64297	11459;11461;11464;11465;11657;11747;11749;11826;12306;12816;12843;13424;13479;13482;13612;13806;13830;13860;14103;14433;15481;15530;16401;16423;16663;16775;16777;16952;16997;17304;17698;17886;17913;17926;18542;18746;18786;19039;19655;20528;20911;21810;21825;21894;22042;22154;22352;23959;53378;60533;60595;64297;67300;68723;71955;78388;100952;109711;192176;226101;226519;227753;232345;268591
