# Supplementary material for: LAMTOR/Ragulator regulates lipid metabolism in macrophages and foam cell differentiation
Source: FEBS Lett. 2019 Aug 26;594(1):31–42. doi: 10.1002/1873-3468.13579 (PMC7003824; doi:10.1002/1873-3468.13579)
Supplement: Supplementary file 4 — Table S3. List of proteins quantified with iTRAQ. [file FEB2-594-31-s005.xlsx]

## Sheet: quantified proteins
Gene names	log2FC 1	log2FC2	log2FC	Protein IDs	Majority protein IDs	Peptide counts all	Peptide counts razor unique	Peptide counts unique	Fasta headers	Number of proteins	Peptides	Razor unique peptides	Unique peptides	Peptides 0107	Peptides 1606	Razor unique peptides 0107	Razor unique peptides 1606	Unique peptides 0107	Unique peptides 1606	Sequence coverage	Unique razor sequence coverage	Unique sequence coverage	Mol weight kDa	Sequence length	Sequence lengths	Q value	Score	Reporter intensity 0	Reporter intensity 1	Reporter intensity not corrected 0	Reporter intensity not corrected 1	Reporter intensity count 0	Reporter intensity count 1	Reporter intensity 0 0107	Reporter intensity 1 0107	Reporter intensity 0 1606	Reporter intensity 1 1606	Reporter intensity not corrected 0 0107	Reporter intensity not corrected 1 0107	Reporter intensity not corrected 0 1606	Reporter intensity not corrected 1 1606	Reporter intensity count 0 0107	Reporter intensity count 1 0107	Reporter intensity count 0 1606	Reporter intensity count 1 1606	Sequence coverage 0107	Sequence coverage 1606	Intensity	Intensity 0107
Lamtor3	-1.80946	-1.04692	-1.56899	sp|O88653|LTOR3_MOUSE	sp|O88653|LTOR3_MOUSE	2	2	2	>sp|O88653|LTOR3_MOUSE Ragulator complex protein LAMTOR3 OS=Mus musculus GN=Lamtor3 PE=1 SV=1	1	2	2	2	2	2	2	2	2	2	31.5	31.5	31.5	13.553	124	124	0	21.395	635540	219800	593190	238680	19	19	489790	139600	145740	80200	456270	156420	136930	82266	11	11	8	8	31.5	31.5	566580000	325860000
Vasn	-1.32343	-1.24588	-1.28381	sp|Q9CZT5|VASN_MOUSE	sp|Q9CZT5|VASN_MOUSE	1	1	1	>sp|Q9CZT5|VASN_MOUSE Vasorin OS=Mus musculus GN=Vasn PE=2 SV=2	1	1	1	1	1	1	1	1	1	1	1	1	1	72.26	673	673	0.0044964	1.3569	916100	386080	857140	408040	6	6	662180	264340	253920	121730	619120	281330	238020	126700	3	3	3	3	1	1	1127800000	479030000
Lamtor1	-1.0155	-0.824223	-0.918512	sp|Q9CQ22|LTOR1_MOUSE	sp|Q9CQ22|LTOR1_MOUSE	5	5	5	>sp|Q9CQ22|LTOR1_MOUSE Ragulator complex protein LAMTOR1 OS=Mus musculus GN=Lamtor1 PE=1 SV=1	1	5	5	5	3	5	3	5	3	5	49.7	49.7	49.7	17.749	161	161	0	20.156	1099500	596890	1032700	613100	29	29	737470	364440	361990	232450	691620	378040	341090	235060	12	12	17	17	34.2	49.7	1022900000	449480000
Hgsnat	-0.819792	-0.864008	-0.811314	sp|Q3UDW8|HGNAT_MOUSE	sp|Q3UDW8|HGNAT_MOUSE	9	9	9	>sp|Q3UDW8|HGNAT_MOUSE Heparan-alpha-glucosaminide N-acetyltransferase OS=Mus musculus GN=Hgsnat PE=1 SV=2	1	9	9	9	7	5	7	5	7	5	19.4	19.4	19.4	72.503	656	656	0	48.656	2550500	1491400	2398800	1520900	40	40	1734500	981680	816020	509750	1630400	1004200	768480	516700	25	25	15	15	15.5	10.5	1938300000	1432000000
Zadh2	-0.671756	-0.635286	-0.642733	sp|Q8BGC4|ZADH2_MOUSE	sp|Q8BGC4|ZADH2_MOUSE	1	1	1	>sp|Q8BGC4|ZADH2_MOUSE Zinc-binding alcohol dehydrogenase domain-containing protein 2 OS=Mus musculus GN=Zadh2 PE=1 SV=1	1	1	1	1	1	1	1	1	1	1	2.4	2.4	2.4	40.528	377	377	0.0018692	1.7467	1029200	676420	970200	682640	10	10	733530	460020	295630	216400	690850	466130	279360	216510	6	6	4	4	2.4	2.4	2009100000	1247800000
Lamtor2	-0.653136	-0.581145	-0.559778	sp|Q9JHS3|LTOR2_MOUSE;tr|D3YTS4|D3YTS4_MOUSE	sp|Q9JHS3|LTOR2_MOUSE;tr|D3YTS4|D3YTS4_MOUSE	3;2	3;2	3;2	>sp|Q9JHS3|LTOR2_MOUSE Ragulator complex protein LAMTOR2 OS=Mus musculus GN=Lamtor2 PE=1 SV=1;>tr|D3YTS4|D3YTS4_MOUSE Ragulator complex protein LAMTOR2 OS=Mus musculus GN=Lamtor2 PE=4 SV=1	2	3	3	3	2	3	2	3	2	3	35.2	35.2	35.2	13.48	125	125;52	0	14.23	400760	278980	378270	280220	25	25	205280	130410	195490	148570	193380	131990	184890	148230	12	12	13	13	26.4	35.2	258570000	99477000
Atl2	0.726272	0.655932	0.70566	sp|Q6PA06|ATLA2_MOUSE	sp|Q6PA06|ATLA2_MOUSE	1	1	1	>sp|Q6PA06|ATLA2_MOUSE Atlastin-2 OS=Mus musculus GN=Atl2 PE=1 SV=1	1	1	1	1	1	1	1	1	1	1	1.5	1.5	1.5	66.223	583	583	0	2.5561	135770	227210	132130	217550	5	5	115450	190810	20321	36404	112280	182770	19848	34775	4	4	1	1	1.5	1.5	86960000	69532000
Rps27	-0.75179	0.878273	0.712612	sp|Q6ZWU9|RS27_MOUSE	sp|Q6ZWU9|RS27_MOUSE	5	5	3	>sp|Q6ZWU9|RS27_MOUSE 40S ribosomal protein S27 OS=Mus musculus GN=Rps27 PE=1 SV=3	1	5	5	3	2	5	2	5	0	3	40.5	40.5	15.5	9.461	84	84	0	17.999	1363900	2293500	1327700	2195600	42	42	372230	220840	991700	2072600	350190	224900	977520	1970700	3	3	39	39	25	40.5	3746700000	244830000
Gpnmb	0.726317	0.635119	0.715148	sp|Q99P91|GPNMB_MOUSE	sp|Q99P91|GPNMB_MOUSE	13	13	13	>sp|Q99P91|GPNMB_MOUSE Transmembrane glycoprotein NMB OS=Mus musculus GN=Gpnmb PE=1 SV=2	1	13	13	13	13	11	13	11	13	11	27.7	27.7	27.7	63.675	574	574	0	187.58	4837600	8149100	4709600	7800700	219	219	3479000	5750100	1358600	2399000	3383600	5507900	1326000	2292800	122	122	97	97	27.7	24.7	26010000000	16125000000
Por	0.767666	0.64389	0.745447	sp|P37040|NCPR_MOUSE;tr|Q05DV1|Q05DV1_MOUSE;tr|E9Q997|E9Q997_MOUSE;tr|E9PVT9|E9PVT9_MOUSE;tr|F6R7H8|F6R7H8_MOUSE	sp|P37040|NCPR_MOUSE;tr|Q05DV1|Q05DV1_MOUSE	42;37;14;10;2	42;37;14;10;2	42;37;14;10;2	>sp|P37040|NCPR_MOUSE NADPH--cytochrome P450 reductase OS=Mus musculus GN=Por PE=1 SV=2;>tr|Q05DV1|Q05DV1_MOUSE NADPH--cytochrome P450 reductase OS=Mus musculus GN=Por PE=2 SV=1	5	42	42	42	39	35	39	35	39	35	68.6	68.6	68.6	77.043	678	678;649;274;219;168	0	323.31	15691000	26993000	15292000	25820000	421	421	11650000	19815000	4040400	7178000	11348000	18961000	3944600	6858800	253	253	168	168	65.9	66.1	40194000000	32673000000
Anxa6	0.924799	0.6715	0.875924	sp|P14824|ANXA6_MOUSE;tr|F8WIT2|F8WIT2_MOUSE	sp|P14824|ANXA6_MOUSE;tr|F8WIT2|F8WIT2_MOUSE	37;34	37;34	36;33	>sp|P14824|ANXA6_MOUSE Annexin A6 OS=Mus musculus GN=Anxa6 PE=1 SV=3;>tr|F8WIT2|F8WIT2_MOUSE Annexin OS=Mus musculus GN=Anxa6 PE=1 SV=1	2	37	37	36	36	23	36	23	35	23	61.1	61.1	61.1	75.884	673	673;667	0	257.19	10113000	19044000	9905300	18163000	211	211	8543300	16203000	1569400	2842000	8371500	15450000	1533800	2713900	149	149	62	62	59.9	40.7	14422000000	12385000000
Soat1	1.00441	1.07644	1.0277	sp|Q61263|SOAT1_MOUSE;tr|A0A087WNN8|A0A087WNN8_MOUSE;tr|A0A087WSJ5|A0A087WSJ5_MOUSE	sp|Q61263|SOAT1_MOUSE;tr|A0A087WNN8|A0A087WNN8_MOUSE	12;6;1	12;6;1	12;6;1	>sp|Q61263|SOAT1_MOUSE Sterol O-acyltransferase 1 OS=Mus musculus GN=Soat1 PE=1 SV=2;>tr|A0A087WNN8|A0A087WNN8_MOUSE Sterol O-acyltransferase 1 (Fragment) OS=Mus musculus GN=Soat1 PE=4 SV=1	3	12	12	12	11	8	11	8	11	8	24.3	24.3	24.3	63.798	540	540;220;32	0	50.359	1912600	4001200	1885300	3804200	71	71	1485200	2976600	427330	1024600	1460200	2833600	425170	970630	39	39	32	32	23	17.8	2295300000	1647300000
Anpep	1.66974	0.976753	1.57414	sp|P97449|AMPN_MOUSE	sp|P97449|AMPN_MOUSE	52	52	52	>sp|P97449|AMPN_MOUSE Aminopeptidase N OS=Mus musculus GN=Anpep PE=1 SV=4	1	52	52	52	52	39	52	39	52	39	62.4	62.4	62.4	109.65	966	966	0	323.31	27625000	84404000	28030000	79536000	1016	1016	24009000	76312000	3616300	8091800	24450000	71857000	3580600	7679400	788	788	228	228	62.4	50.1	169890000000	160250000000
Ctsc	-0.666532	-0.620562	-0.541444	sp|P97821|CATC_MOUSE;tr|D3Z220|D3Z220_MOUSE	sp|P97821|CATC_MOUSE	5;2	5;2	5;2	>sp|P97821|CATC_MOUSE Dipeptidyl peptidase 1 OS=Mus musculus GN=Ctsc PE=2 SV=1	2	5	5	5	3	5	3	5	3	5	14.9	14.9	14.9	52.376	462	462;254	0	20.192	520630	367060	491560	368320	15	15	163090	102650	357550	264410	153610	103980	337950	264330	4	4	11	11	9.3	14.9	346090000	129990000
Abhd17b	-1.04995	NA	-1.08856	sp|Q7M759|AB17B_MOUSE	sp|Q7M759|AB17B_MOUSE	1	1	1	>sp|Q7M759|AB17B_MOUSE Alpha/beta hydrolase domain-containing protein 17B OS=Mus musculus GN=Abhd17b PE=2 SV=1	1	1	1	1	1	0	1	0	1	0	4.9	4.9	4.9	32.2	288	288	0.0069324	0.99001	9376.5	4524.3	8790.3	4705.5	1	1	9376.5	4524.3	0	0	8790.3	4705.5	0	0	1	1	0	0	4.9	0	3965000	3965000
Milr1	-1.0252	NA	-1.0638	tr|B7ZP19|B7ZP19_MOUSE;sp|Q3TB92|MILR1_MOUSE	tr|B7ZP19|B7ZP19_MOUSE;sp|Q3TB92|MILR1_MOUSE	1;1	1;1	1;1	>tr|B7ZP19|B7ZP19_MOUSE Allergin-1 OS=Mus musculus GN=Milr1 PE=2 SV=1;>sp|Q3TB92|MILR1_MOUSE Allergin-1 OS=Mus musculus GN=Milr1 PE=1 SV=2	2	1	1	1	1	0	1	0	1	0	3.7	3.7	3.7	28.172	246	246;246	0.0069686	1.0085	195420	95925	183250	99578	2	2	195420	95925	0	0	183250	99578	0	0	2	2	0	0	3.7	0	161340000	161340000
Ctnnd1	-0.992219	NA	-1.03082	tr|D3Z2H7|D3Z2H7_MOUSE;tr|E9Q986|E9Q986_MOUSE;tr|D3Z7H6|D3Z7H6_MOUSE;tr|E9Q906|E9Q906_MOUSE;tr|E9Q907|E9Q907_MOUSE;tr|E9Q905|E9Q905_MOUSE;tr|E9Q8Z4|E9Q8Z4_MOUSE;tr|E9Q8Z9|E9Q8Z9_MOUSE;tr|D3Z2H2|D3Z2H2_MOUSE;tr|E9Q903|E9Q903_MOUSE;tr|E9Q901|E9Q901_MOUSE;tr|E9Q904|E9Q904_MOUSE;tr|G3X9V2|G3X9V2_MOUSE;sp|P30999|CTND1_MOUSE;tr|E9Q8Z5|E9Q8Z5_MOUSE;tr|E9Q8Z6|E9Q8Z6_MOUSE;tr|E9Q8Z8|E9Q8Z8_MOUSE	tr|D3Z2H7|D3Z2H7_MOUSE;tr|E9Q986|E9Q986_MOUSE;tr|D3Z7H6|D3Z7H6_MOUSE;tr|E9Q906|E9Q906_MOUSE;tr|E9Q907|E9Q907_MOUSE;tr|E9Q905|E9Q905_MOUSE;tr|E9Q8Z4|E9Q8Z4_MOUSE;tr|E9Q8Z9|E9Q8Z9_MOUSE;tr|D3Z2H2|D3Z2H2_MOUSE;tr|E9Q903|E9Q903_MOUSE;tr|E9Q901|E9Q901_MOUSE;tr|E9Q904|E9Q904_MOUSE;tr|G3X9V2|G3X9V2_MOUSE;sp|P30999|CTND1_MOUSE;tr|E9Q8Z5|E9Q8Z5_MOUSE;tr|E9Q8Z6|E9Q8Z6_MOUSE;tr|E9Q8Z8|E9Q8Z8_MOUSE	1;1;1;1;1;1;1;1;1;1;1;1;1;1;1;1;1	1;1;1;1;1;1;1;1;1;1;1;1;1;1;1;1;1	1;1;1;1;1;1;1;1;1;1;1;1;1;1;1;1;1	>tr|D3Z2H7|D3Z2H7_MOUSE Catenin delta-1 OS=Mus musculus GN=Ctnnd1 PE=1 SV=1;>tr|E9Q986|E9Q986_MOUSE Catenin delta-1 OS=Mus musculus GN=Ctnnd1 PE=1 SV=1;>tr|D3Z7H6|D3Z7H6_MOUSE Catenin delta-1 OS=Mus musculus GN=Ctnnd1 PE=1 SV=1;>tr|E9Q906|E9Q906_MOUSE Cate	17	1	1	1	1	0	1	0	1	0	3.3	3.3	3.3	67.935	609	609;830;837;839;860;866;868;878;884;892;907;913;932;938;940;961;967	0	3.274	3588.7	1802.3	3366.4	1866.2	1	1	3588.7	1802.3	0	0	3366.4	1866.2	0	0	1	1	0	0	3.3	0	0	0
Igsf8	-0.875063	NA	-0.913668	tr|G3UYZ1|G3UYZ1_MOUSE;sp|Q8R366|IGSF8_MOUSE	tr|G3UYZ1|G3UYZ1_MOUSE;sp|Q8R366|IGSF8_MOUSE	1;1	1;1	1;1	>tr|G3UYZ1|G3UYZ1_MOUSE Immunoglobulin superfamily member 8 OS=Mus musculus GN=Igsf8 PE=4 SV=1;>sp|Q8R366|IGSF8_MOUSE Immunoglobulin superfamily member 8 OS=Mus musculus GN=Igsf8 PE=1 SV=2	2	1	1	1	1	0	1	0	1	0	3.5	3.5	3.5	58.131	548	548;611	0	3.4653	10264	5590.8	9641.6	5740.7	2	2	10264	5590.8	0	0	9641.6	5740.7	0	0	2	2	0	0	3.5	0	0	0
Fyb	-0.859732	NA	-0.898337	sp|O35601|FYB_MOUSE	sp|O35601|FYB_MOUSE	1	1	1	>sp|O35601|FYB_MOUSE FYN-binding protein OS=Mus musculus GN=Fyb PE=1 SV=2	1	1	1	1	1	0	1	0	1	0	1.2	1.2	1.2	90.054	819	819	0.0077653	0.9554	6607.4	3637.5	6207.7	3731.1	2	2	6607.4	3637.5	0	0	6207.7	3731.1	0	0	2	2	0	0	1.2	0	5862200	5862200
Vkorc1l1	-0.841302	NA	-0.879906	sp|Q6TEK5|VKORL_MOUSE	sp|Q6TEK5|VKORL_MOUSE	1	1	1	>sp|Q6TEK5|VKORL_MOUSE Vitamin K epoxide reductase complex subunit 1-like protein 1 OS=Mus musculus GN=Vkorc1l1 PE=1 SV=1	1	1	1	1	1	0	1	0	1	0	6.2	6.2	6.2	19.778	176	176	0.0069565	0.99948	22640	12624	21276	12933	1	1	22640	12624	0	0	21276	12933	0	0	1	1	0	0	6.2	0	21961000	21961000
Stx6	-0.792124	NA	-0.830728	sp|Q9JKK1|STX6_MOUSE	sp|Q9JKK1|STX6_MOUSE	1	1	1	>sp|Q9JKK1|STX6_MOUSE Syntaxin-6 OS=Mus musculus GN=Stx6 PE=1 SV=1	1	1	1	1	1	0	1	0	1	0	8.2	8.2	8.2	28.996	255	255	0	6.4088	6011.8	3468.4	5652.9	3541.4	1	1	6011.8	3468.4	0	0	5652.9	3541.4	0	0	1	1	0	0	8.2	0	0	0
Gpi	-0.790382	NA	-0.828986	sp|P06745|G6PI_MOUSE	sp|P06745|G6PI_MOUSE	1	1	1	>sp|P06745|G6PI_MOUSE Glucose-6-phosphate isomerase OS=Mus musculus GN=Gpi PE=1 SV=4	1	1	1	1	1	0	1	0	1	0	2.7	2.7	2.7	62.766	558	558	0	2.9303	14568	8414.9	13699	8591.2	2	2	14568	8414.9	0	0	13699	8591.2	0	0	2	2	0	0	2.7	0	7907300	7907300
Fcgr1	-0.796622	-0.348831	-0.824151	sp|P26151|FCGR1_MOUSE	sp|P26151|FCGR1_MOUSE	13	13	13	>sp|P26151|FCGR1_MOUSE High affinity immunoglobulin gamma Fc receptor I OS=Mus musculus GN=Fcgr1 PE=1 SV=1	1	13	13	13	13	1	13	1	13	1	39.1	39.1	39.1	44.887	404	404	0	68.312	4587900	2659000	4314400	2713900	57	57	4523800	2601800	64134	57257	4253500	2657400	60913	56497	55	55	2	2	39.1	2.2	2579700000	2553100000
Atp5b	-1.09457	-0.444216	-0.820622	sp|P56480|ATPB_MOUSE	sp|P56480|ATPB_MOUSE	5	5	5	>sp|P56480|ATPB_MOUSE ATP synthase subunit beta, mitochondrial OS=Mus musculus GN=Atp5b PE=1 SV=2	1	5	5	5	3	3	3	3	3	3	14.4	14.4	14.4	56.3	529	529	0	14.601	162000	94120	152340	95748	8	7	112150	52466	49846	41654	105080	54469	47258	41279	5	4	3	3	8.9	7.9	55311000	32681000
Mmgt1	-0.748589	NA	-0.787193	sp|Q8K273|MMGT1_MOUSE	sp|Q8K273|MMGT1_MOUSE	1	1	1	>sp|Q8K273|MMGT1_MOUSE Membrane magnesium transporter 1 OS=Mus musculus GN=Mmgt1 PE=2 SV=1	1	1	1	1	1	0	1	0	1	0	16	16	16	14.677	131	131	0.00098619	2.3317	6567.7	3905.2	6179.2	3976.2	1	1	6567.7	3905.2	0	0	6179.2	3976.2	0	0	1	1	0	0	16	0	3451800	3451800
Cyp4v2	-0.734856	NA	-0.773461	sp|Q9DBW0|CP4V2_MOUSE	sp|Q9DBW0|CP4V2_MOUSE	2	2	2	>sp|Q9DBW0|CP4V2_MOUSE Cytochrome P450 4V2 OS=Mus musculus GN=Cyp4v2 PE=1 SV=1	1	2	2	2	2	0	2	0	2	0	5.5	5.5	5.5	60.938	525	525	0	6.6792	51748	31064	48695	31601	4	4	51748	31064	0	0	48695	31601	0	0	4	4	0	0	5.5	0	58343000	58343000
Slc30a6	-0.731008	NA	-0.769612	sp|Q8BJM5|ZNT6_MOUSE;tr|J3QMX8|J3QMX8_MOUSE	sp|Q8BJM5|ZNT6_MOUSE;tr|J3QMX8|J3QMX8_MOUSE	1;1	1;1	1;1	>sp|Q8BJM5|ZNT6_MOUSE Zinc transporter 6 OS=Mus musculus GN=Slc30a6 PE=1 SV=1;>tr|J3QMX8|J3QMX8_MOUSE Zinc transporter 6 OS=Mus musculus GN=Slc30a6 PE=1 SV=1	2	1	1	1	1	0	1	0	1	0	5.4	5.4	5.4	51.026	460	460;465	0	4.5196	24142	14531	22719	14778	1	1	24142	14531	0	0	22719	14778	0	0	1	1	0	0	5.4	0	5024000	5024000
Ifitm3;Ifitm2	-0.723691	NA	-0.762295	sp|Q9CQW9|IFM3_MOUSE;sp|Q99J93|IFM2_MOUSE	sp|Q9CQW9|IFM3_MOUSE;sp|Q99J93|IFM2_MOUSE	2;1	2;1	2;1	>sp|Q9CQW9|IFM3_MOUSE Interferon-induced transmembrane protein 3 OS=Mus musculus GN=Ifitm3 PE=1 SV=1;>sp|Q99J93|IFM2_MOUSE Interferon-induced transmembrane protein 2 OS=Mus musculus GN=Ifitm2 PE=1 SV=1	2	2	2	2	2	0	2	0	2	0	20.4	20.4	20.4	14.954	137	137;144	0	10.736	2428600	1469200	2285700	1493500	14	14	2428600	1469200	0	0	2285700	1493500	0	0	14	14	0	0	20.4	0	1750300000	1750300000
Ywhaq	-0.718533	NA	-0.757137	sp|P68254|1433T_MOUSE;tr|F6YY69|F6YY69_MOUSE;tr|F6VW30|F6VW30_MOUSE	sp|P68254|1433T_MOUSE;tr|F6YY69|F6YY69_MOUSE;tr|F6VW30|F6VW30_MOUSE	5;5;5	1;1;1	1;1;1	>sp|P68254|1433T_MOUSE 14-3-3 protein theta OS=Mus musculus GN=Ywhaq PE=1 SV=1;>tr|F6YY69|F6YY69_MOUSE 14-3-3 protein theta (Fragment) OS=Mus musculus GN=Ywhaq PE=4 SV=1;>tr|F6VW30|F6VW30_MOUSE 14-3-3 protein theta (Fragment) OS=Mus musculus GN=Ywhaq PE=3	3	5	1	1	4	2	1	0	1	0	18.8	4.9	4.9	27.778	245	245;285;303	0	2.9584	42334	25702	39845	26119	3	3	42334	25702	0	0	39845	26119	0	0	3	3	0	0	14.7	7.3	29293000	29293000
Pld1	-0.714005	NA	-0.75261	tr|F6WKY8|F6WKY8_MOUSE;tr|Q6NVF2|Q6NVF2_MOUSE;sp|Q9Z280|PLD1_MOUSE	tr|F6WKY8|F6WKY8_MOUSE;tr|Q6NVF2|Q6NVF2_MOUSE;sp|Q9Z280|PLD1_MOUSE	1;1;1	1;1;1	1;1;1	>tr|F6WKY8|F6WKY8_MOUSE Phospholipase D1 (Fragment) OS=Mus musculus GN=Pld1 PE=4 SV=1;>tr|Q6NVF2|Q6NVF2_MOUSE Phospholipase D1 OS=Mus musculus GN=Pld1 PE=2 SV=1;>sp|Q9Z280|PLD1_MOUSE Phospholipase D1 OS=Mus musculus GN=Pld1 PE=2 SV=1	3	1	1	1	1	0	1	0	1	0	1	1	1	100.07	871	871;1036;1074	0.009322	0.82734	114030	69448	107330	70556	3	3	114030	69448	0	0	107330	70556	0	0	3	3	0	0	1	0	91130000	91130000
Zfpl1	-0.711986	NA	-0.75059	tr|E0CXM9|E0CXM9_MOUSE;sp|Q9DB43|ZFPL1_MOUSE	tr|E0CXM9|E0CXM9_MOUSE;sp|Q9DB43|ZFPL1_MOUSE	1;1	1;1	1;1	>tr|E0CXM9|E0CXM9_MOUSE Zinc finger protein-like 1 (Fragment) OS=Mus musculus GN=Zfpl1 PE=4 SV=1;>sp|Q9DB43|ZFPL1_MOUSE Zinc finger protein-like 1 OS=Mus musculus GN=Zfpl1 PE=1 SV=1	2	1	1	1	1	0	1	0	1	0	4.5	4.5	4.5	29.408	264	264;310	0	3.2791	9263.7	5649.8	8719.9	5739.2	1	1	9263.7	5649.8	0	0	8719.9	5739.2	0	0	1	1	0	0	4.5	0	15450000	15450000
Stk25;Stk26;Stk24	-0.688765	NA	-0.727369	tr|D3Z359|D3Z359_MOUSE;tr|A2AD84|A2AD84_MOUSE;sp|Q99JT2|STK26_MOUSE;sp|Q9Z2W1|STK25_MOUSE;sp|Q99KH8|STK24_MOUSE	tr|D3Z359|D3Z359_MOUSE;tr|A2AD84|A2AD84_MOUSE;sp|Q99JT2|STK26_MOUSE;sp|Q9Z2W1|STK25_MOUSE;sp|Q99KH8|STK24_MOUSE	1;1;1;1;1	1;1;1;1;1	1;1;1;1;1	>tr|D3Z359|D3Z359_MOUSE Serine/threonine-protein kinase 25 (Fragment) OS=Mus musculus GN=Stk25 PE=4 SV=1;>tr|A2AD84|A2AD84_MOUSE Protein Stk26 OS=Mus musculus GN=Stk26 PE=4 SV=1;>sp|Q99JT2|STK26_MOUSE Serine/threonine-protein kinase 26 OS=Mus musculus GN=S	5	1	1	1	1	0	1	0	1	0	6.4	6.4	6.4	26.353	234	234;392;416;426;431	0	4.4892	34901	21631	32862	21942	4	4	34901	21631	0	0	32862	21942	0	0	4	4	0	0	6.4	0	15881000	15881000
Gpr84	-0.684095	NA	-0.7227	sp|Q8CIM5|GPR84_MOUSE	sp|Q8CIM5|GPR84_MOUSE	3	3	3	>sp|Q8CIM5|GPR84_MOUSE G-protein coupled receptor 84 OS=Mus musculus GN=Gpr84 PE=1 SV=1	1	3	3	3	3	0	3	0	3	0	7.8	7.8	7.8	43.717	396	396	0	6.5587	366940	228160	345530	231370	5	5	366940	228160	0	0	345530	231370	0	0	5	5	0	0	7.8	0	341380000	341380000
Tlr3	-0.680222	NA	-0.718826	sp|Q99MB1|TLR3_MOUSE	sp|Q99MB1|TLR3_MOUSE	1	1	1	>sp|Q99MB1|TLR3_MOUSE Toll-like receptor 3 OS=Mus musculus GN=Tlr3 PE=1 SV=2	1	1	1	1	1	0	1	0	1	0	1.9	1.9	1.9	103.67	905	905	0	8.6369	12326	7684.8	11608	7791	2	2	12326	7684.8	0	0	11608	7791	0	0	2	2	0	0	1.9	0	7124600	7124600
Capns1	-0.666945	NA	-0.705549	tr|D3YW48|D3YW48_MOUSE;sp|O88456|CPNS1_MOUSE	tr|D3YW48|D3YW48_MOUSE;sp|O88456|CPNS1_MOUSE	1;1	1;1	1;1	>tr|D3YW48|D3YW48_MOUSE Calpain small subunit 1 (Fragment) OS=Mus musculus GN=Capns1 PE=4 SV=1;>sp|O88456|CPNS1_MOUSE Calpain small subunit 1 OS=Mus musculus GN=Capns1 PE=2 SV=1	2	1	1	1	1	0	1	0	1	0	10	10	10	25.31	241	241;269	0.001857	1.6675	9389.3	5908	8843.5	5984.8	1	1	9389.3	5908	0	0	8843.5	5984.8	0	0	1	1	0	0	10	0	2287500	2287500
haemaglobin;Hba	-1.22436	0.216678	-0.705473	tr|Q91VB8|Q91VB8_MOUSE;sp|P01942|HBA_MOUSE	tr|Q91VB8|Q91VB8_MOUSE;sp|P01942|HBA_MOUSE	3;3	1;1	1;1	>tr|Q91VB8|Q91VB8_MOUSE Alpha globin 1 OS=Mus musculus GN=haemaglobin alpha 1 PE=1 SV=1;>sp|P01942|HBA_MOUSE Hemoglobin subunit alpha OS=Mus musculus GN=Hba PE=1 SV=2	2	3	1	1	3	3	1	1	1	1	14.8	8.5	8.5	15.112	142	142;142	0	10.296	563360	354500	530620	359110	11	11	436230	186520	127140	167980	408230	196770	122390	162340	5	5	6	6	14.8	14.8	244210000	30297000
Arhgef10l	-0.66008	NA	-0.698684	tr|F6S3V7|F6S3V7_MOUSE;tr|A2AWP6|A2AWP6_MOUSE;sp|A2AWP8|ARGAL_MOUSE;tr|F6ZH54|F6ZH54_MOUSE;tr|A2AWP4|A2AWP4_MOUSE;tr|F7BCP8|F7BCP8_MOUSE;tr|F7BQE4|F7BQE4_MOUSE;sp|Q8C033|ARHGA_MOUSE	tr|F6S3V7|F6S3V7_MOUSE;tr|A2AWP6|A2AWP6_MOUSE;sp|A2AWP8|ARGAL_MOUSE	3;3;3;1;1;1;1;1	3;3;3;1;1;1;1;1	3;3;3;1;1;1;1;1	>tr|F6S3V7|F6S3V7_MOUSE Rho guanine nucleotide exchange factor 10-like protein (Fragment) OS=Mus musculus GN=Arhgef10l PE=4 SV=1;>tr|A2AWP6|A2AWP6_MOUSE Rho guanine nucleotide exchange factor 10-like protein OS=Mus musculus GN=Arhgef10l PE=4 SV=1;>sp|A2AWP	8	3	3	3	3	0	3	0	3	0	6.5	6.5	6.5	66.811	611	611;1040;1280;205;262;579;988;1345	0	17.091	56758	35884	53464	36335	7	7	56758	35884	0	0	53464	36335	0	0	7	7	0	0	6.5	0	192270000	192270000
Gm10073;Rplp1	-0.653186	NA	-0.69179	tr|E9Q3T0|E9Q3T0_MOUSE;sp|P47955|RLA1_MOUSE	tr|E9Q3T0|E9Q3T0_MOUSE;sp|P47955|RLA1_MOUSE	1;1	1;1	1;1	>tr|E9Q3T0|E9Q3T0_MOUSE Uncharacterized protein OS=Mus musculus GN=Gm10073 PE=3 SV=1;>sp|P47955|RLA1_MOUSE 60S acidic ribosomal protein P1 OS=Mus musculus GN=Rplp1 PE=2 SV=1	2	1	1	1	1	0	1	0	1	0	14	14	14	11.433	114	114;114	0.0027273	1.42	14715	9347.8	13862	9461.4	1	1	14715	9347.8	0	0	13862	9461.4	0	0	1	1	0	0	14	0	6871000	6871000
Slc48a1	-0.795949	-0.553839	-0.622922	sp|Q9D8M3|HRG1_MOUSE	sp|Q9D8M3|HRG1_MOUSE	1	1	1	>sp|Q9D8M3|HRG1_MOUSE Heme transporter HRG1 OS=Mus musculus GN=Slc48a1 PE=2 SV=1	1	1	1	1	1	1	1	1	1	1	8.2	8.2	8.2	16.489	146	146	0	9.1272	209270	139440	197340	140560	17	17	113720	65435	95556	74009	106920	66830	90418	73735	6	6	11	11	8.2	8.2	243970000	64879000
Ppt1	-0.683752	-0.570365	-0.594078	sp|O88531|PPT1_MOUSE;tr|B1B0P8|B1B0P8_MOUSE;tr|B1B0P9|B1B0P9_MOUSE	sp|O88531|PPT1_MOUSE;tr|B1B0P8|B1B0P8_MOUSE;tr|B1B0P9|B1B0P9_MOUSE	11;6;6	11;6;6	11;6;6	>sp|O88531|PPT1_MOUSE Palmitoyl-protein thioesterase 1 OS=Mus musculus GN=Ppt1 PE=2 SV=2;>tr|B1B0P8|B1B0P8_MOUSE Palmitoyl-protein thioesterase 1 OS=Mus musculus GN=Ppt1 PE=4 SV=1;>tr|B1B0P9|B1B0P9_MOUSE Palmitoyl-protein thioesterase 1 OS=Mus musculus GN=	3	11	11	11	9	10	9	10	9	10	43.1	43.1	43.1	34.49	306	306;179;197	0	122.84	3690500	2508700	3481300	2524700	81	82	2205200	1371500	1485200	1137200	2076600	1390700	1404700	1134000	34	34	47	48	41.2	38.9	4033900000	2342800000
Degs1	0.67518	0.382017	0.569072	sp|O09005|DEGS1_MOUSE	sp|O09005|DEGS1_MOUSE	2	2	2	>sp|O09005|DEGS1_MOUSE Sphingolipid delta(4)-desaturase DES1 OS=Mus musculus GN=Degs1 PE=2 SV=1	1	2	2	2	1	2	1	2	1	2	9.6	9.6	9.6	38.241	323	323	0	3.0979	67916	103390	65789	99335	3	3	24306	38774	43610	64615	23598	37189	42191	62146	1	1	2	2	5	9.6	27250000	4115900
H13;Hm13	0.684958	0.397222	0.591117	tr|A3KGR9|A3KGR9_MOUSE;sp|Q9D8V0|HM13_MOUSE;tr|Q6PGJ8|Q6PGJ8_MOUSE	tr|A3KGR9|A3KGR9_MOUSE;sp|Q9D8V0|HM13_MOUSE	3;3;1	3;3;1	3;3;1	>tr|A3KGR9|A3KGR9_MOUSE Minor histocompatibility antigen H13 (Fragment) OS=Mus musculus GN=H13 PE=4 SV=1;>sp|Q9D8V0|HM13_MOUSE Minor histocompatibility antigen H13 OS=Mus musculus GN=Hm13 PE=1 SV=1	3	3	3	3	2	2	2	2	2	2	12.7	12.7	12.7	38.174	347	347;378;224	0	9.8296	408640	631660	396130	606540	11	11	181870	292100	226780	339570	176620	280080	219500	326460	5	5	6	6	9.8	5.5	96061000	23051000
Atp6v0d2	0.792451	0.262117	0.651415	sp|Q80SY3|VA0D2_MOUSE	sp|Q80SY3|VA0D2_MOUSE	5	5	5	>sp|Q80SY3|VA0D2_MOUSE V-type proton ATPase subunit d 2 OS=Mus musculus GN=Atp6v0d2 PE=2 SV=2	1	5	5	5	4	4	4	4	4	4	25.7	25.7	25.7	40.493	350	350	0	23.153	202440	326280	196640	312820	15	15	137020	237090	65412	89189	133590	226740	63050	86073	8	8	7	7	20.6	19.1	234890000	122910000
Ipo5	0.692357	NA	0.653752	sp|Q8BKC5|IPO5_MOUSE	sp|Q8BKC5|IPO5_MOUSE	11	11	11	>sp|Q8BKC5|IPO5_MOUSE Importin-5 OS=Mus musculus GN=Ipo5 PE=1 SV=3	1	11	11	11	11	0	11	0	11	0	15	15	15	123.59	1097	1097	0	81.326	392610	633810	381390	607630	23	23	392610	633810	0	0	381390	607630	0	0	23	23	0	0	15	0	480300000	480300000
Cd274	0.693848	NA	0.655244	sp|Q9EP73|PD1L1_MOUSE	sp|Q9EP73|PD1L1_MOUSE	3	3	3	>sp|Q9EP73|PD1L1_MOUSE Programmed cell death 1 ligand 1 OS=Mus musculus GN=Cd274 PE=1 SV=1	1	3	3	3	3	0	3	0	3	0	21	21	21	32.78	290	290	0	22.365	133080	215060	129280	206170	4	4	133080	215060	0	0	129280	206170	0	0	4	4	0	0	21	0	144800000	144800000
Esyt1	0.694138	0.523349	0.659338	sp|Q3U7R1|ESYT1_MOUSE	sp|Q3U7R1|ESYT1_MOUSE	51	51	51	>sp|Q3U7R1|ESYT1_MOUSE Extended synaptotagmin-1 OS=Mus musculus GN=Esyt1 PE=1 SV=2	1	51	51	51	46	43	46	43	46	43	55.6	55.6	55.6	121.55	1092	1092	0	323.31	18290000	29641000	17771000	28413000	530	531	14023000	22666000	4267900	6974400	13623000	21729000	4148100	6684300	297	297	233	234	52.7	48.2	33949000000	25890000000
Cd63	1.07604	-0.279676	0.659976	sp|P41731|CD63_MOUSE	sp|P41731|CD63_MOUSE	4	4	4	>sp|P41731|CD63_MOUSE CD63 antigen OS=Mus musculus GN=Cd63 PE=1 SV=2	1	4	4	4	4	3	4	3	4	3	18.1	18.1	18.1	25.766	238	238	0	20.4	1671900	2710700	1624500	2598300	29	29	978780	2061500	693150	649210	965260	1959600	659250	638690	15	15	14	14	18.1	15.1	5675900000	4056500000
Ahnak2	0.725774	0.432224	0.671576	tr|F7DBB3|F7DBB3_MOUSE;tr|Q3URZ6|Q3URZ6_MOUSE	tr|F7DBB3|F7DBB3_MOUSE	9;2	9;2	2;2	>tr|F7DBB3|F7DBB3_MOUSE Protein Ahnak2 (Fragment) OS=Mus musculus GN=Ahnak2 PE=1 SV=1	2	9	9	2	9	6	9	6	2	0	19	19	1.6	166.49	1576	1576;770	0	116.13	2668900	4362100	2594200	4180000	69	69	2268700	3748300	400130	613850	2206500	3590400	387740	589600	50	50	19	19	19	16.1	5259600000	4503200000
Iqgap1	0.719303	0.169184	0.677723	sp|Q9JKF1|IQGA1_MOUSE;tr|F8VQ29|F8VQ29_MOUSE	sp|Q9JKF1|IQGA1_MOUSE	63;3	63;3	62;2	>sp|Q9JKF1|IQGA1_MOUSE Ras GTPase-activating-like protein IQGAP1 OS=Mus musculus GN=Iqgap1 PE=1 SV=2	2	63	63	62	63	5	63	5	62	5	52.7	52.7	52.1	188.74	1657	1657;1632	0	323.31	9748400	16001000	9476700	15333000	280	288	9658400	15886000	89946	114990	9390200	15222000	86470	111290	272	280	8	8	52.7	4.9	12913000000	12747000000
Atp1b3	0.796012	0.0862183	0.724184	sp|P97370|AT1B3_MOUSE	sp|P97370|AT1B3_MOUSE	16	16	16	>sp|P97370|AT1B3_MOUSE Sodium/potassium-transporting ATPase subunit beta-3 OS=Mus musculus GN=Atp1b3 PE=1 SV=1	1	16	16	16	16	6	16	6	16	6	57.9	57.9	57.9	31.775	278	278	0	104.76	7978800	13525000	7770100	12944000	123	123	7381500	12804000	597280	720910	7197200	12244000	572920	699570	107	107	16	16	57.9	24.1	12468000000	11979000000
Tmem206	0.801913	0.192723	0.724368	sp|Q9D771|TM206_MOUSE	sp|Q9D771|TM206_MOUSE	4	4	4	>sp|Q9D771|TM206_MOUSE Transmembrane protein 206 OS=Mus musculus GN=Tmem206 PE=1 SV=1	1	4	4	4	4	1	4	1	4	1	17.1	17.1	17.1	40.178	350	350	0	21.266	607550	1030000	591670	985760	12	12	543900	947320	63647	82707	530440	905780	61227	79985	10	10	2	2	17.1	2.3	350920000	323630000
Itgb3	0.768745	NA	0.730141	sp|O54890|ITB3_MOUSE	sp|O54890|ITB3_MOUSE	6	6	6	>sp|O54890|ITB3_MOUSE Integrin beta-3 OS=Mus musculus GN=Itgb3 PE=1 SV=2	1	6	6	6	6	0	6	0	6	0	6.6	6.6	6.6	86.738	787	787	0	4.5358	607180	1033500	591430	988990	13	13	607180	1033500	0	0	591430	988990	0	0	13	13	0	0	6.6	0	512050000	512050000
Mgll	0.786033	NA	0.747429	sp|O35678|MGLL_MOUSE;tr|E9Q3B9|E9Q3B9_MOUSE;tr|D3YYS6|D3YYS6_MOUSE;tr|Q3UFN1|Q3UFN1_MOUSE	sp|O35678|MGLL_MOUSE;tr|E9Q3B9|E9Q3B9_MOUSE;tr|D3YYS6|D3YYS6_MOUSE;tr|Q3UFN1|Q3UFN1_MOUSE	2;2;2;1	2;2;2;1	2;2;2;1	>sp|O35678|MGLL_MOUSE Monoglyceride lipase OS=Mus musculus GN=Mgll PE=1 SV=1;>tr|E9Q3B9|E9Q3B9_MOUSE Monoglyceride lipase OS=Mus musculus GN=Mgll PE=1 SV=1;>tr|D3YYS6|D3YYS6_MOUSE Monoglyceride lipase OS=Mus musculus GN=Mgll PE=1 SV=1;>tr|Q3UFN1|Q3UFN1_MOU	4	2	2	2	2	0	2	0	2	0	11.2	11.2	11.2	33.387	303	303;319;331;258	0	42.846	166180	286270	161970	273820	13	13	166180	286270	0	0	161970	273820	0	0	13	13	0	0	11.2	0	143040000	143040000
Nucb1	0.788575	0.149683	0.747707	sp|Q02819|NUCB1_MOUSE;tr|H3BK79|H3BK79_MOUSE;tr|D3Z7D7|D3Z7D7_MOUSE;tr|D3Z1N1|D3Z1N1_MOUSE	sp|Q02819|NUCB1_MOUSE;tr|H3BK79|H3BK79_MOUSE	18;13;8;3	18;13;8;3	18;13;8;3	>sp|Q02819|NUCB1_MOUSE Nucleobindin-1 OS=Mus musculus GN=Nucb1 PE=1 SV=2;>tr|H3BK79|H3BK79_MOUSE Nucleobindin-1 (Fragment) OS=Mus musculus GN=Nucb1 PE=1 SV=1	4	18	18	18	18	2	18	2	18	2	44.4	44.4	44.4	53.408	459	459;271;220;121	0	127.43	3643100	6277000	3550900	6003900	79	79	3621800	6250100	21319	26889	3530400	5977900	20484	26039	77	77	2	2	44.4	5.2	6224800000	6207000000
Nceh1	0.816345	0.559026	0.759317	sp|Q8BLF1|NCEH1_MOUSE;tr|Q8BYQ0|Q8BYQ0_MOUSE;tr|D6RGP7|D6RGP7_MOUSE	sp|Q8BLF1|NCEH1_MOUSE	17;5;1	17;5;1	17;5;1	>sp|Q8BLF1|NCEH1_MOUSE Neutral cholesterol ester hydrolase 1 OS=Mus musculus GN=Nceh1 PE=1 SV=1	3	17	17	17	16	16	16	16	16	16	59.1	59.1	59.1	45.739	408	408;199;51	0	133.36	5549700	9639300	5411600	9217500	149	149	4077700	7173600	1472000	2465700	3978900	6856800	1432700	2360700	84	84	65	65	52.2	59.1	7865500000	5574300000
Lgals3	0.863505	0.318744	0.778206	tr|Q8C253|Q8C253_MOUSE;sp|P16110|LEG3_MOUSE	tr|Q8C253|Q8C253_MOUSE;sp|P16110|LEG3_MOUSE	8;8	8;8	8;8	>tr|Q8C253|Q8C253_MOUSE Galectin OS=Mus musculus GN=Lgals3 PE=2 SV=1;>sp|P16110|LEG3_MOUSE Galectin-3 OS=Mus musculus GN=Lgals3 PE=1 SV=3	2	8	8	8	8	5	8	5	8	5	31.1	31.1	31.1	27.414	264	264;264	0	44.858	3379200	5946700	3297400	5684000	62	62	2889500	5252200	489740	694490	2824600	5014800	472870	669130	47	47	15	15	31.1	24.2	8278600000	7596900000
Clec7a	0.871103	0.254081	0.803209	tr|V9GXI5|V9GXI5_MOUSE;tr|A0A087WNK9|A0A087WNK9_MOUSE;sp|Q6QLQ4|CLC7A_MOUSE	tr|V9GXI5|V9GXI5_MOUSE;tr|A0A087WNK9|A0A087WNK9_MOUSE;sp|Q6QLQ4|CLC7A_MOUSE	4;4;4	4;4;4	4;4;4	>tr|V9GXI5|V9GXI5_MOUSE C-type lectin domain family 7 member A OS=Mus musculus GN=Clec7a PE=4 SV=1;>tr|A0A087WNK9|A0A087WNK9_MOUSE C-type lectin domain family 7 member A OS=Mus musculus GN=Clec7a PE=4 SV=1;>sp|Q6QLQ4|CLC7A_MOUSE C-type lectin domain family	3	4	4	4	4	1	4	1	4	1	29.6	29.6	29.6	22.423	199	199;244;244	0	30.118	1144000	2048400	1117400	1956800	17	17	1054900	1927600	89098	120810	1031500	1840200	85861	116620	15	15	2	2	29.6	5	659950000	635000000
Sgpl1	0.875953	0.529722	0.80777	sp|Q8R0X7|SGPL1_MOUSE;tr|D6REF7|D6REF7_MOUSE;tr|D3YZT4|D3YZT4_MOUSE;tr|D3YY13|D3YY13_MOUSE;tr|D3Z1Z3|D3Z1Z3_MOUSE	sp|Q8R0X7|SGPL1_MOUSE;tr|D6REF7|D6REF7_MOUSE	28;22;10;3;3	28;22;10;3;3	28;22;10;3;3	>sp|Q8R0X7|SGPL1_MOUSE Sphingosine-1-phosphate lyase 1 OS=Mus musculus GN=Sgpl1 PE=1 SV=1;>tr|D6REF7|D6REF7_MOUSE Sphingosine-1-phosphate lyase 1 OS=Mus musculus GN=Sgpl1 PE=3 SV=1	5	28	28	28	25	21	25	21	25	21	61.1	61.1	61.1	63.676	568	568;487;199;58;104	0	209.96	10659000	19146000	10412000	18287000	257	257	8593700	15756000	2064900	3389300	8404700	15040000	2007600	3247300	174	174	83	83	57	41.7	28297000000	24033000000
Gp49a	0.885078	NA	0.846474	sp|Q61450|GP49A_MOUSE	sp|Q61450|GP49A_MOUSE	5	1	1	>sp|Q61450|GP49A_MOUSE Mast cell surface glycoprotein Gp49A OS=Mus musculus GN=Gp49a PE=1 SV=1	1	5	1	1	5	1	1	0	1	0	14.2	4.6	4.6	34.194	303	303	0	6.9063	195120	360010	190890	343580	3	3	195120	360010	0	0	190890	343580	0	0	3	3	0	0	14.2	2.6	186900000	186900000
Itgax	0.906432	0.489933	0.863757	sp|Q9QXH4|ITAX_MOUSE;tr|H3BKX8|H3BKX8_MOUSE;sp|Q3V0T4|ITAD_MOUSE;tr|E9PXZ7|E9PXZ7_MOUSE	sp|Q9QXH4|ITAX_MOUSE	20;4;4;4	20;4;4;4	20;4;4;4	>sp|Q9QXH4|ITAX_MOUSE Integrin alpha-X OS=Mus musculus GN=Itgax PE=2 SV=1	4	20	20	20	18	3	18	3	18	3	20.3	20.3	20.3	129.15	1169	1169;1166;1168;1202	0	52.948	2766500	5165900	2708400	4928200	60	60	2713900	5082000	52581	83958	2657400	4847700	51051	80522	56	56	4	4	18.4	3.3	2615800000	2603100000
Osbpl8	0.937906	0.570212	0.864647	tr|G3X9N6|G3X9N6_MOUSE;tr|B9EJ86|B9EJ86_MOUSE;sp|Q9ER64|OSBL5_MOUSE;tr|G5E833|G5E833_MOUSE	tr|G3X9N6|G3X9N6_MOUSE;tr|B9EJ86|B9EJ86_MOUSE	27;27;1;1	27;27;1;1	27;27;1;1	>tr|G3X9N6|G3X9N6_MOUSE Oxysterol-binding protein OS=Mus musculus GN=Osbpl8 PE=1 SV=1;>tr|B9EJ86|B9EJ86_MOUSE Oxysterol-binding protein OS=Mus musculus GN=Osbpl8 PE=1 SV=1	4	27	27	27	24	19	24	19	24	19	43.6	43.6	43.6	96.98	847	847;889;874;898	0	249.3	5493300	10264000	5378200	9791900	169	169	4389400	8400800	1103900	1863500	4303500	8008200	1074800	1783700	113	113	56	56	38.7	29.9	6444300000	4660300000
Fabp5	0.97665	NA	0.938046	sp|Q05816|FABP5_MOUSE	sp|Q05816|FABP5_MOUSE	4	4	4	>sp|Q05816|FABP5_MOUSE Fatty acid-binding protein, epidermal OS=Mus musculus GN=Fabp5 PE=1 SV=3	1	4	4	4	4	0	4	0	4	0	37.8	37.8	37.8	15.137	135	135	0	24.248	510840	1004300	501630	956610	7	7	510840	1004300	0	0	501630	956610	0	0	7	7	0	0	37.8	0	561550000	561550000
Trpv2	1.10945	0.181673	1.06661	sp|Q9WTR1|TRPV2_MOUSE	sp|Q9WTR1|TRPV2_MOUSE	11	11	11	>sp|Q9WTR1|TRPV2_MOUSE Transient receptor potential cation channel subfamily V member 2 OS=Mus musculus GN=Trpv2 PE=1 SV=2	1	11	11	11	11	1	11	1	11	1	20.1	20.1	20.1	85.964	756	756	0	93.285	1679400	3609400	1658400	3429100	49	49	1667100	3593500	12295	15855	1646600	3413800	11824	15339	48	48	1	1	20.1	1.6	2502300000	2502300000
Maoa	1.10632	NA	1.06771	sp|Q64133|AOFA_MOUSE	sp|Q64133|AOFA_MOUSE	11	11	11	>sp|Q64133|AOFA_MOUSE Amine oxidase [flavin-containing] A OS=Mus musculus GN=Maoa PE=1 SV=3	1	11	11	11	11	0	11	0	11	0	28.1	28.1	28.1	59.601	526	526	0	81.395	1556400	3347600	1537000	3180400	45	45	1556400	3347600	0	0	1537000	3180400	0	0	45	45	0	0	28.1	0	1849600000	1849600000
Grn	-0.705627	-0.26097	-0.510007	sp|P28798|GRN_MOUSE;tr|Q3U9N4|Q3U9N4_MOUSE;tr|H3BJE0|H3BJE0_MOUSE;tr|H3BJ90|H3BJ90_MOUSE	sp|P28798|GRN_MOUSE;tr|Q3U9N4|Q3U9N4_MOUSE;tr|H3BJE0|H3BJE0_MOUSE	4;4;3;1	4;4;3;1	4;4;3;1	>sp|P28798|GRN_MOUSE Granulins OS=Mus musculus GN=Grn PE=1 SV=2;>tr|Q3U9N4|Q3U9N4_MOUSE Granulins OS=Mus musculus GN=Grn PE=2 SV=1;>tr|H3BJE0|H3BJE0_MOUSE Granulins (Fragment) OS=Mus musculus GN=Grn PE=4 SV=1	4	4	4	4	3	3	3	3	3	3	7.6	7.6	7.6	63.458	589	589;602;247;335	0	26.399	1616100	1164500	1526600	1166500	35	35	1097000	672000	519070	492510	1032700	682360	493880	484150	15	15	20	20	5.4	6.5	2851600000	2425200000
Atp6v1g1	-0.656568	-0.453372	-0.496282	sp|Q9CR51|VATG1_MOUSE	sp|Q9CR51|VATG1_MOUSE	3	3	3	>sp|Q9CR51|VATG1_MOUSE V-type proton ATPase subunit G 1 OS=Mus musculus GN=Atp6v1g1 PE=2 SV=3	1	3	3	3	3	2	3	2	3	2	43.2	43.2	43.2	13.724	118	118	0	8.3415	164520	119680	155440	119800	7	7	86126	54584	78393	65095	81131	55259	74310	64538	4	4	3	3	43.2	23.7	96214000	74282000
Lcp1	-0.661895	-0.154573	-0.455562	sp|Q61233|PLSL_MOUSE;sp|Q99K51|PLST_MOUSE;tr|B1AX58|B1AX58_MOUSE;sp|Q3V0K9|PLSI_MOUSE	sp|Q61233|PLSL_MOUSE	9;3;3;1	9;3;3;1	9;3;3;1	>sp|Q61233|PLSL_MOUSE Plastin-2 OS=Mus musculus GN=Lcp1 PE=1 SV=4	4	9	9	9	5	5	5	5	5	5	17.7	17.7	17.7	70.148	627	627;630;639;630	0	20.782	483860	362060	457460	361640	17	17	338880	213980	144980	148090	319200	216690	138260	144950	10	10	7	7	11.3	8.8	205200000	169310000
Ptp4a1	-0.916283	0.33113	-0.44807	sp|Q63739|TP4A1_MOUSE	sp|Q63739|TP4A1_MOUSE	2	1	1	>sp|Q63739|TP4A1_MOUSE Protein tyrosine phosphatase type IVA 1 OS=Mus musculus GN=Ptp4a1 PE=1 SV=1	1	2	1	1	1	2	1	1	1	1	16.8	8.7	8.7	19.815	173	173	0	2.9205	15551	11697	14704	11679	3	3	11704	6195.6	3846.1	5501.1	10989	6380.2	3715	5298.4	2	2	1	1	8.7	16.8	15342000	15342000
Vamp8	-0.672182	-0.22868	-0.400697	sp|O70404|VAMP8_MOUSE	sp|O70404|VAMP8_MOUSE	4	4	4	>sp|O70404|VAMP8_MOUSE Vesicle-associated membrane protein 8 OS=Mus musculus GN=Vamp8 PE=1 SV=1	1	4	4	4	3	3	3	3	3	3	40.6	40.6	40.6	11.451	101	101	0	9.4202	1057600	822050	1000800	818800	15	15	594500	372720	463080	449330	559900	377690	440910	441110	5	5	10	10	26.7	31.7	690130000	317410000
S100a10	-0.699588	0.391876	-0.380785	sp|P08207|S10AA_MOUSE	sp|P08207|S10AA_MOUSE	3	3	3	>sp|P08207|S10AA_MOUSE Protein S100-A10 OS=Mus musculus GN=S100a10 PE=1 SV=2	1	3	3	3	3	2	3	2	3	2	27.8	27.8	27.8	11.186	97	97	0	10.533	1647800	1298600	1559900	1292100	24	24	1322800	813720	325000	484840	1245400	825950	314520	466200	11	11	13	13	27.8	27.8	2687600000	1972000000
Ptp4a2	-0.943744	-0.391595	-0.273648	sp|O70274|TP4A2_MOUSE	sp|O70274|TP4A2_MOUSE	4	4	3	>sp|O70274|TP4A2_MOUSE Protein tyrosine phosphatase type IVA 2 OS=Mus musculus GN=Ptp4a2 PE=1 SV=1	1	4	4	3	1	4	1	4	1	3	29.9	29.9	21.6	19.127	167	167	0	11.323	286770	243420	271990	240970	12	12	14755	7663.4	272010	235750	13848	7907.2	258140	233070	3	3	9	9	9	29.9	362410000	19517000
Ppp1cc;Ppp1cb;Ppp1ca	-0.69474	0.39866	-0.261677	sp|P63087|PP1G_MOUSE;sp|P62141|PP1B_MOUSE;sp|P62137|PP1A_MOUSE	sp|P63087|PP1G_MOUSE;sp|P62141|PP1B_MOUSE;sp|P62137|PP1A_MOUSE	5;5;4	5;5;4	5;5;4	>sp|P63087|PP1G_MOUSE Serine/threonine-protein phosphatase PP1-gamma catalytic subunit OS=Mus musculus GN=Ppp1cc PE=1 SV=1;>sp|P62141|PP1B_MOUSE Serine/threonine-protein phosphatase PP1-beta catalytic subunit OS=Mus musculus GN=Ppp1cb PE=1 SV=3;>sp|P62137|	3	5	5	5	4	4	4	4	4	4	22.6	22.6	22.6	36.983	323	323;327;330	0	19.824	368370	315290	349470	311950	13	13	268640	165810	99730	149480	252930	168250	96535	143710	8	8	5	5	18.3	18.6	672800000	309270000
Rpl8	-0.656365	-0.205184	-0.250082	sp|P62918|RL8_MOUSE	sp|P62918|RL8_MOUSE	2	2	2	>sp|P62918|RL8_MOUSE 60S ribosomal protein L8 OS=Mus musculus GN=Rpl8 PE=2 SV=2	1	2	2	2	1	2	1	2	1	2	10.5	10.5	10.5	28.024	257	257	0	5.4817	122460	105660	116200	104490	4	4	42885	27183	79572	78477	40399	27518	75800	76968	1	1	3	3	6.2	10.5	79826000	0
Gng5	-0.699712	0.218673	-0.174798	sp|Q80SZ7|GBG5_MOUSE;tr|D3Z7Q3|D3Z7Q3_MOUSE	sp|Q80SZ7|GBG5_MOUSE	3;1	3;1	3;1	>sp|Q80SZ7|GBG5_MOUSE Guanine nucleotide-binding protein G(I)/G(S)/G(O) subunit gamma-5 OS=Mus musculus GN=Gng5 PE=3 SV=2	2	3	3	3	2	1	2	1	2	1	63.2	63.2	63.2	7.3184	68	68;67	0	12.619	278670	253320	264810	249670	4	4	162950	100230	115710	153090	153410	101740	111400	147940	2	2	2	2	50	13.2	298060000	217580000
Smpdl3a	-0.665494	-0.223638	-0.14996	sp|P70158|ASM3A_MOUSE	sp|P70158|ASM3A_MOUSE	3	3	3	>sp|P70158|ASM3A_MOUSE Acid sphingomyelinase-like phosphodiesterase 3a OS=Mus musculus GN=Smpdl3a PE=2 SV=2	1	3	3	3	1	2	1	2	1	2	12.6	12.6	12.6	49.857	445	445	0	11.267	54840	50717	52139	49934	6	6	7798.4	4911.9	47042	45805	7345.3	4975.3	44794	44958	1	1	5	5	4.9	7.6	115430000	7058200
Npc2	-0.804645	0.0341423	0.0078453	sp|Q9Z0J0|NPC2_MOUSE	sp|Q9Z0J0|NPC2_MOUSE	6	6	6	>sp|Q9Z0J0|NPC2_MOUSE Epididymal secretory protein E1 OS=Mus musculus GN=Npc2 PE=1 SV=1	1	6	6	6	1	6	1	6	1	6	40.3	40.3	40.3	16.442	149	149	0	16.477	627750	647660	598840	633590	18	18	140410	80307	487340	567360	132010	82067	466830	551530	3	3	15	15	6	40.3	618090000	106280000
Derl1	-1.73364	0.436922	0.394382	sp|Q99J56|DERL1_MOUSE	sp|Q99J56|DERL1_MOUSE	3	3	3	>sp|Q99J56|DERL1_MOUSE Derlin-1 OS=Mus musculus GN=Derl1 PE=1 SV=1	1	3	3	3	1	3	1	3	1	3	13.1	13.1	13.1	28.834	251	251	0	9.175	240370	324190	231590	313010	6	6	36954	11101	203420	313090	34442	12327	197150	300680	1	1	5	5	5.6	13.1	175850000	13474000
Gapdh;Gm3839;Gm7293;Gm5069	-0.289237	-2.44884	-2.02701	sp|P16858|G3P_MOUSE;tr|S4R1W1|S4R1W1_MOUSE;tr|S4R257|S4R257_MOUSE;tr|D3YYI5|D3YYI5_MOUSE;tr|D3Z0Z9|D3Z0Z9_MOUSE;tr|V9GX06|V9GX06_MOUSE;tr|S4R1W8|S4R1W8_MOUSE;tr|S4R1N5|S4R1N5_MOUSE;tr|V9GXA7|V9GXA7_MOUSE;tr|S4R2G5|S4R2G5_MOUSE;sp|Q64467|G3PT_MOUSE;tr|V9GXK0|V9GXK0_MOUSE	sp|P16858|G3P_MOUSE;tr|S4R1W1|S4R1W1_MOUSE;tr|S4R257|S4R257_MOUSE;tr|D3YYI5|D3YYI5_MOUSE;tr|D3Z0Z9|D3Z0Z9_MOUSE	19;18;15;12;10;4;3;2;2;2;2;1	19;18;15;12;10;4;3;2;2;2;2;1	19;18;15;12;10;4;3;2;2;2;2;1	>sp|P16858|G3P_MOUSE Glyceraldehyde-3-phosphate dehydrogenase OS=Mus musculus GN=Gapdh PE=1 SV=2;>tr|S4R1W1|S4R1W1_MOUSE Glyceraldehyde-3-phosphate dehydrogenase OS=Mus musculus GN=Gm3839 PE=3 SV=1;>tr|S4R257|S4R257_MOUSE Glyceraldehyde-3-phosphate dehydro	12	19	19	19	4	19	4	19	4	19	72.7	72.7	72.7	35.81	333	333;333;280;336;337;183;55;57;121;440;440;151	0	213.05	13963000	3515500	12994000	4030300	237	237	997420	815430	12966000	2700100	945080	809310	12049000	3221000	23	23	214	214	20.1	72.7	19570000000	1119300000
Agfg2;Agfg1	-0.543236	-2.08052	-1.59818	tr|Q3TBU7|Q3TBU7_MOUSE;sp|Q80WC7|AGFG2_MOUSE;tr|Q3U2K8|Q3U2K8_MOUSE;tr|A0A087WNV1|A0A087WNV1_MOUSE;tr|A0A087WSR7|A0A087WSR7_MOUSE;sp|Q8K2K6|AGFG1_MOUSE;tr|A0A087WR52|A0A087WR52_MOUSE;tr|A0A087WRL1|A0A087WRL1_MOUSE	tr|Q3TBU7|Q3TBU7_MOUSE;sp|Q80WC7|AGFG2_MOUSE;tr|Q3U2K8|Q3U2K8_MOUSE;tr|A0A087WNV1|A0A087WNV1_MOUSE;tr|A0A087WSR7|A0A087WSR7_MOUSE;sp|Q8K2K6|AGFG1_MOUSE;tr|A0A087WR52|A0A087WR52_MOUSE	4;4;4;2;2;2;2;1	4;4;4;2;2;2;2;1	4;4;4;2;2;2;2;1	>tr|Q3TBU7|Q3TBU7_MOUSE Arf-GAP domain and FG repeat-containing protein 2 (Fragment) OS=Mus musculus GN=Agfg2 PE=2 SV=1;>sp|Q80WC7|AGFG2_MOUSE Arf-GAP domain and FG repeat-containing protein 2 OS=Mus musculus GN=Agfg2 PE=1 SV=1;>tr|Q3U2K8|Q3U2K8_MOUSE Arf-	8	4	4	4	1	3	1	3	1	3	9.1	9.1	9.1	41.739	406	406;479;490;521;537;561;580;201	0	3.8405	416380	141120	388550	153710	9	9	70049	48023	346330	93098	66096	48296	322450	105420	1	1	8	8	3.2	5.9	87037000	0
Hist1h2al;Hist2h2ac;Hist2h2aa1;Hist1h2aa;Hist2h2ab	NA	-1.3466	-1.1986	tr|F8WIX8|F8WIX8_MOUSE;sp|Q64523|H2A2C_MOUSE;sp|Q6GSS7|H2A2A_MOUSE;tr|Q8CGP4|Q8CGP4_MOUSE;sp|Q64522|H2A2B_MOUSE;tr|Q8R029|Q8R029_MOUSE;tr|Q3UA95|Q3UA95_MOUSE	tr|F8WIX8|F8WIX8_MOUSE;sp|Q64523|H2A2C_MOUSE;sp|Q6GSS7|H2A2A_MOUSE;tr|Q8CGP4|Q8CGP4_MOUSE;sp|Q64522|H2A2B_MOUSE	6;6;6;4;4;1;1	6;6;6;4;4;1;1	1;1;1;0;1;0;0	>tr|F8WIX8|F8WIX8_MOUSE Histone H2A OS=Mus musculus GN=Hist1h2al PE=3 SV=1;>sp|Q64523|H2A2C_MOUSE Histone H2A type 2-C OS=Mus musculus GN=Hist2h2ac PE=1 SV=3;>sp|Q6GSS7|H2A2A_MOUSE Histone H2A type 2-A OS=Mus musculus GN=Hist2h2aa1 PE=1 SV=3;>tr|Q8CGP4|Q8C	7	6	6	1	0	6	0	6	0	1	62.4	62.4	23.2	13.607	125	125;129;130;129;130;90;105	0	24.424	1344800	601230	1259300	630850	24	24	0	0	1344800	601230	0	0	1259300	630850	0	0	24	24	0	62.4	3517700000	0
Eps15l1	NA	-1.34066	-1.19267	sp|Q60902|EP15R_MOUSE	sp|Q60902|EP15R_MOUSE	9	9	9	>sp|Q60902|EP15R_MOUSE Epidermal growth factor receptor substrate 15-like 1 OS=Mus musculus GN=Eps15l1 PE=1 SV=3	1	9	9	9	0	9	0	9	0	9	13.8	13.8	13.8	99.307	907	907	0	25.9	735900	330360	689140	346460	22	22	0	0	735900	330360	0	0	689140	346460	0	0	22	22	0	13.8	340360000	0
Itsn2	NA	-1.32159	-1.17359	tr|E9QNG1|E9QNG1_MOUSE;sp|Q9Z0R6|ITSN2_MOUSE	tr|E9QNG1|E9QNG1_MOUSE;sp|Q9Z0R6|ITSN2_MOUSE	10;10	10;10	10;10	>tr|E9QNG1|E9QNG1_MOUSE Intersectin-2 OS=Mus musculus GN=Itsn2 PE=1 SV=1;>sp|Q9Z0R6|ITSN2_MOUSE Intersectin-2 OS=Mus musculus GN=Itsn2 PE=1 SV=2	2	10	10	10	0	10	0	10	0	10	8.3	8.3	8.3	188.78	1658	1658;1659	0	30.654	534760	243260	500880	254720	13	13	0	0	534760	243260	0	0	500880	254720	0	0	13	13	0	8.3	342590000	0
Hist1h2bp;Hist1h2bk;Hist1h2bb;Hist1h2bf;Hist1h2br;Hist3h2ba;Hist3h2bb;Hist1h2bc;Hist2h2bb;Hist1h2bh;Hist1h2bm;Hist1h2ba;Hist2h2be	-0.421355	-1.35444	-0.915538	sp|Q8CGP2|H2B1P_MOUSE;sp|Q8CGP1|H2B1K_MOUSE;sp|Q64475|H2B1B_MOUSE;sp|P10853|H2B1F_MOUSE;tr|Q8CBB6|Q8CBB6_MOUSE;sp|Q9D2U9|H2B3A_MOUSE;sp|Q8CGP0|H2B3B_MOUSE;sp|Q6ZWY9|H2B1C_MOUSE;sp|Q64525|H2B2B_MOUSE;sp|Q64478|H2B1H_MOUSE;sp|P10854|H2B1M_MOUSE;sp|P70696|H2B1A_MOUSE;sp|Q64524|H2B2E_MOUSE;tr|G3X9D5|G3X9D5_MOUSE	sp|Q8CGP2|H2B1P_MOUSE;sp|Q8CGP1|H2B1K_MOUSE;sp|Q64475|H2B1B_MOUSE;sp|P10853|H2B1F_MOUSE;tr|Q8CBB6|Q8CBB6_MOUSE;sp|Q9D2U9|H2B3A_MOUSE;sp|Q8CGP0|H2B3B_MOUSE;sp|Q6ZWY9|H2B1C_MOUSE;sp|Q64525|H2B2B_MOUSE;sp|Q64478|H2B1H_MOUSE;sp|P10854|H2B1M_MOUSE;sp|P70696|H2B1A_MOUSE;sp|Q64524|H2B2E_MOUSE	7;7;7;7;7;6;6;6;6;6;6;6;5;2	7;7;7;7;7;6;6;6;6;6;6;6;5;2	7;7;7;7;7;6;6;6;6;6;6;6;5;2	>sp|Q8CGP2|H2B1P_MOUSE Histone H2B type 1-P OS=Mus musculus GN=Hist1h2bp PE=1 SV=3;>sp|Q8CGP1|H2B1K_MOUSE Histone H2B type 1-K OS=Mus musculus GN=Hist1h2bk PE=1 SV=3;>sp|Q64475|H2B1B_MOUSE Histone H2B type 1-B OS=Mus musculus GN=Hist1h2bb PE=1 SV=3;>sp|P10	14	7	7	7	3	7	3	7	3	7	50.8	50.8	50.8	13.992	126	126;126;126;126;134;126;126;126;126;126;126;127;126;120	0	19.266	2726500	1483200	2561100	1523100	55	55	898690	670420	1827800	812740	849610	669790	1711500	853340	14	14	41	41	27.8	50.8	2462800000	612710000
Scyl2	NA	-1.04314	-0.895149	tr|G5E8J9|G5E8J9_MOUSE;sp|Q8CFE4|SCYL2_MOUSE;tr|Q80UY7|Q80UY7_MOUSE	tr|G5E8J9|G5E8J9_MOUSE;sp|Q8CFE4|SCYL2_MOUSE;tr|Q80UY7|Q80UY7_MOUSE	10;10;5	10;10;5	10;10;5	>tr|G5E8J9|G5E8J9_MOUSE SCY1-like protein 2 OS=Mus musculus GN=Scyl2 PE=1 SV=1;>sp|Q8CFE4|SCYL2_MOUSE SCY1-like protein 2 OS=Mus musculus GN=Scyl2 PE=1 SV=1;>tr|Q80UY7|Q80UY7_MOUSE SCY1-like protein 2 (Fragment) OS=Mus musculus GN=Scyl2 PE=2 SV=1	3	10	10	10	0	10	0	10	0	10	14.1	14.1	14.1	103.19	929	929;930;274	0	45.127	945650	521750	888490	535060	31	31	0	0	945650	521750	0	0	888490	535060	0	0	31	31	0	14.1	597830000	0
Smap2	NA	-0.993159	-0.845167	sp|Q7TN29|SMAP2_MOUSE	sp|Q7TN29|SMAP2_MOUSE	3	3	3	>sp|Q7TN29|SMAP2_MOUSE Stromal membrane-associated protein 2 OS=Mus musculus GN=Smap2 PE=1 SV=1	1	3	3	3	0	3	0	3	0	3	9.3	9.3	9.3	46.577	428	428	0	5.2731	200810	114700	188790	117230	5	5	0	0	200810	114700	0	0	188790	117230	0	0	5	5	0	9.3	97876000	0
Hist1h4a	-0.385952	-1.03664	-0.829994	sp|P62806|H4_MOUSE	sp|P62806|H4_MOUSE	9	9	9	>sp|P62806|H4_MOUSE Histone H4 OS=Mus musculus GN=Hist1h4a PE=1 SV=2	1	9	9	9	1	9	1	9	1	9	59.2	59.2	59.2	11.367	103	103	0	26.589	2873400	1658600	2701900	1693400	63	63	313840	239940	2559600	1418600	296870	239280	2405100	1454100	3	3	60	60	7.8	59.2	3809000000	192740000
Ncf1	NA	-0.905253	-0.757261	tr|S4R293|S4R293_MOUSE;sp|Q09014|NCF1_MOUSE;tr|F8WH69|F8WH69_MOUSE	tr|S4R293|S4R293_MOUSE;sp|Q09014|NCF1_MOUSE;tr|F8WH69|F8WH69_MOUSE	5;5;5	5;5;5	5;5;5	>tr|S4R293|S4R293_MOUSE Neutrophil cytosol factor 1 OS=Mus musculus GN=Ncf1 PE=4 SV=1;>sp|Q09014|NCF1_MOUSE Neutrophil cytosol factor 1 OS=Mus musculus GN=Ncf1 PE=2 SV=3;>tr|F8WH69|F8WH69_MOUSE Neutrophil cytosol factor 1 OS=Mus musculus GN=Ncf1 PE=4 SV=1	3	5	5	5	0	5	0	5	0	5	13	13	13	43.088	377	377;390;404	0	3.4987	353780	214770	332980	218260	11	11	0	0	353780	214770	0	0	332980	218260	0	0	11	11	0	13	146060000	0
Nup54	NA	-0.845664	-0.697672	sp|Q8BTS4|NUP54_MOUSE	sp|Q8BTS4|NUP54_MOUSE	8	8	8	>sp|Q8BTS4|NUP54_MOUSE Nuclear pore complex protein Nup54 OS=Mus musculus GN=Nup54 PE=1 SV=1	1	8	8	8	0	8	0	8	0	8	21	21	21	55.731	510	510	0	18.278	503310	318430	474110	322410	19	19	0	0	503310	318430	0	0	474110	322410	0	0	19	19	0	21	410210000	0
Pld4	NA	-0.808565	-0.660573	sp|Q8BG07|PLD4_MOUSE	sp|Q8BG07|PLD4_MOUSE	3	3	3	>sp|Q8BG07|PLD4_MOUSE Phospholipase D4 OS=Mus musculus GN=Pld4 PE=2 SV=1	1	3	3	3	0	3	0	3	0	3	6.8	6.8	6.8	56.153	503	503	0.0019305	2.0409	234660	152330	221160	153900	5	5	0	0	234660	152330	0	0	221160	153900	0	0	5	5	0	6.8	136090000	0
Dsp	-0.426226	-0.804279	-0.65011	tr|E9PZW0|E9PZW0_MOUSE;sp|E9Q557|DESP_MOUSE	tr|E9PZW0|E9PZW0_MOUSE;sp|E9Q557|DESP_MOUSE	5;5	5;5	5;5	>tr|E9PZW0|E9PZW0_MOUSE Desmoplakin OS=Mus musculus GN=Dsp PE=1 SV=1;>sp|E9Q557|DESP_MOUSE Desmoplakin OS=Mus musculus GN=Dsp PE=1 SV=1	2	5	5	5	1	4	1	4	1	4	2.9	2.9	2.9	261.42	2284	2284;2883	0	7.79	187910	122870	177130	124060	6	6	5661.6	4209.3	182250	118660	5351.9	4206.4	171770	119850	1	1	5	5	0.6	2.3	66410000	4036200
1700009N14Rik;Rasl2-9;Ran	NA	-0.794996	-0.647004	tr|Q14AA6|Q14AA6_MOUSE;sp|Q61820|RANT_MOUSE;sp|P62827|RAN_MOUSE	tr|Q14AA6|Q14AA6_MOUSE;sp|Q61820|RANT_MOUSE;sp|P62827|RAN_MOUSE	1;1;1	1;1;1	1;1;1	>tr|Q14AA6|Q14AA6_MOUSE MCG49183 OS=Mus musculus GN=1700009N14Rik PE=2 SV=1;>sp|Q61820|RANT_MOUSE GTP-binding nuclear protein Ran, testis-specific isoform OS=Mus musculus GN=Rasl2-9 PE=2 SV=1;>sp|P62827|RAN_MOUSE GTP-binding nuclear protein Ran OS=Mus musc	3	1	1	1	0	1	0	1	0	1	3.7	3.7	3.7	24.357	216	216;216;216	0.0077055	0.9068	57175	37466	53896	37820	1	1	0	0	57175	37466	0	0	53896	37820	0	0	1	1	0	3.7	18103000	0
Slc37a2	-0.441108	-0.998121	-0.637414	sp|Q9WU81|SPX2_MOUSE;tr|Q8R070|Q8R070_MOUSE	sp|Q9WU81|SPX2_MOUSE	6;1	6;1	6;1	>sp|Q9WU81|SPX2_MOUSE Sugar phosphate exchanger 2 OS=Mus musculus GN=Slc37a2 PE=1 SV=1	2	6	6	6	6	6	6	6	6	6	19.8	19.8	19.8	55.072	501	501;531	0	123.6	4027700	2656900	3797300	2680600	80	80	2185900	1608500	1841800	1048400	2065900	1608700	1731500	1071900	28	28	52	52	19.8	19.8	4159000000	1816200000
Rprd1b	NA	-0.774428	-0.626436	sp|Q9CSU0|RPR1B_MOUSE	sp|Q9CSU0|RPR1B_MOUSE	1	1	1	>sp|Q9CSU0|RPR1B_MOUSE Regulation of nuclear pre-mRNA domain-containing protein 1B OS=Mus musculus GN=Rprd1b PE=1 SV=2	1	1	1	1	0	1	0	1	0	1	4.6	4.6	4.6	36.883	326	326	0	2.9286	11871	7890.6	11193	7955.7	1	1	0	0	11871	7890.6	0	0	11193	7955.7	0	0	1	1	0	4.6	25554000	0
Hist1h3b;Hist1h3a	-0.252258	-0.97065	-0.612158	sp|P84228|H32_MOUSE;sp|P68433|H31_MOUSE	sp|P84228|H32_MOUSE;sp|P68433|H31_MOUSE	7;6	7;6	2;1	>sp|P84228|H32_MOUSE Histone H3.2 OS=Mus musculus GN=Hist1h3b PE=1 SV=2;>sp|P68433|H31_MOUSE Histone H3.1 OS=Mus musculus GN=Hist1h3a PE=1 SV=2	2	7	7	2	4	7	4	7	1	2	55.1	55.1	30.1	15.388	136	136;136	0	30.394	2643800	1774800	2493500	1788000	48	48	931870	781620	1711900	993190	883570	774400	1609900	1013600	9	9	39	39	23.5	55.1	6112300000	379430000
Tlr7	-0.555796	-0.764555	-0.601799	sp|P58681|TLR7_MOUSE;tr|A2AHJ2|A2AHJ2_MOUSE;tr|A2AHJ1|A2AHJ1_MOUSE	sp|P58681|TLR7_MOUSE	13;1;1	13;1;1	13;1;1	>sp|P58681|TLR7_MOUSE Toll-like receptor 7 OS=Mus musculus GN=Tlr7 PE=1 SV=1	3	13	13	13	12	10	12	10	12	10	16.6	16.6	16.6	121.84	1050	1050;47;49	0	51.179	2729300	1845400	2574500	1857900	52	52	1811600	1231200	917700	614180	1709100	1239100	865470	618890	27	27	25	25	14.6	12.6	1432100000	809880000
Hnrnpu	NA	-0.733731	-0.585739	tr|G3XA10|G3XA10_MOUSE;sp|Q8VEK3|HNRPU_MOUSE	tr|G3XA10|G3XA10_MOUSE;sp|Q8VEK3|HNRPU_MOUSE	3;3	3;3	3;3	>tr|G3XA10|G3XA10_MOUSE Heterogeneous nuclear ribonucleoprotein U, isoform CRA_b OS=Mus musculus GN=Hnrnpu PE=1 SV=1;>sp|Q8VEK3|HNRPU_MOUSE Heterogeneous nuclear ribonucleoprotein U OS=Mus musculus GN=Hnrnpu PE=1 SV=1	2	3	3	3	0	3	0	3	0	3	3	3	3	86.805	793	793;800	0.001955	2.2243	162890	111370	153680	112030	4	4	0	0	162890	111370	0	0	153680	112030	0	0	4	4	0	3	118460000	0
Atp6v1e1	-0.555294	-0.692211	-0.57333	sp|P50518|VATE1_MOUSE;sp|Q9D593|VATE2_MOUSE	sp|P50518|VATE1_MOUSE	11;3	11;3	11;3	>sp|P50518|VATE1_MOUSE V-type proton ATPase subunit E 1 OS=Mus musculus GN=Atp6v1e1 PE=1 SV=2	2	11	11	11	9	10	9	10	9	10	47.3	47.3	47.3	26.157	226	226;226	0	45.497	3035300	2093200	2864400	2104100	79	79	1789200	1216400	1246100	876850	1687900	1224100	1176500	879990	32	32	47	47	41.2	42.5	3929300000	1699600000
Prdx1	-0.404922	-0.901079	-0.571142	sp|P35700|PRDX1_MOUSE;tr|B1AXW5|B1AXW5_MOUSE;tr|B1AXW6|B1AXW6_MOUSE;tr|B1AXW4|B1AXW4_MOUSE	sp|P35700|PRDX1_MOUSE;tr|B1AXW5|B1AXW5_MOUSE;tr|B1AXW6|B1AXW6_MOUSE	12;10;10;5	12;10;10;5	11;9;9;5	>sp|P35700|PRDX1_MOUSE Peroxiredoxin-1 OS=Mus musculus GN=Prdx1 PE=1 SV=1;>tr|B1AXW5|B1AXW5_MOUSE Peroxiredoxin-1 (Fragment) OS=Mus musculus GN=Prdx1 PE=1 SV=3;>tr|B1AXW6|B1AXW6_MOUSE Peroxiredoxin-1 (Fragment) OS=Mus musculus GN=Prdx1 PE=1 SV=1	4	12	12	11	7	10	7	10	6	9	67.8	67.8	67.8	22.176	199	199;170;176;123	0	22.891	4309900	2976700	4067300	2991800	48	48	2421200	1826900	1888700	1149900	2289600	1823600	1777800	1168200	17	17	31	31	29.6	60.8	2906500000	1501200000
Mfsd1	-0.555776	-0.677567	-0.565581	sp|Q9DC37|MFSD1_MOUSE	sp|Q9DC37|MFSD1_MOUSE	6	6	6	>sp|Q9DC37|MFSD1_MOUSE Major facilitator superfamily domain-containing protein 1 OS=Mus musculus GN=Mfsd1 PE=1 SV=1	1	6	6	6	5	3	5	3	5	3	18.5	18.5	18.5	51.396	464	464	0	22.585	1075400	745610	1015000	749160	28	28	603240	409980	472150	335630	569090	412600	445860	336560	13	13	15	15	16.4	6.9	1579400000	1373100000
Mfge8	0.535507	0.59153	0.561266	sp|P21956|MFGM_MOUSE	sp|P21956|MFGM_MOUSE	6	6	6	>sp|P21956|MFGM_MOUSE Lactadherin OS=Mus musculus GN=Mfge8 PE=1 SV=3	1	6	6	6	3	5	3	5	3	5	17.3	17.3	17.3	51.24	463	463	0	17.457	420360	636470	407090	611640	12	12	315640	457060	104720	179410	305040	440000	102040	171640	6	6	6	6	7.1	15.1	504030000	374610000
Ftl1;Ftl2	0.35138	0.644848	0.648029	tr|Q9CPX4|Q9CPX4_MOUSE;sp|P29391|FRIL1_MOUSE;sp|P49945|FRIL2_MOUSE;tr|H3BKD3|H3BKD3_MOUSE	tr|Q9CPX4|Q9CPX4_MOUSE;sp|P29391|FRIL1_MOUSE;sp|P49945|FRIL2_MOUSE;tr|H3BKD3|H3BKD3_MOUSE	4;4;3;2	4;4;3;2	4;4;3;2	>tr|Q9CPX4|Q9CPX4_MOUSE Ferritin OS=Mus musculus GN=Ftl1 PE=2 SV=1;>sp|P29391|FRIL1_MOUSE Ferritin light chain 1 OS=Mus musculus GN=Ftl1 PE=1 SV=2;>sp|P49945|FRIL2_MOUSE Ferritin light chain 2 OS=Mus musculus GN=Ftl2 PE=2 SV=2;>tr|H3BKD3|H3BKD3_MOUSE Ferri	4	4	4	4	2	4	2	4	2	4	25.7	25.7	25.7	20.772	183	183;183;183;84	0	11.557	365650	587950	355140	563740	13	13	123370	157240	242280	430710	118590	152200	236550	411550	3	3	10	10	12.6	25.7	770090000	316400000
Vim	-0.128456	1.41686	0.655222	sp|P20152|VIME_MOUSE;tr|A2AKJ2|A2AKJ2_MOUSE;tr|G5E846|G5E846_MOUSE;sp|P15331|PERI_MOUSE;tr|G3X981|G3X981_MOUSE;sp|P03995|GFAP_MOUSE;tr|D3YZ35|D3YZ35_MOUSE;CON__Q8N1N4-2;CON__Q7RTT2;sp|P08551|NFL_MOUSE;sp|P08553|NFM_MOUSE	sp|P20152|VIME_MOUSE	47;8;4;4;4;2;1;1;1;1;1	47;8;4;4;4;2;1;1;1;1;1	41;8;2;2;2;1;0;0;0;0;0	>sp|P20152|VIME_MOUSE Vimentin OS=Mus musculus GN=Vim PE=1 SV=3	11	47	47	41	37	47	37	47	31	41	86.9	86.9	78.8	53.687	466	466;102;475;475;507;430;470;521;521;543;848	0	323.31	36010000	58192000	34982000	55787000	861	862	24094000	22020000	11915000	36171000	22900000	21696000	12082000	34091000	245	245	616	617	80.3	86.9	140300000000	41396000000
Rps27l	0.530646	0.834661	0.664994	sp|Q6ZWY3|RS27L_MOUSE;tr|D6RH49|D6RH49_MOUSE;tr|D3YYB0|D3YYB0_MOUSE	sp|Q6ZWY3|RS27L_MOUSE;tr|D6RH49|D6RH49_MOUSE;tr|D3YYB0|D3YYB0_MOUSE	3;2;2	1;1;1	1;1;1	>sp|Q6ZWY3|RS27L_MOUSE 40S ribosomal protein S27-like OS=Mus musculus GN=Rps27l PE=2 SV=3;>tr|D6RH49|D6RH49_MOUSE 40S ribosomal protein S27 OS=Mus musculus GN=Rps27l PE=3 SV=1;>tr|D3YYB0|D3YYB0_MOUSE 40S ribosomal protein S27 OS=Mus musculus GN=Rps27l PE=3	3	3	1	1	3	3	1	1	1	1	38.1	13.1	13.1	9.4771	84	84;77;105	0	4.487	243230	395730	236370	379270	7	7	166730	240620	76495	155110	161110	231670	75258	147610	2	2	5	5	38.1	38.1	1629400000	355710000
Fam213a	NA	1.03037	1.17836	sp|Q9CYH2|F213A_MOUSE;tr|Q3U125|Q3U125_MOUSE	sp|Q9CYH2|F213A_MOUSE;tr|Q3U125|Q3U125_MOUSE	1;1	1;1	1;1	>sp|Q9CYH2|F213A_MOUSE Redox-regulatory protein FAM213A OS=Mus musculus GN=Fam213a PE=1 SV=2;>tr|Q3U125|Q3U125_MOUSE Redox-regulatory protein FAM213A OS=Mus musculus GN=Fam213a PE=2 SV=1	2	1	1	1	0	1	0	1	0	1	5	5	5	24.394	218	218;229	0.0019066	1.9733	4133.2	9598.6	4102.9	9100.6	1	1	0	0	4133.2	9598.6	0	0	4102.9	9100.6	0	0	1	1	0	5	17074000	0
Slc12a9	-0.532078	-0.671059	-0.556403	sp|Q99MR3|S12A9_MOUSE	sp|Q99MR3|S12A9_MOUSE	4	4	4	>sp|Q99MR3|S12A9_MOUSE Solute carrier family 12 member 9 OS=Mus musculus GN=Slc12a9 PE=1 SV=2	1	4	4	4	3	3	3	3	3	3	4.9	4.9	4.9	96.329	914	914	0	7.754	643590	449070	607500	450990	17	17	452810	312840	190780	136230	427330	314430	180180	136560	9	9	8	8	3.6	4.2	319720000	190810000
Hmgb2	-0.552426	-0.607725	-0.546439	sp|P30681|HMGB2_MOUSE;tr|A2AP78|A2AP78_MOUSE;tr|G5E920|G5E920_MOUSE;sp|O54879|HMGB3_MOUSE	sp|P30681|HMGB2_MOUSE	4;1;1;1	3;1;1;1	3;1;1;1	>sp|P30681|HMGB2_MOUSE High mobility group protein B2 OS=Mus musculus GN=Hmgb2 PE=1 SV=3	4	4	3	3	2	4	2	3	2	3	15.7	12.4	12.4	24.162	210	210;159;200;200	0.0027223	1.4132	352010	247320	332330	248240	10	10	236080	160820	115930	86497	222730	161820	109600	86415	5	5	5	5	9	15.7	256410000	145200000
Nupl1	NA	-0.686025	-0.538033	sp|Q8R332|NUPL1_MOUSE	sp|Q8R332|NUPL1_MOUSE	5	5	5	>sp|Q8R332|NUPL1_MOUSE Nucleoporin p58/p45 OS=Mus musculus GN=Nupl1 PE=1 SV=1	1	5	5	5	0	5	0	5	0	5	11.8	11.8	11.8	59.445	587	587	0	15.391	187180	132280	176730	132710	7	7	0	0	187180	132280	0	0	176730	132710	0	0	7	7	0	11.8	141150000	0
Slc35f6	-0.477519	-0.733401	-0.537258	sp|Q8VE96|S35F6_MOUSE;tr|D6RHL1|D6RHL1_MOUSE;tr|D6RFU7|D6RFU7_MOUSE	sp|Q8VE96|S35F6_MOUSE	5;1;1	5;1;1	5;1;1	>sp|Q8VE96|S35F6_MOUSE Solute carrier family 35 member F6 OS=Mus musculus GN=Slc35f6 PE=2 SV=1	3	5	5	5	4	4	4	4	4	4	21.5	21.5	21.5	40.978	372	372;51;55	0	44.934	1285500	908950	1213800	911860	41	41	885990	635710	399550	273240	836840	637010	376990	274850	22	22	19	19	14.2	19.6	1600900000	1088800000
Lamtor4	NA	-0.677895	-0.529903	sp|Q8CF66|LTOR4_MOUSE	sp|Q8CF66|LTOR4_MOUSE	1	1	1	>sp|Q8CF66|LTOR4_MOUSE Ragulator complex protein LAMTOR4 OS=Mus musculus GN=Lamtor4 PE=2 SV=2	1	1	1	1	0	1	0	1	0	1	18.2	18.2	18.2	10.678	99	99	0	4.0738	87122	61917	82271	62090	4	4	0	0	87122	61917	0	0	82271	62090	0	0	4	4	0	18.2	77006000	0
Gm8991;Hnrnpa3;Gm6793;Gm9242;Gm17190	NA	-0.668552	-0.520559	tr|E9Q7H5|E9Q7H5_MOUSE;tr|A2AL12|A2AL12_MOUSE;tr|B2RXM2|B2RXM2_MOUSE;tr|J3QNY1|J3QNY1_MOUSE;sp|Q8BG05|ROA3_MOUSE;tr|V9GX38|V9GX38_MOUSE	tr|E9Q7H5|E9Q7H5_MOUSE;tr|A2AL12|A2AL12_MOUSE;tr|B2RXM2|B2RXM2_MOUSE;tr|J3QNY1|J3QNY1_MOUSE;sp|Q8BG05|ROA3_MOUSE;tr|V9GX38|V9GX38_MOUSE	2;2;2;2;2;1	2;2;2;2;2;1	2;2;2;2;2;1	>tr|E9Q7H5|E9Q7H5_MOUSE Uncharacterized protein OS=Mus musculus GN=Gm8991 PE=4 SV=1;>tr|A2AL12|A2AL12_MOUSE Heterogeneous nuclear ribonucleoprotein A3 OS=Mus musculus GN=Hnrnpa3 PE=4 SV=1;>tr|B2RXM2|B2RXM2_MOUSE EG627828 protein OS=Mus musculus GN=Gm6793 P	6	2	2	2	0	2	0	2	0	2	9.3	9.3	9.3	32.574	300	300;318;351;357;379;357	0	3.1148	60350	43169	56998	43268	2	2	0	0	60350	43169	0	0	56998	43268	0	0	2	2	0	9.3	63514000	0
Asah1	-0.57414	-0.602914	-0.520088	sp|Q9WV54|ASAH1_MOUSE;tr|D3Z015|D3Z015_MOUSE;tr|D3Z505|D3Z505_MOUSE	sp|Q9WV54|ASAH1_MOUSE	12;5;3	12;5;3	12;5;3	>sp|Q9WV54|ASAH1_MOUSE Acid ceramidase OS=Mus musculus GN=Asah1 PE=1 SV=1	3	12	12	12	6	11	6	11	6	11	34.8	34.8	34.8	44.669	394	394;216;120	0	52.426	2076600	1485900	1961300	1489200	71	71	885410	594140	1191200	891740	835060	598570	1126200	890670	27	27	44	44	21.8	28.2	1877200000	561300000
Ctsh	-0.46241	-0.661556	-0.506595	tr|A0A087WR20|A0A087WR20_MOUSE;sp|P49935|CATH_MOUSE	tr|A0A087WR20|A0A087WR20_MOUSE;sp|P49935|CATH_MOUSE	1;1	1;1	1;1	>tr|A0A087WR20|A0A087WR20_MOUSE Cathepsin H, isoform CRA_a (Fragment) OS=Mus musculus GN=Ctsh PE=4 SV=1;>sp|P49935|CATH_MOUSE Pro-cathepsin H OS=Mus musculus GN=Ctsh PE=2 SV=2	2	1	1	1	1	1	1	1	1	1	5.2	5.2	5.2	32.491	291	291;333	0	5.6865	107150	77391	101220	77510	6	6	59109	42858	48042	34532	55843	42911	45378	34598	3	3	3	3	5.2	5.2	78919000	13829000
Atp6v1c1	-0.47066	-0.639477	-0.502672	sp|Q9Z1G3|VATC1_MOUSE;tr|D3Z5W3|D3Z5W3_MOUSE;sp|Q99L60|VATC2_MOUSE	sp|Q9Z1G3|VATC1_MOUSE	14;1;1	14;1;1	14;1;1	>sp|Q9Z1G3|VATC1_MOUSE V-type proton ATPase subunit C 1 OS=Mus musculus GN=Atp6v1c1 PE=1 SV=4	3	14	14	14	11	13	11	13	11	13	39.3	39.3	39.3	43.887	382	382;357;427	0	34.687	4069400	2947200	3844500	2951100	72	72	2555300	1842200	1514100	1105100	2413800	1845200	1430700	1105900	34	34	38	38	28.8	37.2	2679200000	1723400000
Stom	-0.499574	-0.589385	-0.501506	sp|P54116|STOM_MOUSE	sp|P54116|STOM_MOUSE	13	13	13	>sp|P54116|STOM_MOUSE Erythrocyte band 7 integral membrane protein OS=Mus musculus GN=Stom PE=1 SV=3	1	13	13	13	13	12	13	12	13	12	61.6	61.6	61.6	31.375	284	284	0	159.61	7817800	5666500	7385800	5673700	159	159	4915600	3473500	2902100	2193000	4641300	3484800	2744500	2188900	86	86	73	73	61.6	60.6	10957000000	7101200000
Vwa5a	NA	-0.64773	-0.499738	sp|Q99KC8|VMA5A_MOUSE;tr|F6TIL5|F6TIL5_MOUSE	sp|Q99KC8|VMA5A_MOUSE	4;1	4;1	4;1	>sp|Q99KC8|VMA5A_MOUSE von Willebrand factor A domain-containing protein 5A OS=Mus musculus GN=Vwa5a PE=1 SV=2	2	4	4	4	0	4	0	4	0	4	6.3	6.3	6.3	87.142	793	793;137	0	8.3583	240730	174700	227440	174900	11	11	0	0	240730	174700	0	0	227440	174900	0	0	11	11	0	6.3	149330000	0
Adpgk	-0.435861	-0.659384	-0.495094	sp|Q8VDL4|ADPGK_MOUSE	sp|Q8VDL4|ADPGK_MOUSE	3	3	3	>sp|Q8VDL4|ADPGK_MOUSE ADP-dependent glucokinase OS=Mus musculus GN=Adpgk PE=1 SV=2	1	3	3	3	2	1	2	1	2	1	9.7	9.7	9.7	53.902	496	496	0	10.237	47446	34543	44829	34575	3	3	20844	15394	26602	19150	19701	15391	25128	19184	2	2	1	1	8.1	1.6	20057000	20057000
Hnrnpd;Hnrnpdl;Gm21379	NA	-0.643011	-0.495019	tr|E9Q5B6|E9Q5B6_MOUSE;tr|F6ZV59|F6ZV59_MOUSE;tr|G5E8G0|G5E8G0_MOUSE;sp|Q9Z130|HNRDL_MOUSE;tr|F6VQH5|F6VQH5_MOUSE;tr|G3X9W0|G3X9W0_MOUSE;sp|Q60668|HNRPD_MOUSE;tr|Q9D3U4|Q9D3U4_MOUSE	tr|E9Q5B6|E9Q5B6_MOUSE;tr|F6ZV59|F6ZV59_MOUSE;tr|G5E8G0|G5E8G0_MOUSE;sp|Q9Z130|HNRDL_MOUSE;tr|F6VQH5|F6VQH5_MOUSE;tr|G3X9W0|G3X9W0_MOUSE;sp|Q60668|HNRPD_MOUSE;tr|Q9D3U4|Q9D3U4_MOUSE	1;1;1;1;1;1;1;1	1;1;1;1;1;1;1;1	1;1;1;1;1;1;1;1	>tr|E9Q5B6|E9Q5B6_MOUSE Heterogeneous nuclear ribonucleoprotein D0 (Fragment) OS=Mus musculus GN=Hnrnpd PE=1 SV=1;>tr|F6ZV59|F6ZV59_MOUSE Heterogeneous nuclear ribonucleoprotein D0 (Fragment) OS=Mus musculus GN=Hnrnpd PE=1 SV=1;>tr|G5E8G0|G5E8G0_MOUSE Hete	8	1	1	1	0	1	0	1	0	1	7.5	7.5	7.5	12.139	107	107;216;287;301;323;336;355;565	0.0019157	2.0026	19212	13988	18153	14001	1	1	0	0	19212	13988	0	0	18153	14001	0	0	1	1	0	7.5	9614400	0
Syk	-0.0881833	-0.699351	-0.487266	tr|E9PWE9|E9PWE9_MOUSE;sp|P48025|KSYK_MOUSE	tr|E9PWE9|E9PWE9_MOUSE;sp|P48025|KSYK_MOUSE	12;12	12;12	12;12	>tr|E9PWE9|E9PWE9_MOUSE Tyrosine-protein kinase OS=Mus musculus GN=Syk PE=1 SV=1;>sp|P48025|KSYK_MOUSE Tyrosine-protein kinase SYK OS=Mus musculus GN=Syk PE=1 SV=2	2	12	12	12	3	11	3	11	3	11	25.4	25.4	25.4	66.066	583	583;629	0	36.541	761260	557250	719360	557530	23	23	101050	94966	660210	462280	96120	93408	623240	464120	4	4	19	19	9.8	20.4	739500000	90134000
Atp6v1b2	-0.25018	-0.916657	-0.484833	sp|P62814|VATB2_MOUSE;tr|Q91YH6|Q91YH6_MOUSE	sp|P62814|VATB2_MOUSE	27;7	27;7	27;7	>sp|P62814|VATB2_MOUSE V-type proton ATPase subunit B, brain isoform OS=Mus musculus GN=Atp6v1b2 PE=1 SV=1	2	27	27	27	21	25	21	25	21	25	72.4	72.4	72.4	56.55	511	511;513	0	231.72	10627000	7792200	10042000	7795100	236	236	5855300	4918300	4771600	2873900	5552000	4872400	4490400	2922700	107	107	129	129	63.2	65.2	8967700000	5286700000
Atp6v1h	-0.370414	-0.796484	-0.4848	sp|Q8BVE3|VATH_MOUSE	sp|Q8BVE3|VATH_MOUSE	14	14	14	>sp|Q8BVE3|VATH_MOUSE V-type proton ATPase subunit H OS=Mus musculus GN=Atp6v1h PE=1 SV=1	1	14	14	14	10	12	10	12	10	12	41.6	41.6	41.6	55.854	483	483	0	101.86	2434600	1785200	2300700	1785900	71	71	1621100	1252800	813430	532480	1533900	1248300	766770	537560	38	38	33	33	30.4	35	1891500000	1257300000
Map1lc3b	NA	-0.624217	-0.476225	sp|Q9CQV6|MLP3B_MOUSE;tr|M0QWC2|M0QWC2_MOUSE	sp|Q9CQV6|MLP3B_MOUSE;tr|M0QWC2|M0QWC2_MOUSE	1;1	1;1	1;1	>sp|Q9CQV6|MLP3B_MOUSE Microtubule-associated proteins 1A/1B light chain 3B OS=Mus musculus GN=Map1lc3b PE=1 SV=3;>tr|M0QWC2|M0QWC2_MOUSE MCG14171, isoform CRA_b OS=Mus musculus GN=Map1lc3b PE=3 SV=1	2	1	1	1	0	1	0	1	0	1	11.2	11.2	11.2	14.617	125	125;160	0.0053428	1.2637	66754	49240	63091	49236	1	1	0	0	66754	49240	0	0	63091	49236	0	0	1	1	0	11.2	0	0
Flot1	-0.348606	-0.761334	-0.475142	sp|O08917|FLOT1_MOUSE;tr|G3UYU4|G3UYU4_MOUSE;tr|G3UZZ5|G3UZZ5_MOUSE;tr|G3UWW8|G3UWW8_MOUSE	sp|O08917|FLOT1_MOUSE;tr|G3UYU4|G3UYU4_MOUSE;tr|G3UZZ5|G3UZZ5_MOUSE;tr|G3UWW8|G3UWW8_MOUSE	6;5;3;3	6;5;3;3	6;5;3;3	>sp|O08917|FLOT1_MOUSE Flotillin-1 OS=Mus musculus GN=Flot1 PE=1 SV=1;>tr|G3UYU4|G3UYU4_MOUSE Flotillin-1 OS=Mus musculus GN=Flot1 PE=4 SV=1;>tr|G3UZZ5|G3UZZ5_MOUSE Flotillin-1 (Fragment) OS=Mus musculus GN=Flot1 PE=4 SV=1;>tr|G3UWW8|G3UWW8_MOUSE Flotillin	4	6	6	6	4	5	4	5	4	5	22	22	22	47.513	428	428;380;192;196	0	23.403	426030	314490	402660	314450	22	22	252390	198020	173640	116470	238900	197110	163760	117340	13	13	9	9	15.9	17.3	340140000	185540000
Tmem55b	-0.383657	-0.695784	-0.47276	tr|F8WHW3|F8WHW3_MOUSE;sp|Q3TWL2|TM55B_MOUSE;tr|E0CYE6|E0CYE6_MOUSE;tr|E0CZF6|E0CZF6_MOUSE;tr|E0CZ18|E0CZ18_MOUSE	tr|F8WHW3|F8WHW3_MOUSE;sp|Q3TWL2|TM55B_MOUSE;tr|E0CYE6|E0CYE6_MOUSE	7;7;4;2;2	7;7;4;2;2	7;7;4;2;2	>tr|F8WHW3|F8WHW3_MOUSE Type 1 phosphatidylinositol 4,5-bisphosphate 4-phosphatase OS=Mus musculus GN=Tmem55b PE=1 SV=1;>sp|Q3TWL2|TM55B_MOUSE Type 1 phosphatidylinositol 4,5-bisphosphate 4-phosphatase OS=Mus musculus GN=Tmem55b PE=1 SV=1;>tr|E0CYE6|E0CYE6	5	7	7	7	5	5	5	5	5	5	26.7	26.7	26.7	29.331	277	277;284;283;231;238	0	13.063	1069600	790870	1011000	790660	21	21	628210	481050	441380	309820	594270	479670	416690	310990	8	8	13	13	18.8	20.9	639430000	452250000
Cd151	-0.427518	-0.837213	-0.471543	sp|O35566|CD151_MOUSE	sp|O35566|CD151_MOUSE	3	3	3	>sp|O35566|CD151_MOUSE CD151 antigen OS=Mus musculus GN=Cd151 PE=2 SV=2	1	3	3	3	3	1	3	1	3	1	13	13	13	28.246	253	253	0	18.372	496060	367100	468880	366980	9	9	483080	358840	12982	8261.6	456640	358620	12231	8360.7	8	8	1	1	13	5.9	262010000	250430000
Lcp2	NA	-0.607873	-0.459881	sp|Q60787|LCP2_MOUSE;tr|B1ATD2|B1ATD2_MOUSE	sp|Q60787|LCP2_MOUSE;tr|B1ATD2|B1ATD2_MOUSE	1;1	1;1	1;1	>sp|Q60787|LCP2_MOUSE Lymphocyte cytosolic protein 2 OS=Mus musculus GN=Lcp2 PE=1 SV=2;>tr|B1ATD2|B1ATD2_MOUSE Lymphocyte cytosolic protein 2 OS=Mus musculus GN=Lcp2 PE=1 SV=1	2	1	1	1	0	1	0	1	0	1	3	3	3	60.238	533	533;534	0	3.4113	7533.4	5620.2	7122	5614.9	1	1	0	0	7533.4	5620.2	0	0	7122	5614.9	0	0	1	1	0	3	23905000	0
Atp6v1a	-0.265569	-0.825393	-0.439118	sp|P50516|VATA_MOUSE;tr|D3Z1B9|D3Z1B9_MOUSE;tr|D3YWH3|D3YWH3_MOUSE;tr|D3YZ23|D3YZ23_MOUSE	sp|P50516|VATA_MOUSE	35;11;6;1	35;11;6;1	35;11;6;1	>sp|P50516|VATA_MOUSE V-type proton ATPase catalytic subunit A OS=Mus musculus GN=Atp6v1a PE=1 SV=2	4	35	35	35	28	30	28	30	28	30	70.3	70.3	70.3	68.325	617	617;237;196;77	0	217.17	10026000	7588200	9481700	7573000	230	230	6098100	5067900	3928000	2520300	5780600	5024200	3701100	2548700	114	114	116	116	62.7	62.4	14765000000	8840000000
Picalm	-0.290033	-0.671035	-0.415532	sp|Q7M6Y3|PICAL_MOUSE	sp|Q7M6Y3|PICAL_MOUSE	3	3	3	>sp|Q7M6Y3|PICAL_MOUSE Phosphatidylinositol-binding clathrin assembly protein OS=Mus musculus GN=Picalm PE=1 SV=1	1	3	3	3	2	2	2	2	2	2	7.6	7.6	7.6	71.543	660	660	0	12.782	175400	134940	165940	134500	10	10	94051	76848	81348	58089	89114	76274	76827	58229	6	6	4	4	5.3	5.3	213490000	78206000
Cd68	-0.200138	-0.840196	-0.387255	sp|P31996|CD68_MOUSE	sp|P31996|CD68_MOUSE	5	5	5	>sp|P31996|CD68_MOUSE Macrosialin OS=Mus musculus GN=Cd68 PE=2 SV=1	1	5	5	5	5	4	5	4	5	4	19	19	19	34.817	326	326	0	30.225	4977600	3905200	4711500	3887100	69	69	3172300	2758700	1805300	1146500	3010800	2726700	1700700	1160500	34	34	35	35	19	16.9	21540000000	13268000000
Scarb2	-0.184419	-0.725424	-0.38043	sp|O35114|SCRB2_MOUSE	sp|O35114|SCRB2_MOUSE	7	7	7	>sp|O35114|SCRB2_MOUSE Lysosome membrane protein 2 OS=Mus musculus GN=Scarb2 PE=1 SV=3	1	7	7	7	5	6	5	6	5	6	21.5	21.5	21.5	54.043	478	478	0	44.776	1153100	908960	1091600	904450	33	33	605700	532500	547450	376460	575040	525950	516590	378510	13	13	20	20	17.2	16.5	893250000	414480000
Atp6v1d	-0.250158	-0.660891	-0.363401	sp|P57746|VATD_MOUSE	sp|P57746|VATD_MOUSE	10	10	10	>sp|P57746|VATD_MOUSE V-type proton ATPase subunit D OS=Mus musculus GN=Atp6v1d PE=1 SV=1	1	10	10	10	5	10	5	10	5	10	45.7	45.7	45.7	28.369	247	247	0	20.098	1052700	839670	996800	834810	26	26	684070	574610	368590	265060	648640	569250	348160	265560	11	11	15	15	27.9	45.7	796820000	452890000
Tmem55a	-0.156404	-0.595862	-0.341074	sp|Q9CZX7|TM55A_MOUSE	sp|Q9CZX7|TM55A_MOUSE	3	3	3	>sp|Q9CZX7|TM55A_MOUSE Type 2 phosphatidylinositol 4,5-bisphosphate 4-phosphatase OS=Mus musculus GN=Tmem55a PE=1 SV=1	1	3	3	3	1	3	1	3	1	3	16.7	16.7	16.7	28.038	257	257	0	8.072	489930	396880	464110	394150	10	10	196500	176140	293430	220740	186650	173760	277460	220390	2	2	8	8	2.7	16.7	365210000	175670000
Lamp2	-0.100669	-0.72033	-0.304932	sp|P17047|LAMP2_MOUSE	sp|P17047|LAMP2_MOUSE	8	8	8	>sp|P17047|LAMP2_MOUSE Lysosome-associated membrane glycoprotein 2 OS=Mus musculus GN=Lamp2 PE=2 SV=2	1	8	8	8	6	8	6	8	6	8	17.6	17.6	17.6	45.681	415	415	0	17.845	6775500	5627900	6422600	5579600	82	82	3941100	3671900	2834400	1956000	3747800	3613500	2674900	1966100	34	34	48	48	12.5	17.6	6877800000	3468800000
Ehd4	-0.169137	-0.675359	-0.277113	sp|Q9EQP2|EHD4_MOUSE	sp|Q9EQP2|EHD4_MOUSE	21	21	16	>sp|Q9EQP2|EHD4_MOUSE EH domain-containing protein 4 OS=Mus musculus GN=Ehd4 PE=1 SV=1	1	21	21	16	16	12	16	12	14	8	48.8	48.8	40.7	61.48	541	541	0	69.658	2919000	2471800	2768400	2447400	55	55	2229800	1981200	689170	490650	2117600	1955500	650820	491960	37	37	18	18	41.8	25	1872800000	1525100000
Glg1	-0.189899	-0.678984	-0.270672	tr|F8WHM5|F8WHM5_MOUSE;sp|Q61543|GSLG1_MOUSE;tr|F6RSH1|F6RSH1_MOUSE;tr|E9PWD8|E9PWD8_MOUSE	tr|F8WHM5|F8WHM5_MOUSE;sp|Q61543|GSLG1_MOUSE	5;5;2;1	5;5;2;1	5;5;2;1	>tr|F8WHM5|F8WHM5_MOUSE Golgi apparatus protein 1 (Fragment) OS=Mus musculus GN=Glg1 PE=4 SV=1;>sp|Q61543|GSLG1_MOUSE Golgi apparatus protein 1 OS=Mus musculus GN=Glg1 PE=1 SV=1	4	5	5	5	4	2	4	2	4	2	5.8	5.8	5.8	132.35	1163	1163;1175;591;302	0	12.928	295020	250940	279830	248390	13	13	250110	219050	44907	31891	237430	216410	42406	31982	9	9	4	4	4.6	2.1	289480000	261590000
Npc1	-0.0156103	-0.767348	-0.25828	sp|O35604|NPC1_MOUSE	sp|O35604|NPC1_MOUSE	15	15	15	>sp|O35604|NPC1_MOUSE Niemann-Pick C1 protein OS=Mus musculus GN=Npc1 PE=1 SV=2	1	15	15	15	12	12	12	12	12	12	13.4	13.4	13.4	142.88	1277	1277	0	38.886	5926400	5084400	5622600	5029800	91	91	3514300	3473100	2412100	1611200	3347900	3406000	2274700	1623900	42	42	49	49	11.3	10.1	6210200000	3600700000
Prdx4	-0.0365965	-0.856193	-0.2064	tr|B1AZS9|B1AZS9_MOUSE;sp|O08807|PRDX4_MOUSE	tr|B1AZS9|B1AZS9_MOUSE;sp|O08807|PRDX4_MOUSE	5;5	4;4	4;4	>tr|B1AZS9|B1AZS9_MOUSE Peroxiredoxin-4 (Fragment) OS=Mus musculus GN=Prdx4 PE=4 SV=1;>sp|O08807|PRDX4_MOUSE Peroxiredoxin-4 OS=Mus musculus GN=Prdx4 PE=1 SV=1	2	5	4	4	5	3	4	2	4	2	29.3	25.8	25.8	26.391	229	229;274	0	34.133	1340100	1191800	1272700	1176300	20	20	1012100	985790	328020	206020	963760	967550	308940	208730	16	16	4	4	29.3	14	963210000	774900000
Mdh2	-0.0444969	-0.645943	-0.169622	sp|P08249|MDHM_MOUSE	sp|P08249|MDHM_MOUSE	2	2	2	>sp|P08249|MDHM_MOUSE Malate dehydrogenase, mitochondrial OS=Mus musculus GN=Mdh2 PE=1 SV=3	1	2	2	2	1	1	1	1	1	1	12.1	12.1	12.1	35.611	338	338	0	7.2512	53580	48881	50921	48166	3	3	41099	39812	12481	9068.8	39129	39088	11792	9078.5	2	2	1	1	6.5	5.6	8122900	8122900
Ero1l	-0.280737	0.667576	-0.144487	sp|Q8R180|ERO1A_MOUSE	sp|Q8R180|ERO1A_MOUSE	2	2	2	>sp|Q8R180|ERO1A_MOUSE ERO1-like protein alpha OS=Mus musculus GN=Ero1l PE=1 SV=2	1	2	2	2	2	1	2	1	2	1	6	6	6	54.084	464	464	0	5.7724	77846	72267	74019	71134	6	6	69459	57121	8386.1	15145	65825	56670	8194.7	14464	5	5	1	1	6	2.4	46738000	46738000
Olfr704;Olfr694;Olfr700;Olfr699;Olfr1395;Olfr697;Olfr703	0.335685	-0.594913	-0.0970051	tr|Q9EPF6|Q9EPF6_MOUSE;tr|K7N641|K7N641_MOUSE;tr|Q8VFM5|Q8VFM5_MOUSE;tr|Q7TRN3|Q7TRN3_MOUSE;tr|Q8VGD7|Q8VGD7_MOUSE;tr|Q8VFM4|Q8VFM4_MOUSE;tr|Q9EPF5|Q9EPF5_MOUSE	tr|Q9EPF6|Q9EPF6_MOUSE;tr|K7N641|K7N641_MOUSE;tr|Q8VFM5|Q8VFM5_MOUSE;tr|Q7TRN3|Q7TRN3_MOUSE;tr|Q8VGD7|Q8VGD7_MOUSE;tr|Q8VFM4|Q8VFM4_MOUSE;tr|Q9EPF5|Q9EPF5_MOUSE	1;1;1;1;1;1;1	1;1;1;1;1;1;1	1;1;1;1;1;1;1	>tr|Q9EPF6|Q9EPF6_MOUSE MCG1046656 OS=Mus musculus GN=Olfr704 PE=4 SV=1;>tr|K7N641|K7N641_MOUSE Protein Olfr694 OS=Mus musculus GN=Olfr694 PE=4 SV=1;>tr|Q8VFM5|Q8VFM5_MOUSE Olfactory receptor 700 OS=Mus musculus GN=Olfr700 PE=2 SV=1;>tr|Q7TRN3|Q7TRN3_MOUSE	7	1	1	1	1	1	1	1	1	1	2.2	2.2	2.2	35.12	315	315;315;316;316;317;317;319	0.0027298	1.4265	768370	737170	731320	724180	13	13	312560	394060	455810	343120	300320	381610	431010	342560	6	6	7	7	2.2	2.2	1920800000	1266300000
Tmed5	-0.325631	0.618377	-0.0763061	sp|Q9CXE7|TMED5_MOUSE	sp|Q9CXE7|TMED5_MOUSE	1	1	1	>sp|Q9CXE7|TMED5_MOUSE Transmembrane emp24 domain-containing protein 5 OS=Mus musculus GN=Tmed5 PE=2 SV=1	1	1	1	1	1	1	1	1	1	1	5.2	5.2	5.2	26.172	229	229	0	4.0977	59608	58014	56758	56943	5	5	48539	38694	11069	19320	45962	38471	10796	18471	3	3	2	2	5.2	5.2	107210000	73043000
Nckap1l	-0.0458193	1.54142	-0.0530783	tr|Q8K1X4|Q8K1X4_MOUSE	tr|Q8K1X4|Q8K1X4_MOUSE	4	4	4	>tr|Q8K1X4|Q8K1X4_MOUSE NCK associated protein 1 like OS=Mus musculus GN=Nckap1l PE=2 SV=1	1	4	4	4	4	1	4	1	4	1	7.8	7.8	7.8	128.9	1134	1134	0	32.784	52993	52413	50485	51397	10	10	52512	50821	481.04	1592	49993	49899	491.76	1498	9	9	1	1	7.8	1.9	109350000	109350000
Hist1h1c	0.113657	-0.850949	0.0460893	sp|P15864|H12_MOUSE;sp|Q07133|H1T_MOUSE;tr|I7HFT9|I7HFT9_MOUSE	sp|P15864|H12_MOUSE	16;4;4	2;0;0	2;0;0	>sp|P15864|H12_MOUSE Histone H1.2 OS=Mus musculus GN=Hist1h1c PE=1 SV=2	3	16	2	2	16	8	2	1	2	1	40.6	5.2	5.2	21.266	212	212;208;209	0	2.9517	681960	722490	651120	705770	14	14	649440	701990	32518	20498	620490	685000	30629	20761	13	13	1	1	40.6	32.1	8628000000	8604300000
Lman1	0.155788	-1.09293	0.0610212	sp|Q9D0F3|LMAN1_MOUSE	sp|Q9D0F3|LMAN1_MOUSE	7	7	7	>sp|Q9D0F3|LMAN1_MOUSE Protein ERGIC-53 OS=Mus musculus GN=Lman1 PE=2 SV=1	1	7	7	7	7	1	7	1	7	1	16.6	16.6	16.6	57.788	517	517	0	21.898	564910	604710	539550	590390	15	15	523520	582650	41385	22059	500690	567690	38860	22700	14	14	1	1	16.6	1.4	1398900000	1380000000
Yipf5	0.0188118	0.61237	0.0745343	sp|Q9EQQ2|YIPF5_MOUSE	sp|Q9EQQ2|YIPF5_MOUSE	1	1	1	>sp|Q9EQQ2|YIPF5_MOUSE Protein YIPF5 OS=Mus musculus GN=Yipf5 PE=2 SV=1	1	1	1	1	1	1	1	1	1	1	3.5	3.5	3.5	27.873	257	257	0.001938	2.1235	146410	158200	139880	154380	4	4	132620	134230	13791	23971	126430	131460	13448	22921	3	3	1	1	3.5	3.5	302300000	256200000
Krt76	0.503594	-0.695322	0.0790639	sp|Q3UV17|K22O_MOUSE	sp|Q3UV17|K22O_MOUSE	7	1	1	>sp|Q3UV17|K22O_MOUSE Keratin, type II cytoskeletal 2 oral OS=Mus musculus GN=Krt76 PE=2 SV=1	1	7	1	1	5	7	1	1	1	1	8.4	1.5	1.5	62.844	594	594	0	3.1098	1464400	1587300	1399300	1548700	19	19	782850	1108800	681540	478550	755840	1068300	643420	480350	6	6	13	13	6.9	8.4	3957700000	1328100000
Emp3	0.187274	0.60528	0.158976	sp|O35912|EMP3_MOUSE	sp|O35912|EMP3_MOUSE	2	2	2	>sp|O35912|EMP3_MOUSE Epithelial membrane protein 3 OS=Mus musculus GN=Emp3 PE=2 SV=2	1	2	2	2	2	1	2	1	2	1	26.4	26.4	26.4	18.252	163	163	0	20.279	89346	102360	85537	99587	5	5	88114	100230	1231.7	2130.4	84337	97550	1200.8	2037.4	3	3	2	2	26.4	21.5	113480000	101370000
Dolpp1	0.132135	0.769865	0.338048	sp|Q9JMF7|DOPP1_MOUSE;tr|A2AWJ3|A2AWJ3_MOUSE	sp|Q9JMF7|DOPP1_MOUSE;tr|A2AWJ3|A2AWJ3_MOUSE	2;1	2;1	2;1	>sp|Q9JMF7|DOPP1_MOUSE Dolichyldiphosphatase 1 OS=Mus musculus GN=Dolpp1 PE=2 SV=1;>tr|A2AWJ3|A2AWJ3_MOUSE Dolichyl pyrophosphate phosphatase 1, isoform CRA_b OS=Mus musculus GN=Dolpp1 PE=4 SV=1	2	2	2	2	2	1	2	1	2	1	12.6	12.6	12.6	27.098	238	238;195	0.00099701	2.5162	48434	62822	46589	60760	5	5	36827	40320	11607	22502	35201	39318	11389	21441	4	4	1	1	12.6	5.5	29510000	18768000
Ptpn1	0.432758	0.643964	0.42223	sp|P35821|PTN1_MOUSE	sp|P35821|PTN1_MOUSE	10	10	10	>sp|P35821|PTN1_MOUSE Tyrosine-protein phosphatase non-receptor type 1 OS=Mus musculus GN=Ptpn1 PE=1 SV=2	1	10	10	10	9	3	9	3	9	3	26.9	26.9	26.9	49.593	432	432	0	23.895	2333600	3208700	2250200	3095500	35	35	2189100	2952000	144480	256690	2109100	2850300	141050	245270	26	26	9	9	23.4	8.8	1380400000	1150000000
Anxa4	0.446508	0.588653	0.486179	sp|P97429|ANXA4_MOUSE;tr|D3Z0S1|D3Z0S1_MOUSE;tr|F7ANV6|F7ANV6_MOUSE;tr|S4R1F2|S4R1F2_MOUSE	sp|P97429|ANXA4_MOUSE;tr|D3Z0S1|D3Z0S1_MOUSE;tr|F7ANV6|F7ANV6_MOUSE;tr|S4R1F2|S4R1F2_MOUSE	27;19;17;14	26;18;17;13	26;18;17;13	>sp|P97429|ANXA4_MOUSE Annexin A4 OS=Mus musculus GN=Anxa4 PE=2 SV=4;>tr|D3Z0S1|D3Z0S1_MOUSE Annexin (Fragment) OS=Mus musculus GN=Anxa4 PE=3 SV=1;>tr|F7ANV6|F7ANV6_MOUSE Annexin (Fragment) OS=Mus musculus GN=Anxa4 PE=3 SV=1;>tr|S4R1F2|S4R1F2_MOUSE Annexin	4	27	26	26	25	21	24	21	24	21	78.1	78.1	78.1	35.915	319	319;254;215;196	0	323.31	11399000	16384000	11013000	15778000	229	231	8915000	12137000	2484000	4247200	8592500	11715000	2420200	4063500	132	134	97	97	74.9	72.7	20727000000	16600000000
Sppl2a	-0.64716	NA	-0.685765	sp|Q9JJF9|SPP2A_MOUSE	sp|Q9JJF9|SPP2A_MOUSE	2	2	2	>sp|Q9JJF9|SPP2A_MOUSE Signal peptide peptidase-like 2A OS=Mus musculus GN=Sppl2a PE=1 SV=2	1	2	2	2	2	0	2	0	2	0	4.6	4.6	4.6	58.128	523	523	0	6.4415	206830	131940	194860	133490	2	2	206830	131940	0	0	194860	133490	0	0	2	2	0	0	4.6	0	155950000	155950000
Ubtd1	-0.644968	NA	-0.683573	sp|Q91WB7|UBTD1_MOUSE	sp|Q91WB7|UBTD1_MOUSE	1	1	1	>sp|Q91WB7|UBTD1_MOUSE Ubiquitin domain-containing protein 1 OS=Mus musculus GN=Ubtd1 PE=2 SV=1	1	1	1	1	1	0	1	0	1	0	4.4	4.4	4.4	25.985	227	227	0.0076923	0.90275	52601	33606	49558	33997	8	8	52601	33606	0	0	49558	33997	0	0	8	8	0	0	4.4	0	211250000	211250000
Procr	-0.638046	NA	-0.67665	tr|A2AUV5|A2AUV5_MOUSE;sp|Q64695|EPCR_MOUSE	tr|A2AUV5|A2AUV5_MOUSE;sp|Q64695|EPCR_MOUSE	1;1	1;1	1;1	>tr|A2AUV5|A2AUV5_MOUSE Endothelial protein C receptor (Fragment) OS=Mus musculus GN=Procr PE=4 SV=1;>sp|Q64695|EPCR_MOUSE Endothelial protein C receptor OS=Mus musculus GN=Procr PE=2 SV=3	2	1	1	1	1	0	1	0	1	0	12.3	12.3	12.3	15.713	138	138;242	0.001	2.5376	14810	9507.4	13955	9614.2	1	1	14810	9507.4	0	0	13955	9614.2	0	0	1	1	0	0	12.3	0	7244800	7244800
Gosr1	-0.619474	NA	-0.658078	sp|O88630|GOSR1_MOUSE	sp|O88630|GOSR1_MOUSE	1	1	1	>sp|O88630|GOSR1_MOUSE Golgi SNAP receptor complex member 1 OS=Mus musculus GN=Gosr1 PE=1 SV=2	1	1	1	1	1	0	1	0	1	0	6	6	6	28.489	250	250	0.0027347	1.4443	17611	11452	16598	11568	2	2	17611	11452	0	0	16598	11568	0	0	2	2	0	0	6	0	9793600	9793600
Rhoq	-0.610084	NA	-0.648688	sp|Q8R527|RHOQ_MOUSE	sp|Q8R527|RHOQ_MOUSE	2	1	1	>sp|Q8R527|RHOQ_MOUSE Rho-related GTP-binding protein RhoQ OS=Mus musculus GN=Rhoq PE=1 SV=2	1	2	1	1	2	1	1	0	1	0	12.2	6.8	6.8	22.645	205	205	0.0053812	1.3088	11821	7737.1	11143	7811.1	2	2	11821	7737.1	0	0	11143	7811.1	0	0	2	2	0	0	12.2	5.4	8159600	8159600
Gbp5	-0.607555	NA	-0.646159	sp|Q8CFB4|GBP5_MOUSE	sp|Q8CFB4|GBP5_MOUSE	2	2	2	>sp|Q8CFB4|GBP5_MOUSE Guanylate-binding protein 5 OS=Mus musculus GN=Gbp5 PE=1 SV=2	1	2	2	2	2	0	2	0	2	0	6.1	6.1	6.1	66.929	590	590	0	19.795	46833	30707	44148	30996	4	4	46833	30707	0	0	44148	30996	0	0	4	4	0	0	6.1	0	78529000	78529000
Gm12942;Zmym6nb	-0.606711	NA	-0.645316	tr|A2A7U3|A2A7U3_MOUSE;sp|Q3U0Y2|ZMYNB_MOUSE	tr|A2A7U3|A2A7U3_MOUSE;sp|Q3U0Y2|ZMYNB_MOUSE	1;1	1;1	1;1	>tr|A2A7U3|A2A7U3_MOUSE Uncharacterized protein ZMYM6NB OS=Mus musculus GN=Gm12942 PE=4 SV=1;>sp|Q3U0Y2|ZMYNB_MOUSE Uncharacterized protein ZMYM6NB OS=Mus musculus GN=Zmym6nb PE=2 SV=2	2	1	1	1	1	0	1	0	1	0	9.5	9.5	9.5	14.931	137	137;150	0.0076989	0.90491	16866	11065	15899	11169	1	1	16866	11065	0	0	15899	11169	0	0	1	1	0	0	9.5	0	7233900	7233900
Cd38	-0.59013	NA	-0.628734	sp|P56528|CD38_MOUSE	sp|P56528|CD38_MOUSE	1	1	1	>sp|P56528|CD38_MOUSE ADP-ribosyl cyclase/cyclic ADP-ribose hydrolase 1 OS=Mus musculus GN=Cd38 PE=1 SV=2	1	1	1	1	1	0	1	0	1	0	5.6	5.6	5.6	34.407	304	304	0	3.1752	6151.1	4082.1	5799.9	4116.3	1	1	6151.1	4082.1	0	0	5799.9	4116.3	0	0	1	1	0	0	5.6	0	0	0
Cdk5rap3	-0.57163	NA	-0.610234	sp|Q99LM2|CK5P3_MOUSE	sp|Q99LM2|CK5P3_MOUSE	1	1	1	>sp|Q99LM2|CK5P3_MOUSE CDK5 regulatory subunit-associated protein 3 OS=Mus musculus GN=Cdk5rap3 PE=2 SV=1	1	1	1	1	1	0	1	0	1	0	2.8	2.8	2.8	56.99	503	503	0	2.9266	10472	7039.3	9876.5	7090.7	2	2	10472	7039.3	0	0	9876.5	7090.7	0	0	2	2	0	0	2.8	0	15526000	15526000
Cd14	-0.601302	-0.580573	-0.6034	sp|P10810|CD14_MOUSE	sp|P10810|CD14_MOUSE	12	12	12	>sp|P10810|CD14_MOUSE Monocyte differentiation antigen CD14 OS=Mus musculus GN=Cd14 PE=1 SV=1	1	12	12	12	12	10	12	10	12	10	43.4	43.4	43.4	39.203	366	366	0	141.67	12180000	8226300	11489000	8283200	144	144	10161000	6691200	2019100	1535100	9579200	6751700	1909700	1531500	94	94	50	50	43.4	33.3	13037000000	11941000000
Irgm2	-0.56048	NA	-0.599084	tr|Q9Z1M2|Q9Z1M2_MOUSE;tr|Q9DCE9|Q9DCE9_MOUSE	tr|Q9Z1M2|Q9Z1M2_MOUSE	3;1	3;1	3;1	>tr|Q9Z1M2|Q9Z1M2_MOUSE Interferon-g induced GTPase OS=Mus musculus GN=Irgm2 PE=1 SV=1	2	3	3	3	3	0	3	0	3	0	11.9	11.9	11.9	45.204	395	395;423	0	22.299	164640	111530	155310	112280	3	3	164640	111530	0	0	155310	112280	0	0	3	3	0	0	11.9	0	6374400	6374400
Prdx5	-0.553645	NA	-0.59225	tr|G3UZJ4|G3UZJ4_MOUSE;sp|P99029|PRDX5_MOUSE;tr|H3BJQ7|H3BJQ7_MOUSE	tr|G3UZJ4|G3UZJ4_MOUSE;sp|P99029|PRDX5_MOUSE;tr|H3BJQ7|H3BJQ7_MOUSE	1;1;1	1;1;1	1;1;1	>tr|G3UZJ4|G3UZJ4_MOUSE Peroxiredoxin-5, mitochondrial OS=Mus musculus GN=Prdx5 PE=1 SV=1;>sp|P99029|PRDX5_MOUSE Peroxiredoxin-5, mitochondrial OS=Mus musculus GN=Prdx5 PE=1 SV=2;>tr|H3BJQ7|H3BJQ7_MOUSE Peroxiredoxin-5, mitochondrial OS=Mus musculus GN=Prd	3	1	1	1	1	0	1	0	1	0	10.2	10.2	10.2	17.253	166	166;210;213	0	3.1649	4679.9	3185.3	4415.1	3205.3	1	1	4679.9	3185.3	0	0	4415.1	3205.3	0	0	1	1	0	0	10.2	0	3354900	3354900
Slc8b1	-0.582242	-0.0546174	-0.588128	tr|D3Z226|D3Z226_MOUSE;sp|Q925Q3|NCKX6_MOUSE	tr|D3Z226|D3Z226_MOUSE;sp|Q925Q3|NCKX6_MOUSE	3;3	3;3	3;3	>tr|D3Z226|D3Z226_MOUSE Sodium/potassium/calcium exchanger 6, mitochondrial OS=Mus musculus GN=Slc8b1 PE=4 SV=1;>sp|Q925Q3|NCKX6_MOUSE Sodium/potassium/calcium exchanger 6, mitochondrial OS=Mus musculus GN=Slc8b1 PE=2 SV=2	2	3	3	3	3	1	3	1	3	1	8.5	8.5	8.5	58.337	529	529;585	0	13.83	158970	108510	149980	109160	6	6	153280	102280	5687.7	6226.5	144550	103090	5436.5	6071.8	4	4	2	2	8.5	3.2	254330000	232120000
Adap2	-0.540251	NA	-0.578855	sp|Q8R2V5|ADAP2_MOUSE	sp|Q8R2V5|ADAP2_MOUSE	2	2	2	>sp|Q8R2V5|ADAP2_MOUSE Arf-GAP with dual PH domain-containing protein 2 OS=Mus musculus GN=Adap2 PE=2 SV=1	1	2	2	2	2	0	2	0	2	0	11.8	11.8	11.8	43.989	381	381	0.0018605	1.6766	16801	11542	15853	11606	2	2	16801	11542	0	0	15853	11606	0	0	2	2	0	0	11.8	0	9125900	9125900
Agpat1	-0.572913	-0.297341	-0.577974	tr|G3UWV6|G3UWV6_MOUSE;sp|O35083|PLCA_MOUSE	tr|G3UWV6|G3UWV6_MOUSE;sp|O35083|PLCA_MOUSE	1;1	1;1	1;1	>tr|G3UWV6|G3UWV6_MOUSE 1-acyl-sn-glycerol-3-phosphate acyltransferase alpha (Fragment) OS=Mus musculus GN=Agpat1 PE=4 SV=1;>sp|O35083|PLCA_MOUSE 1-acyl-sn-glycerol-3-phosphate acyltransferase alpha OS=Mus musculus GN=Agpat1 PE=2 SV=1	2	1	1	1	1	1	1	1	1	1	10.6	10.6	10.6	22.337	198	198;285	0	25.841	63497	43648	59917	43887	8	8	59541	39988	3956.4	3660.5	56156	40283	3761.6	3603.8	7	7	1	1	10.6	10.6	108530000	93692000
Hist1h1d;Hist1h1e	-0.554703	-0.509336	-0.573407	sp|P43277|H13_MOUSE;sp|P43274|H14_MOUSE	sp|P43277|H13_MOUSE;sp|P43274|H14_MOUSE	19;15	19;15	2;2	>sp|P43277|H13_MOUSE Histone H1.3 OS=Mus musculus GN=Hist1h1d PE=1 SV=2;>sp|P43274|H14_MOUSE Histone H1.4 OS=Mus musculus GN=Hist1h1e PE=1 SV=2	2	19	19	2	19	8	19	8	2	0	48.4	48.4	5	22.099	221	221;219	0	72.955	17019000	11736000	16061000	11797000	230	230	15666000	10655000	1352700	1080500	14780000	10723000	1281000	1074100	196	196	34	34	48.4	29.9	139710000000	138820000000
Gm10020;Rpl15	-0.623343	-0.0891563	-0.572848	tr|E9QAZ2|E9QAZ2_MOUSE;sp|Q9CZM2|RL15_MOUSE	tr|E9QAZ2|E9QAZ2_MOUSE;sp|Q9CZM2|RL15_MOUSE	2;2	2;2	2;2	>tr|E9QAZ2|E9QAZ2_MOUSE Ribosomal protein L15 OS=Mus musculus GN=Gm10020 PE=3 SV=1;>sp|Q9CZM2|RL15_MOUSE 60S ribosomal protein L15 OS=Mus musculus GN=Rpl15 PE=2 SV=4	2	2	2	2	2	1	2	1	2	1	10.3	10.3	10.3	24.077	204	204;204	0	3.296	124820	86107	117790	86553	4	4	112540	72986	12276	13121	106070	73741	11725	12811	3	3	1	1	10.3	4.4	19841000	12941000
Cd302	-0.53051	NA	-0.569114	sp|Q9DCG2|CD302_MOUSE	sp|Q9DCG2|CD302_MOUSE	1	1	1	>sp|Q9DCG2|CD302_MOUSE CD302 antigen OS=Mus musculus GN=Cd302 PE=2 SV=2	1	1	1	1	1	0	1	0	1	0	8.3	8.3	8.3	25.422	228	228	0	4.0263	42210	29194	39836	29339	4	4	42210	29194	0	0	39836	29339	0	0	4	4	0	0	8.3	0	29036000	29036000
Ckb	-0.529649	NA	-0.568253	sp|Q04447|KCRB_MOUSE	sp|Q04447|KCRB_MOUSE	1	1	1	>sp|Q04447|KCRB_MOUSE Creatine kinase B-type OS=Mus musculus GN=Ckb PE=1 SV=1	1	1	1	1	1	0	1	0	1	0	2.9	2.9	2.9	42.713	381	381	0.0092437	0.76666	25371	17558	23944	17644	1	1	25371	17558	0	0	23944	17644	0	0	1	1	0	0	2.9	0	25251000	25251000
Fam129a	-0.521353	NA	-0.559957	tr|E9PYV4|E9PYV4_MOUSE;sp|Q3UW53|NIBAN_MOUSE;tr|D3Z233|D3Z233_MOUSE;tr|D3YYZ9|D3YYZ9_MOUSE	tr|E9PYV4|E9PYV4_MOUSE;sp|Q3UW53|NIBAN_MOUSE;tr|D3Z233|D3Z233_MOUSE	5;5;3;2	5;5;3;2	5;5;3;2	>tr|E9PYV4|E9PYV4_MOUSE Protein Niban OS=Mus musculus GN=Fam129a PE=4 SV=1;>sp|Q3UW53|NIBAN_MOUSE Protein Niban OS=Mus musculus GN=Fam129a PE=1 SV=2;>tr|D3Z233|D3Z233_MOUSE Protein Niban OS=Mus musculus GN=Fam129a PE=4 SV=1	4	5	5	5	5	0	5	0	5	0	12.8	12.8	12.8	66.824	584	584;926;274;114	0	30.246	158870	110580	149950	111070	13	13	158870	110580	0	0	149950	111070	0	0	13	13	0	0	12.8	0	96762000	96762000
Stt3b	0.643145	0.190758	0.561113	sp|Q3TDQ1|STT3B_MOUSE	sp|Q3TDQ1|STT3B_MOUSE	6	5	5	>sp|Q3TDQ1|STT3B_MOUSE Dolichyl-diphosphooligosaccharide--protein glycosyltransferase subunit STT3B OS=Mus musculus GN=Stt3b PE=1 SV=2	1	6	5	5	4	3	4	2	4	2	7.2	6.3	6.3	93.245	823	823	0	4.6962	365330	553090	353790	531510	10	10	300940	469530	64388	83556	291850	450700	61936	80811	8	8	2	2	5.5	2.7	575910000	575910000
Atp1a3	0.605284	NA	0.566679	sp|Q6PIC6|AT1A3_MOUSE;tr|Q8VCE0|Q8VCE0_MOUSE	sp|Q6PIC6|AT1A3_MOUSE;tr|Q8VCE0|Q8VCE0_MOUSE	37;36	21;20	19;18	>sp|Q6PIC6|AT1A3_MOUSE Sodium/potassium-transporting ATPase subunit alpha-3 OS=Mus musculus GN=Atp1a3 PE=1 SV=1;>tr|Q8VCE0|Q8VCE0_MOUSE ATPase, Na+/K+ transporting, alpha 3 polypeptide OS=Mus musculus GN=Atp1a3 PE=1 SV=1	2	37	21	19	37	8	21	0	19	0	41.9	23.5	21.3	111.69	1013	1013;1053	0	124.41	3204700	4870500	3104000	4679800	63	63	3204700	4870500	0	0	3104000	4679800	0	0	63	63	0	0	41.9	10.1	3356300000	3356300000
Vdac2	0.648072	0.182576	0.56753	sp|Q60930|VDAC2_MOUSE;tr|G3UX26|G3UX26_MOUSE;tr|D3YZT5|D3YZT5_MOUSE;tr|D3YUN8|D3YUN8_MOUSE	sp|Q60930|VDAC2_MOUSE;tr|G3UX26|G3UX26_MOUSE;tr|D3YZT5|D3YZT5_MOUSE	14;13;8;4	14;13;8;4	14;13;8;4	>sp|Q60930|VDAC2_MOUSE Voltage-dependent anion-selective channel protein 2 OS=Mus musculus GN=Vdac2 PE=1 SV=2;>tr|G3UX26|G3UX26_MOUSE Voltage-dependent anion-selective channel protein 2 (Fragment) OS=Mus musculus GN=Vdac2 PE=1 SV=1;>tr|D3YZT5|D3YZT5_MOUSE	4	14	14	14	14	11	14	11	14	11	59	59	59	31.732	295	295;283;201;75	0	193.19	8127200	12359000	7872200	11875000	155	155	6804000	10652000	1323200	1707400	6599700	10223000	1272500	1651700	111	111	44	44	59	46.8	45706000000	43278000000
Cd28	0.608844	NA	0.57024	sp|P31041|CD28_MOUSE	sp|P31041|CD28_MOUSE	4	4	4	>sp|P31041|CD28_MOUSE T-cell-specific surface glycoprotein CD28 OS=Mus musculus GN=Cd28 PE=2 SV=2	1	4	4	4	4	0	4	0	4	0	20.6	20.6	20.6	25.243	218	218	0	5.7313	330510	503550	320170	483790	12	12	330510	503550	0	0	320170	483790	0	0	12	12	0	0	20.6	0	593750000	593750000
Canx	0.640986	0.329321	0.572033	sp|P35564|CALX_MOUSE	sp|P35564|CALX_MOUSE	27	27	27	>sp|P35564|CALX_MOUSE Calnexin OS=Mus musculus GN=Canx PE=1 SV=1	1	27	27	27	25	20	25	20	25	20	47	47	47	67.277	591	591	0	137.71	8778400	13391000	8504200	12865000	246	246	6580100	10251000	2198300	3140300	6381000	9840400	2123200	3024700	147	147	99	99	42.6	34.3	16214000000	12706000000
Lilrb4	0.638148	0.0908383	0.587899	sp|Q64281|LIRB4_MOUSE	sp|Q64281|LIRB4_MOUSE	6	6	2	>sp|Q64281|LIRB4_MOUSE Leukocyte immunoglobulin-like receptor subfamily B member 4 OS=Mus musculus GN=Lilrb4 PE=1 SV=1	1	6	6	2	6	2	6	2	2	1	17.3	17.3	8.7	37.544	335	335	0	38.356	2730500	4211300	2646600	4044200	39	39	2631500	4091500	98971	119840	2551600	3927900	94945	116270	36	36	3	3	17.3	6.9	2589600000	2572200000
Atp12a	0.628448	NA	0.589844	sp|Q9Z1W8|AT12A_MOUSE	sp|Q9Z1W8|AT12A_MOUSE	7	1	1	>sp|Q9Z1W8|AT12A_MOUSE Potassium-transporting ATPase alpha chain 2 OS=Mus musculus GN=Atp12a PE=1 SV=3	1	7	1	1	7	3	1	0	1	0	5.4	0.7	0.7	114.73	1035	1035	0.0045005	1.3612	509480	786840	493850	755570	6	6	509480	786840	0	0	493850	755570	0	0	6	6	0	0	5.4	2.8	2336500000	2336500000
Fcgr3	0.639593	0.283768	0.595671	tr|E9PUV2|E9PUV2_MOUSE;tr|E9PVR4|E9PVR4_MOUSE	tr|E9PUV2|E9PUV2_MOUSE	7;1	7;1	1;0	>tr|E9PUV2|E9PUV2_MOUSE Low affinity immunoglobulin gamma Fc region receptor III OS=Mus musculus GN=Fcgr3 PE=4 SV=1	2	7	7	1	7	3	7	3	1	0	29.3	29.3	3.8	30.717	266	266;74	0	61.834	2004000	3107500	1942900	2983600	54	54	1937900	3016100	66077	91458	1879200	2895400	63733	88208	50	50	4	4	29.3	15	4979200000	4835000000
Tmem167;Tmem167a	NA	0.453298	0.60129	tr|E0CY07|E0CY07_MOUSE;sp|Q9CR64|KISHA_MOUSE	tr|E0CY07|E0CY07_MOUSE;sp|Q9CR64|KISHA_MOUSE	1;1	1;1	1;1	>tr|E0CY07|E0CY07_MOUSE Protein kish OS=Mus musculus GN=Tmem167 PE=3 SV=1;>sp|Q9CR64|KISHA_MOUSE Protein kish-A OS=Mus musculus GN=Tmem167a PE=2 SV=1	2	1	1	1	0	1	0	1	0	1	16.1	16.1	16.1	6.3586	56	56;72	0.0061783	1.1749	24356	37915	23618	36397	2	2	0	0	24356	37915	0	0	23618	36397	0	0	2	2	0	16.1	14357000	0
Ergic3	0.641819	NA	0.603215	tr|F6RK81|F6RK81_MOUSE;tr|F6UIS1|F6UIS1_MOUSE;sp|Q9CQE7|ERGI3_MOUSE	tr|F6RK81|F6RK81_MOUSE;tr|F6UIS1|F6UIS1_MOUSE;sp|Q9CQE7|ERGI3_MOUSE	1;1;1	1;1;1	1;1;1	>tr|F6RK81|F6RK81_MOUSE Endoplasmic reticulum-Golgi intermediate compartment protein 3 (Fragment) OS=Mus musculus GN=Ergic3 PE=4 SV=1;>tr|F6UIS1|F6UIS1_MOUSE Endoplasmic reticulum-Golgi intermediate compartment protein 3 (Fragment) OS=Mus musculus GN=Ergic	3	1	1	1	1	0	1	0	1	0	4.7	4.7	4.7	26.586	235	235;247;383	0.0019569	2.2419	322990	503470	313220	483290	3	3	322990	503470	0	0	313220	483290	0	0	3	3	0	0	4.7	0	188120000	188120000
Actn1;Actn4;Actn2;Actn3	0.644104	NA	0.605499	tr|A1BN54|A1BN54_MOUSE;sp|Q7TPR4|ACTN1_MOUSE;sp|P57780|ACTN4_MOUSE;tr|D3YY95|D3YY95_MOUSE;tr|E9Q2W9|E9Q2W9_MOUSE;sp|Q9JI91|ACTN2_MOUSE;sp|O88990|ACTN3_MOUSE	tr|A1BN54|A1BN54_MOUSE;sp|Q7TPR4|ACTN1_MOUSE;sp|P57780|ACTN4_MOUSE;tr|D3YY95|D3YY95_MOUSE;tr|E9Q2W9|E9Q2W9_MOUSE;sp|Q9JI91|ACTN2_MOUSE;sp|O88990|ACTN3_MOUSE	2;2;2;1;1;1;1	2;2;2;1;1;1;1	2;2;2;1;1;1;1	>tr|A1BN54|A1BN54_MOUSE Alpha actinin 1a OS=Mus musculus GN=Actn1 PE=2 SV=1;>sp|Q7TPR4|ACTN1_MOUSE Alpha-actinin-1 OS=Mus musculus GN=Actn1 PE=1 SV=1;>sp|P57780|ACTN4_MOUSE Alpha-actinin-4 OS=Mus musculus GN=Actn4 PE=1 SV=1;>tr|D3YY95|D3YY95_MOUSE Alpha-ac	7	2	2	2	2	0	2	0	2	0	2.7	2.7	2.7	102.72	887	887;892;912;159;518;894;900	0	3.2062	200820	313530	194770	300950	12	12	200820	313530	0	0	194770	300950	0	0	12	12	0	0	2.7	0	99170000	99170000
Chil3	0.0870963	0.560907	0.624251	sp|O35744|CHIL3_MOUSE;tr|F6RU51|F6RU51_MOUSE;sp|Q91Z98|CHIL4_MOUSE	sp|O35744|CHIL3_MOUSE	5;1;1	5;1;1	5;1;1	>sp|O35744|CHIL3_MOUSE Chitinase-like protein 3 OS=Mus musculus GN=Chil3 PE=1 SV=2	3	5	5	5	1	5	1	5	1	5	16.6	16.6	16.6	44.458	398	398;58;402	0	20.821	219900	347810	213400	333690	14	14	34119	36207	185780	311600	32578	35366	180820	298330	2	2	12	12	3.5	16.6	161360000	12535000
Stx16	-0.511836	NA	-0.55044	tr|B7ZCB8|B7ZCB8_MOUSE;tr|F7CJY7|F7CJY7_MOUSE;sp|Q8BVI5|STX16_MOUSE;tr|F6X4N5|F6X4N5_MOUSE	tr|B7ZCB8|B7ZCB8_MOUSE;tr|F7CJY7|F7CJY7_MOUSE;sp|Q8BVI5|STX16_MOUSE;tr|F6X4N5|F6X4N5_MOUSE	1;1;1;1	1;1;1;1	1;1;1;1	>tr|B7ZCB8|B7ZCB8_MOUSE Syntaxin-16 (Fragment) OS=Mus musculus GN=Stx16 PE=4 SV=1;>tr|F7CJY7|F7CJY7_MOUSE Syntaxin-16 (Fragment) OS=Mus musculus GN=Stx16 PE=1 SV=1;>sp|Q8BVI5|STX16_MOUSE Syntaxin-16 OS=Mus musculus GN=Stx16 PE=1 SV=3;>tr|F6X4N5|F6X4N5_MOUS	4	1	1	1	1	0	1	0	1	0	11	11	11	18.671	164	164;258;326;327	0	8.8847	6251.5	4380.1	5901.5	4397.3	2	2	6251.5	4380.1	0	0	5901.5	4397.3	0	0	2	2	0	0	11	0	0	0
Icam2	-0.507145	NA	-0.54575	tr|G5E8M9|G5E8M9_MOUSE;tr|G3UWJ5|G3UWJ5_MOUSE;sp|P35330|ICAM2_MOUSE	tr|G5E8M9|G5E8M9_MOUSE;tr|G3UWJ5|G3UWJ5_MOUSE;sp|P35330|ICAM2_MOUSE	1;1;1	1;1;1	1;1;1	>tr|G5E8M9|G5E8M9_MOUSE Intercellular adhesion molecule 2 (Fragment) OS=Mus musculus GN=Icam2 PE=4 SV=1;>tr|G3UWJ5|G3UWJ5_MOUSE Intercellular adhesion molecule 2 (Fragment) OS=Mus musculus GN=Icam2 PE=4 SV=1;>sp|P35330|ICAM2_MOUSE Intercellular adhesion mo	3	1	1	1	1	0	1	0	1	0	4.3	4.3	4.3	18.283	162	162;180;277	0.0076857	0.90204	253980	178530	239780	179180	3	3	253980	178530	0	0	239780	179180	0	0	3	3	0	0	4.3	0	185480000	185480000
Rpl13	-0.506284	NA	-0.544888	sp|P47963|RL13_MOUSE	sp|P47963|RL13_MOUSE	1	1	1	>sp|P47963|RL13_MOUSE 60S ribosomal protein L13 OS=Mus musculus GN=Rpl13 PE=2 SV=3	1	1	1	1	1	0	1	0	1	0	4.7	4.7	4.7	24.305	211	211	0.0027447	1.4693	53713	37779	50710	37916	1	1	53713	37779	0	0	50710	37916	0	0	1	1	0	0	4.7	0	0	0
Adam15	-0.503926	NA	-0.54253	sp|O88839|ADA15_MOUSE	sp|O88839|ADA15_MOUSE	2	2	2	>sp|O88839|ADA15_MOUSE Disintegrin and metalloproteinase domain-containing protein 15 OS=Mus musculus GN=Adam15 PE=1 SV=2	1	2	2	2	2	0	2	0	2	0	5.6	5.6	5.6	92.663	864	864	0	14.193	30758	21669	29040	21744	5	5	30758	21669	0	0	29040	21744	0	0	5	5	0	0	5.6	0	104160000	104160000
Ankfy1	-0.63387	0.0808068	-0.530853	sp|Q810B6|ANFY1_MOUSE	sp|Q810B6|ANFY1_MOUSE	1	1	1	>sp|Q810B6|ANFY1_MOUSE Rabankyrin-5 OS=Mus musculus GN=Ankfy1 PE=2 SV=2	1	1	1	1	1	1	1	1	1	1	1.9	1.9	1.9	128.65	1169	1169	0	8.9783	16958	12044	16013	12078	4	4	14941	9619.3	2016.6	2424.9	14079	9724.9	1934	2353.5	3	3	1	1	1.9	1.9	100240000	82273000
Mllt4	-0.491757	NA	-0.530361	tr|E9PYX7|E9PYX7_MOUSE;tr|E9Q852|E9Q852_MOUSE;sp|Q9QZQ1|AFAD_MOUSE;tr|E9Q9C3|E9Q9C3_MOUSE	tr|E9PYX7|E9PYX7_MOUSE;tr|E9Q852|E9Q852_MOUSE;sp|Q9QZQ1|AFAD_MOUSE;tr|E9Q9C3|E9Q9C3_MOUSE	1;1;1;1	1;1;1;1	1;1;1;1	>tr|E9PYX7|E9PYX7_MOUSE Afadin OS=Mus musculus GN=Mllt4 PE=1 SV=1;>tr|E9Q852|E9Q852_MOUSE Afadin OS=Mus musculus GN=Mllt4 PE=1 SV=2;>sp|Q9QZQ1|AFAD_MOUSE Afadin OS=Mus musculus GN=Mllt4 PE=1 SV=3;>tr|E9Q9C3|E9Q9C3_MOUSE Afadin OS=Mus musculus GN=Mllt4 PE=1	4	1	1	1	1	0	1	0	1	0	1	1	1	188.9	1663	1663;1805;1820;1827	0.0061728	1.1741	9289.1	6599.6	8771.9	6618.3	1	1	9289.1	6599.6	0	0	8771.9	6618.3	0	0	1	1	0	0	1	0	3925800	3925800
Dab2	-0.554362	0.137174	-0.52702	tr|E9PX84|E9PX84_MOUSE;tr|Q3TRE6|Q3TRE6_MOUSE;tr|E9QL31|E9QL31_MOUSE;sp|P98078|DAB2_MOUSE;tr|Q9DCE6|Q9DCE6_MOUSE;tr|E0CXT5|E0CXT5_MOUSE;tr|F6TQN9|F6TQN9_MOUSE;tr|E0CZ53|E0CZ53_MOUSE	tr|E9PX84|E9PX84_MOUSE;tr|Q3TRE6|Q3TRE6_MOUSE;tr|E9QL31|E9QL31_MOUSE;sp|P98078|DAB2_MOUSE;tr|Q9DCE6|Q9DCE6_MOUSE;tr|E0CXT5|E0CXT5_MOUSE;tr|F6TQN9|F6TQN9_MOUSE	3;3;3;3;2;2;2;1	3;3;3;3;2;2;2;1	3;3;3;3;2;2;2;1	>tr|E9PX84|E9PX84_MOUSE Disabled homolog 2 OS=Mus musculus GN=Dab2 PE=1 SV=1;>tr|Q3TRE6|Q3TRE6_MOUSE Disabled homolog 2 OS=Mus musculus GN=Dab2 PE=1 SV=1;>tr|E9QL31|E9QL31_MOUSE Disabled homolog 2 OS=Mus musculus GN=Dab2 PE=1 SV=1;>sp|P98078|DAB2_MOUSE Dis	8	3	3	3	3	1	3	1	3	1	8	8	8	56.503	527	527;548;745;766;235;236;634;110	0	7.3547	270420	192570	255380	193080	7	7	255330	173700	15089	18867	240880	174800	14493	18278	5	5	2	2	8	1.9	88444000	75793000
Gm9493;Rps7	-0.484415	NA	-0.523019	tr|F6SVV1|F6SVV1_MOUSE;sp|P62082|RS7_MOUSE	tr|F6SVV1|F6SVV1_MOUSE;sp|P62082|RS7_MOUSE	1;1	1;1	1;1	>tr|F6SVV1|F6SVV1_MOUSE Protein Gm9493 OS=Mus musculus GN=Gm9493 PE=4 SV=1;>sp|P62082|RS7_MOUSE 40S ribosomal protein S7 OS=Mus musculus GN=Rps7 PE=2 SV=1	2	1	1	1	1	0	1	0	1	0	11.5	11.5	11.5	21.882	192	192;194	0.0018975	1.8668	14760	10540	13940	10566	2	2	14760	10540	0	0	13940	10566	0	0	2	2	0	0	11.5	0	14384000	14384000
Daglb	-0.575176	-0.192985	-0.522927	tr|F6QP10|F6QP10_MOUSE;sp|Q91WC9|DGLB_MOUSE	tr|F6QP10|F6QP10_MOUSE;sp|Q91WC9|DGLB_MOUSE	5;5	5;5	5;5	>tr|F6QP10|F6QP10_MOUSE Sn1-specific diacylglycerol lipase beta (Fragment) OS=Mus musculus GN=Daglb PE=4 SV=2;>sp|Q91WC9|DGLB_MOUSE Sn1-specific diacylglycerol lipase beta OS=Mus musculus GN=Daglb PE=1 SV=2	2	5	5	5	4	1	4	1	4	1	11.4	11.4	11.4	64.555	587	587;669	0	17.161	347930	248470	328590	249070	9	9	301140	201930	46785	46533	284010	203450	44579	45616	8	8	1	1	9.4	2	209820000	209820000
Inpp5a	-0.482602	NA	-0.521206	tr|Q7TNC9|Q7TNC9_MOUSE;tr|E9QAS7|E9QAS7_MOUSE	tr|Q7TNC9|Q7TNC9_MOUSE;tr|E9QAS7|E9QAS7_MOUSE	1;1	1;1	1;1	>tr|Q7TNC9|Q7TNC9_MOUSE Inpp5a protein OS=Mus musculus GN=Inpp5a PE=2 SV=1;>tr|E9QAS7|E9QAS7_MOUSE Protein Inpp5a OS=Mus musculus GN=Inpp5a PE=4 SV=1	2	1	1	1	1	0	1	0	1	0	6.6	6.6	6.6	47.622	412	412;422	0	10.267	37318	26682	35245	26744	6	6	37318	26682	0	0	35245	26744	0	0	6	6	0	0	6.6	0	33586000	33586000
Hist1h1b	-0.480176	NA	-0.518781	sp|P43276|H15_MOUSE	sp|P43276|H15_MOUSE	13	7	7	>sp|P43276|H15_MOUSE Histone H1.5 OS=Mus musculus GN=Hist1h1b PE=1 SV=2	1	13	7	7	13	2	7	0	7	0	32.7	17.5	17.5	22.576	223	223	0	30.901	4448800	3186200	4201900	3193200	64	64	4448800	3186200	0	0	4201900	3193200	0	0	64	64	0	0	32.7	7.2	10313000000	10313000000
Ppp2r1a	-0.474397	NA	-0.513001	sp|Q76MZ3|2AAA_MOUSE;tr|H3BK50|H3BK50_MOUSE;tr|G3UWL2|G3UWL2_MOUSE;tr|H3BIV7|H3BIV7_MOUSE;tr|H3BLQ0|H3BLQ0_MOUSE;sp|Q7TNP2|2AAB_MOUSE;tr|H3BLE7|H3BLE7_MOUSE;tr|Q3TTF6|Q3TTF6_MOUSE;tr|H3BKU1|H3BKU1_MOUSE;tr|G3UWS4|G3UWS4_MOUSE	sp|Q76MZ3|2AAA_MOUSE	3;1;1;1;1;1;1;1;1;1	3;1;1;1;1;1;1;1;1;1	3;1;1;1;1;1;1;1;1;1	>sp|Q76MZ3|2AAA_MOUSE Serine/threonine-protein phosphatase 2A 65 kDa regulatory subunit A alpha isoform OS=Mus musculus GN=Ppp2r1a PE=1 SV=3	10	3	3	3	3	0	3	0	3	0	8	8	8	65.322	589	589;93;143;474;556;601;603;658;667;694	0	8.8716	49318	35463	46584	35529	7	7	49318	35463	0	0	46584	35529	0	0	7	7	0	0	8	0	31343000	31343000
Lnp	-0.466208	NA	-0.504813	tr|A2ASL8|A2ASL8_MOUSE;sp|Q7TQ95|LNP_MOUSE;tr|A2ASM1|A2ASM1_MOUSE;tr|A2ASM0|A2ASM0_MOUSE	tr|A2ASL8|A2ASL8_MOUSE;sp|Q7TQ95|LNP_MOUSE;tr|A2ASM1|A2ASM1_MOUSE;tr|A2ASM0|A2ASM0_MOUSE	2;2;1;1	2;2;1;1	2;2;1;1	>tr|A2ASL8|A2ASL8_MOUSE Limb and neural patterns, isoform CRA_c OS=Mus musculus GN=Lnp PE=4 SV=1;>sp|Q7TQ95|LNP_MOUSE Protein lunapark OS=Mus musculus GN=Lnp PE=1 SV=1;>tr|A2ASM1|A2ASM1_MOUSE Protein lunapark (Fragment) OS=Mus musculus GN=Lnp PE=4 SV=1;>tr	4	2	2	2	2	0	2	0	2	0	8.2	8.2	8.2	41.984	376	376;425;196;255	0	9.3473	52796	38180	49876	38234	9	9	52796	38180	0	0	49876	38234	0	0	9	9	0	0	8.2	0	89127000	89127000
Nek2;Irak1	-0.46519	NA	-0.503795	sp|O35942|NEK2_MOUSE;tr|F6TQF4|F6TQF4_MOUSE;tr|F6THK7|F6THK7_MOUSE;tr|B1AUW8|B1AUW8_MOUSE;tr|B1AUW9|B1AUW9_MOUSE;sp|Q62406|IRAK1_MOUSE;tr|Q8BR10|Q8BR10_MOUSE;tr|B1AUW6|B1AUW6_MOUSE	sp|O35942|NEK2_MOUSE;tr|F6TQF4|F6TQF4_MOUSE;tr|F6THK7|F6THK7_MOUSE;tr|B1AUW8|B1AUW8_MOUSE;tr|B1AUW9|B1AUW9_MOUSE;sp|Q62406|IRAK1_MOUSE;tr|Q8BR10|Q8BR10_MOUSE;tr|B1AUW6|B1AUW6_MOUSE	2;1;1;1;1;1;1;1	2;1;1;1;1;1;1;1	2;1;1;1;1;1;1;1	>sp|O35942|NEK2_MOUSE Serine/threonine-protein kinase Nek2 OS=Mus musculus GN=Nek2 PE=1 SV=2;>tr|F6TQF4|F6TQF4_MOUSE Interleukin-1 receptor-associated kinase 1 (Fragment) OS=Mus musculus GN=Irak1 PE=4 SV=1;>tr|F6THK7|F6THK7_MOUSE Interleukin-1 receptor-ass	8	2	2	2	2	0	2	0	2	0	4.1	4.1	4.1	51.242	443	443;257;383;631;683;710;711;750	0.0019436	2.1673	967580	700210	914080	701180	10	10	967580	700210	0	0	914080	701180	0	0	10	10	0	0	4.1	0	1385200000	1385200000
Tmem106a	-0.541488	-0.44835	-0.503231	sp|Q8VC04|T106A_MOUSE;tr|A2A4M9|A2A4M9_MOUSE;tr|A2A4N0|A2A4N0_MOUSE	sp|Q8VC04|T106A_MOUSE;tr|A2A4M9|A2A4M9_MOUSE;tr|A2A4N0|A2A4N0_MOUSE	4;2;2	4;2;2	4;2;2	>sp|Q8VC04|T106A_MOUSE Transmembrane protein 106A OS=Mus musculus GN=Tmem106a PE=2 SV=1;>tr|A2A4M9|A2A4M9_MOUSE Transmembrane protein 106A (Fragment) OS=Mus musculus GN=Tmem106a PE=4 SV=1;>tr|A2A4N0|A2A4N0_MOUSE Transmembrane protein 106A (Fragment) OS=Mus	3	4	4	4	4	3	4	3	4	3	17.6	17.6	17.6	29.109	261	261;156;171	0	9.8728	1109200	803010	1047900	804100	19	19	825590	566680	283620	236330	779020	569840	268870	234250	11	11	8	8	17.6	14.6	968050000	737100000
Vcl	-0.461717	NA	-0.500322	sp|Q64727|VINC_MOUSE	sp|Q64727|VINC_MOUSE	1	1	1	>sp|Q64727|VINC_MOUSE Vinculin OS=Mus musculus GN=Vcl PE=1 SV=4	1	1	1	1	1	0	1	0	1	0	2	2	2	116.72	1066	1066	0	3.6474	5433.3	3941.4	5133.2	3946.1	1	1	5433.3	3941.4	0	0	5133.2	3946.1	0	0	1	1	0	0	2	0	3208700	3208700
Unc93b1	-0.522147	-0.543744	-0.498045	sp|Q8VCW4|UN93B_MOUSE;tr|E9PYK0|E9PYK0_MOUSE;tr|E9Q8P6|E9Q8P6_MOUSE	sp|Q8VCW4|UN93B_MOUSE;tr|E9PYK0|E9PYK0_MOUSE;tr|E9Q8P6|E9Q8P6_MOUSE	11;11;6	11;11;6	11;11;6	>sp|Q8VCW4|UN93B_MOUSE Protein unc-93 homolog B1 OS=Mus musculus GN=Unc93b1 PE=1 SV=2;>tr|E9PYK0|E9PYK0_MOUSE Protein unc-93 homolog B1 OS=Mus musculus GN=Unc93b1 PE=4 SV=1;>tr|E9Q8P6|E9Q8P6_MOUSE Protein unc-93 homolog B1 OS=Mus musculus GN=Unc93b1 PE=4 S	3	11	11	11	9	7	9	7	9	7	26.8	26.8	26.8	66.98	598	598;619;422	0	55.825	1609500	1169400	1520700	1170600	53	53	1020200	709710	589360	459670	962900	712900	557760	457730	32	32	21	21	24.1	16.4	1845700000	1158500000
Rap2c	-0.490219	-0.0808874	-0.495179	sp|Q8BU31|RAP2C_MOUSE	sp|Q8BU31|RAP2C_MOUSE	9	3	3	>sp|Q8BU31|RAP2C_MOUSE Ras-related protein Rap-2c OS=Mus musculus GN=Rap2c PE=1 SV=1	1	9	3	3	9	7	3	1	3	1	67.8	20.2	20.2	20.745	183	183	0	6.7187	761340	554260	719350	554770	18	18	726240	516520	35104	37736	685820	517940	33533	36834	15	15	3	3	67.8	54.1	890420000	863260000
Ccdc127	-0.449821	NA	-0.488425	tr|E0CYX9|E0CYX9_MOUSE;sp|Q3TC33|CC127_MOUSE	tr|E0CYX9|E0CYX9_MOUSE;sp|Q3TC33|CC127_MOUSE	1;1	1;1	1;1	>tr|E0CYX9|E0CYX9_MOUSE Coiled-coil domain-containing protein 127 (Fragment) OS=Mus musculus GN=Ccdc127 PE=4 SV=1;>sp|Q3TC33|CC127_MOUSE Coiled-coil domain-containing protein 127 OS=Mus musculus GN=Ccdc127 PE=2 SV=2	2	1	1	1	1	0	1	0	1	0	8.8	8.8	8.8	27.735	238	238;260	0	5.3238	24034	17579	22711	17589	3	3	24034	17579	0	0	22711	17589	0	0	3	3	0	0	8.8	0	22176000	22176000
Eepd1	-0.441752	NA	-0.480357	sp|Q3TGW2|EEPD1_MOUSE	sp|Q3TGW2|EEPD1_MOUSE	2	2	2	>sp|Q3TGW2|EEPD1_MOUSE Endonuclease/exonuclease/phosphatase family domain-containing protein 1 OS=Mus musculus GN=Eepd1 PE=1 SV=1	1	2	2	2	2	0	2	0	2	0	4.9	4.9	4.9	62.953	569	569	0	6.9813	37977	27933	35890	27937	3	3	37977	27933	0	0	35890	27937	0	0	3	3	0	0	4.9	0	21835000	21835000
Hist1h1a	-0.438141	NA	-0.476745	sp|P43275|H11_MOUSE	sp|P43275|H11_MOUSE	4	1	1	>sp|P43275|H11_MOUSE Histone H1.1 OS=Mus musculus GN=Hist1h1a PE=1 SV=2	1	4	1	1	4	2	1	0	1	0	16.9	8.9	8.9	21.785	213	213	0	4.5341	183260	135130	173210	135120	6	6	183260	135130	0	0	173210	135120	0	0	6	6	0	0	16.9	8	71186000	71186000
Bst1	-0.434121	NA	-0.472725	tr|D3Z579|D3Z579_MOUSE;sp|Q64277|BST1_MOUSE	tr|D3Z579|D3Z579_MOUSE;sp|Q64277|BST1_MOUSE	1;1	1;1	1;1	>tr|D3Z579|D3Z579_MOUSE ADP-ribosyl cyclase/cyclic ADP-ribose hydrolase 2 OS=Mus musculus GN=Bst1 PE=4 SV=1;>sp|Q64277|BST1_MOUSE ADP-ribosyl cyclase/cyclic ADP-ribose hydrolase 2 OS=Mus musculus GN=Bst1 PE=1 SV=1	2	1	1	1	1	0	1	0	1	0	6.4	6.4	6.4	22.254	202	202;311	0.00097943	2.2586	17991	13303	17004	13300	2	2	17991	13303	0	0	17004	13300	0	0	2	2	0	0	6.4	0	19457000	19457000
Itgal	-0.448701	-0.261334	-0.468754	tr|E9QNL8|E9QNL8_MOUSE;tr|E9Q5M7|E9Q5M7_MOUSE;sp|P24063|ITAL_MOUSE;tr|D3Z627|D3Z627_MOUSE;tr|D3YW95|D3YW95_MOUSE	tr|E9QNL8|E9QNL8_MOUSE;tr|E9Q5M7|E9Q5M7_MOUSE;sp|P24063|ITAL_MOUSE;tr|D3Z627|D3Z627_MOUSE	24;24;24;24;9	24;24;24;24;9	24;24;24;24;9	>tr|E9QNL8|E9QNL8_MOUSE Integrin alpha-L OS=Mus musculus GN=Itgal PE=3 SV=1;>tr|E9Q5M7|E9Q5M7_MOUSE Integrin alpha-L OS=Mus musculus GN=Itgal PE=3 SV=1;>sp|P24063|ITAL_MOUSE Integrin alpha-L OS=Mus musculus GN=Itgal PE=1 SV=2;>tr|D3Z627|D3Z627_MOUSE Integr	5	24	24	24	24	6	24	6	24	6	26.8	26.8	26.8	128.21	1161	1161;1162;1163;1201;765	0	76.258	5054600	3747800	4777800	3746000	77	77	4833400	3538000	221170	209800	4567400	3539800	210430	206240	68	68	9	9	26.8	5.9	5534400000	5286300000
Zfyve27	-0.420616	NA	-0.45922	sp|Q3TXX3|ZFY27_MOUSE	sp|Q3TXX3|ZFY27_MOUSE	1	1	1	>sp|Q3TXX3|ZFY27_MOUSE Protrudin OS=Mus musculus GN=Zfyve27 PE=1 SV=2	1	1	1	1	1	0	1	0	1	0	3.4	3.4	3.4	46.202	415	415	0.0077453	0.94288	12208	9111.8	11541	9103	2	2	12208	9111.8	0	0	11541	9103	0	0	2	2	0	0	3.4	0	6524300	6524300
Pde8a;Pde8b	-0.417544	NA	-0.456148	sp|O88502|PDE8A_MOUSE;tr|F7CT85|F7CT85_MOUSE;tr|E9PXX4|E9PXX4_MOUSE;tr|E9PX38|E9PX38_MOUSE;tr|E9PYP0|E9PYP0_MOUSE;tr|E9Q7S6|E9Q7S6_MOUSE;tr|E9Q8J6|E9Q8J6_MOUSE;sp|E9Q4S1|PDE8B_MOUSE	sp|O88502|PDE8A_MOUSE;tr|F7CT85|F7CT85_MOUSE;tr|E9PXX4|E9PXX4_MOUSE;tr|E9PX38|E9PX38_MOUSE;tr|E9PYP0|E9PYP0_MOUSE;tr|E9Q7S6|E9Q7S6_MOUSE;tr|E9Q8J6|E9Q8J6_MOUSE;sp|E9Q4S1|PDE8B_MOUSE	2;1;1;1;1;1;1;1	2;1;1;1;1;1;1;1	2;1;1;1;1;1;1;1	>sp|O88502|PDE8A_MOUSE High affinity cAMP-specific and IBMX-insensitive 3,5-cyclic phosphodiesterase 8A OS=Mus musculus GN=Pde8a PE=1 SV=1;>tr|F7CT85|F7CT85_MOUSE High affinity cAMP-specific and IBMX-insensitive 3,5-cyclic phosphodiesterase 8B (Fragmen	8	2	2	2	2	0	2	0	2	0	3.3	3.3	3.3	93.17	823	823;196;730;780;788;830;838;865	0	3.9831	115530	86413	109230	86315	5	5	115530	86413	0	0	109230	86315	0	0	5	5	0	0	3.3	0	121920000	121920000
Ehd1	-0.44407	-0.537484	-0.45508	sp|Q9WVK4|EHD1_MOUSE	sp|Q9WVK4|EHD1_MOUSE	10	8	5	>sp|Q9WVK4|EHD1_MOUSE EH domain-containing protein 1 OS=Mus musculus GN=Ehd1 PE=1 SV=1	1	10	8	5	7	6	6	4	4	2	30.1	27.2	20	60.602	534	534	0	45.44	462470	346170	437240	345760	25	25	328620	241320	133850	104850	310560	241380	126690	104380	18	18	7	7	22.3	14	311870000	161330000
Ece1	-0.413533	NA	-0.452137	sp|Q4PZA2|ECE1_MOUSE	sp|Q4PZA2|ECE1_MOUSE	1	1	1	>sp|Q4PZA2|ECE1_MOUSE Endothelin-converting enzyme 1 OS=Mus musculus GN=Ece1 PE=1 SV=1	1	1	1	1	1	0	1	0	1	0	3.6	3.6	3.6	87.072	769	769	0.0019102	1.9908	11330	8498.1	10713	8486.8	1	1	11330	8498.1	0	0	10713	8486.8	0	0	1	1	0	0	3.6	0	9754000	9754000
Slamf9	-0.41274	NA	-0.451345	sp|Q9D780|SLAF9_MOUSE	sp|Q9D780|SLAF9_MOUSE	1	1	1	>sp|Q9D780|SLAF9_MOUSE SLAM family member 9 OS=Mus musculus GN=Slamf9 PE=2 SV=2	1	1	1	1	1	0	1	0	1	0	2.8	2.8	2.8	31.748	285	285	0.0077253	0.93098	182820	137200	172860	137010	3	3	182820	137200	0	0	172860	137010	0	0	3	3	0	0	2.8	0	193170000	193170000
Pgd	-0.41011	NA	-0.448714	sp|Q9DCD0|6PGD_MOUSE	sp|Q9DCD0|6PGD_MOUSE	1	1	1	>sp|Q9DCD0|6PGD_MOUSE 6-phosphogluconate dehydrogenase, decarboxylating OS=Mus musculus GN=Pgd PE=1 SV=3	1	1	1	1	1	0	1	0	1	0	2.9	2.9	2.9	53.247	483	483	0	2.8443	15534	11679	14689	11661	1	1	15534	11679	0	0	14689	11661	0	0	1	1	0	0	2.9	0	6143600	6143600
Trim14	-0.417456	0.0356349	-0.44716	sp|Q8BVW3|TRI14_MOUSE	sp|Q8BVW3|TRI14_MOUSE	6	6	6	>sp|Q8BVW3|TRI14_MOUSE Tripartite motif-containing protein 14 OS=Mus musculus GN=Trim14 PE=1 SV=2	1	6	6	6	6	1	6	1	6	1	16.6	16.6	16.6	49.64	440	440	0	12.546	988780	744200	934970	743010	20	20	977840	731440	10943	12753	924490	730610	10483	12397	18	18	2	2	16.6	4.8	501390000	488700000
Slc23a2	-0.406113	NA	-0.444717	sp|Q9EPR4|S23A2_MOUSE	sp|Q9EPR4|S23A2_MOUSE	1	1	1	>sp|Q9EPR4|S23A2_MOUSE Solute carrier family 23 member 2 OS=Mus musculus GN=Slc23a2 PE=1 SV=2	1	1	1	1	1	0	1	0	1	0	3.9	3.9	3.9	70.048	648	648	0	10.149	39666	29905	37509	29854	5	5	39666	29905	0	0	37509	29854	0	0	5	5	0	0	3.9	0	29036000	29036000
C5ar1	-0.414805	-0.277303	-0.439965	tr|Q3TZ86|Q3TZ86_MOUSE;sp|P30993|C5AR1_MOUSE	tr|Q3TZ86|Q3TZ86_MOUSE;sp|P30993|C5AR1_MOUSE	5;3	5;3	5;3	>tr|Q3TZ86|Q3TZ86_MOUSE C5a anaphylatoxin chemotactic receptor 1 OS=Mus musculus GN=C5ar1 PE=1 SV=1;>sp|P30993|C5AR1_MOUSE C5a anaphylatoxin chemotactic receptor 1 OS=Mus musculus GN=C5ar1 PE=1 SV=1	2	5	5	5	5	1	5	1	5	1	18.5	18.5	18.5	39.023	351	351;347	0	39.831	1494300	1130300	1413100	1128100	20	20	1438500	1078000	55764	52315	1360100	1076600	53040	51462	18	18	2	2	18.5	3.4	2153000000	2125300000
Diap1;Diaph1	-0.396992	NA	-0.435596	tr|Q6NS79|Q6NS79_MOUSE;tr|D3Z074|D3Z074_MOUSE;tr|E9PXV7|E9PXV7_MOUSE;sp|O08808|DIAP1_MOUSE;tr|E9PV41|E9PV41_MOUSE	tr|Q6NS79|Q6NS79_MOUSE;tr|D3Z074|D3Z074_MOUSE;tr|E9PXV7|E9PXV7_MOUSE;sp|O08808|DIAP1_MOUSE;tr|E9PV41|E9PV41_MOUSE	1;1;1;1;1	1;1;1;1;1	1;1;1;1;1	>tr|Q6NS79|Q6NS79_MOUSE Diap1 protein OS=Mus musculus GN=Diap1 PE=1 SV=1;>tr|D3Z074|D3Z074_MOUSE Protein diaphanous homolog 1 OS=Mus musculus GN=Diap1 PE=1 SV=2;>tr|E9PXV7|E9PXV7_MOUSE Protein diaphanous homolog 1 OS=Mus musculus GN=Diap1 PE=1 SV=1;>sp|O08	5	1	1	1	1	0	1	0	1	0	1.6	1.6	1.6	135.84	1220	1220;1220;1255;1255;1264	0.005305	1.1882	6073.4	4607.9	5743.9	4597.8	1	1	6073.4	4607.9	0	0	5743.9	4597.8	0	0	1	1	0	0	1.6	0	4221300	4221300
Tnfaip8	-0.393242	NA	-0.431847	tr|D3Z205|D3Z205_MOUSE;tr|D3Z0Q1|D3Z0Q1_MOUSE;tr|J3QM73|J3QM73_MOUSE;tr|D3YWJ5|D3YWJ5_MOUSE;sp|Q921Z5|TFIP8_MOUSE;tr|D3Z325|D3Z325_MOUSE;tr|D3Z312|D3Z312_MOUSE	tr|D3Z205|D3Z205_MOUSE;tr|D3Z0Q1|D3Z0Q1_MOUSE;tr|J3QM73|J3QM73_MOUSE;tr|D3YWJ5|D3YWJ5_MOUSE;sp|Q921Z5|TFIP8_MOUSE;tr|D3Z325|D3Z325_MOUSE;tr|D3Z312|D3Z312_MOUSE	1;1;1;1;1;1;1	1;1;1;1;1;1;1	1;1;1;1;1;1;1	>tr|D3Z205|D3Z205_MOUSE Tumor necrosis factor alpha-induced protein 8 (Fragment) OS=Mus musculus GN=Tnfaip8 PE=4 SV=1;>tr|D3Z0Q1|D3Z0Q1_MOUSE Tumor necrosis factor alpha-induced protein 8 (Fragment) OS=Mus musculus GN=Tnfaip8 PE=4 SV=1;>tr|J3QM73|J3QM73_MO	7	1	1	1	1	0	1	0	1	0	26	26	26	8.4255	77	77;114;166;188;198;212;212	0	5.0279	65238	49625	61703	49507	4	4	65238	49625	0	0	61703	49507	0	0	4	4	0	0	26	0	80335000	80335000
Atp6v0d1	-0.422516	-0.519982	-0.428728	sp|P51863|VA0D1_MOUSE	sp|P51863|VA0D1_MOUSE	17	17	17	>sp|P51863|VA0D1_MOUSE V-type proton ATPase subunit d 1 OS=Mus musculus GN=Atp6v0d1 PE=1 SV=2	1	17	17	17	16	17	16	17	16	17	54.1	54.1	54.1	40.301	351	351	0	162.4	15054000	11476000	14239000	11447000	234	235	9679000	7214700	5374700	4261600	9150100	7208400	5088600	4239000	118	118	116	117	52.7	54.1	17005000000	9527500000
Rab32	-0.497657	-0.347219	-0.427695	sp|Q9CZE3|RAB32_MOUSE;sp|Q8QZZ8|RAB38_MOUSE;sp|Q91YQ1|RAB7L_MOUSE	sp|Q9CZE3|RAB32_MOUSE	12;2;1	12;2;1	11;1;0	>sp|Q9CZE3|RAB32_MOUSE Ras-related protein Rab-32 OS=Mus musculus GN=Rab32 PE=2 SV=3	3	12	12	11	10	10	10	10	10	9	68.6	68.6	63.7	25.068	223	223;211;204	0	94.617	5496100	4192800	5198600	4181900	110	110	3863800	2733900	1632300	1458900	3648300	2742500	1550400	1439400	59	59	51	51	55.2	56.5	6024400000	4261900000
Smpdl3b	-0.385972	NA	-0.424577	sp|P58242|ASM3B_MOUSE	sp|P58242|ASM3B_MOUSE	5	5	5	>sp|P58242|ASM3B_MOUSE Acid sphingomyelinase-like phosphodiesterase 3b OS=Mus musculus GN=Smpdl3b PE=1 SV=1	1	5	5	5	5	0	5	0	5	0	20.2	20.2	20.2	51.599	456	456	0	32.255	608160	464950	575280	463670	17	17	608160	464950	0	0	575280	463670	0	0	17	17	0	0	20.2	0	572700000	572700000
Trim23	-0.421104	-0.489003	-0.420856	sp|Q8BGX0|TRI23_MOUSE	sp|Q8BGX0|TRI23_MOUSE	1	1	1	>sp|Q8BGX0|TRI23_MOUSE E3 ubiquitin-protein ligase TRIM23 OS=Mus musculus GN=Trim23 PE=2 SV=1	1	1	1	1	1	1	1	1	1	1	1.7	1.7	1.7	63.931	574	574	0	4.9403	1326300	1016600	1254700	1013600	24	24	904350	674760	421930	341810	854950	674120	399700	339460	9	9	15	15	1.7	1.7	1364600000	218960000
Gdi2	-0.380999	NA	-0.419603	sp|Q61598|GDIB_MOUSE	sp|Q61598|GDIB_MOUSE	1	1	1	>sp|Q61598|GDIB_MOUSE Rab GDP dissociation inhibitor beta OS=Mus musculus GN=Gdi2 PE=1 SV=1	1	1	1	1	1	0	1	0	1	0	4.3	4.3	4.3	50.537	445	445	0	3.4653	12987	9963.1	12286	9933.2	2	2	12987	9963.1	0	0	12286	9933.2	0	0	2	2	0	0	4.3	0	11512000	11512000
Rp2	-0.429334	-0.237489	-0.41796	sp|Q9EPK2|XRP2_MOUSE	sp|Q9EPK2|XRP2_MOUSE	14	14	14	>sp|Q9EPK2|XRP2_MOUSE Protein XRP2 OS=Mus musculus GN=Rp2 PE=1 SV=3	1	14	14	14	14	7	14	7	14	7	46.7	46.7	46.7	39.376	347	347	0	35.819	3675100	2822600	3476800	2813900	66	66	3243100	2406000	432030	416650	3065500	2404800	411270	409170	46	46	20	20	46.7	23.1	3376700000	3019600000
Tnfrsf14	-0.377762	NA	-0.416366	tr|F6Y2U8|F6Y2U8_MOUSE;tr|Q80WM9|Q80WM9_MOUSE	tr|F6Y2U8|F6Y2U8_MOUSE;tr|Q80WM9|Q80WM9_MOUSE	1;1	1;1	1;1	>tr|F6Y2U8|F6Y2U8_MOUSE Protein Tnfrsf14 (Fragment) OS=Mus musculus GN=Tnfrsf14 PE=4 SV=1;>tr|Q80WM9|Q80WM9_MOUSE Protein Tnfrsf14 OS=Mus musculus GN=Tnfrsf14 PE=2 SV=1	2	1	1	1	1	0	1	0	1	0	4.8	4.8	4.8	20.572	186	186;275	0.0018639	1.6975	45280	34815	42838	34704	2	2	45280	34815	0	0	42838	34704	0	0	2	2	0	0	4.8	0	94662000	94662000
Cct6a	-0.374991	NA	-0.413595	sp|P80317|TCPZ_MOUSE;tr|E9QPA6|E9QPA6_MOUSE	sp|P80317|TCPZ_MOUSE;tr|E9QPA6|E9QPA6_MOUSE	2;1	2;1	2;1	>sp|P80317|TCPZ_MOUSE T-complex protein 1 subunit zeta OS=Mus musculus GN=Cct6a PE=1 SV=3;>tr|E9QPA6|E9QPA6_MOUSE T-complex protein 1 subunit zeta OS=Mus musculus GN=Cct6a PE=1 SV=1	2	2	2	2	2	0	2	0	2	0	8.7	8.7	8.7	58.004	531	531;532	0	7.1218	7782.2	5995.1	7362.9	5975.3	2	2	7782.2	5995.1	0	0	7362.9	5975.3	0	0	2	2	0	0	8.7	0	8178200	8178200
Arhgef1	-0.374281	NA	-0.412885	tr|F6ZN61|F6ZN61_MOUSE;sp|Q61210|ARHG1_MOUSE;tr|E9PUF7|E9PUF7_MOUSE	tr|F6ZN61|F6ZN61_MOUSE;sp|Q61210|ARHG1_MOUSE;tr|E9PUF7|E9PUF7_MOUSE	1;1;1	1;1;1	1;1;1	>tr|F6ZN61|F6ZN61_MOUSE Rho guanine nucleotide exchange factor 1 (Fragment) OS=Mus musculus GN=Arhgef1 PE=1 SV=1;>sp|Q61210|ARHG1_MOUSE Rho guanine nucleotide exchange factor 1 OS=Mus musculus GN=Arhgef1 PE=1 SV=2;>tr|E9PUF7|E9PUF7_MOUSE Rho guanine nucleo	3	1	1	1	1	0	1	0	1	0	2.8	2.8	2.8	68.996	616	616;920;976	0	3.1315	15140	11669	14324	11630	3	3	15140	11669	0	0	14324	11630	0	0	3	3	0	0	2.8	0	21387000	21387000
Tlr13	-0.390347	-0.501833	-0.41047	sp|Q6R5N8|TLR13_MOUSE	sp|Q6R5N8|TLR13_MOUSE	25	25	25	>sp|Q6R5N8|TLR13_MOUSE Toll-like receptor 13 OS=Mus musculus GN=Tlr13 PE=1 SV=1	1	25	25	25	21	19	21	19	21	19	33.7	33.7	33.7	114.44	991	991	0	147.4	5361700	4139400	5073000	4125000	129	129	4068200	3100800	1293500	1038600	3848000	3093000	1225000	1032100	75	75	54	54	29.1	26.3	6371300000	5528400000
Rpl7	-0.36844	NA	-0.407045	sp|P14148|RL7_MOUSE;tr|F6XI62|F6XI62_MOUSE	sp|P14148|RL7_MOUSE;tr|F6XI62|F6XI62_MOUSE	1;1	1;1	1;1	>sp|P14148|RL7_MOUSE 60S ribosomal protein L7 OS=Mus musculus GN=Rpl7 PE=1 SV=2;>tr|F6XI62|F6XI62_MOUSE 60S ribosomal protein L7 (Fragment) OS=Mus musculus GN=Rpl7 PE=1 SV=1	2	1	1	1	1	0	1	0	1	0	6.7	6.7	6.7	31.419	270	270;279	0	4.5493	31760	24578	30052	24489	3	3	31760	24578	0	0	30052	24489	0	0	3	3	0	0	6.7	0	31285000	31285000
H3f3a;H3f3c	NA	-0.550942	-0.40295	sp|P84244|H33_MOUSE;sp|P02301|H3C_MOUSE;tr|E0CZ27|E0CZ27_MOUSE;tr|F8WI35|F8WI35_MOUSE;tr|E0CYN1|E0CYN1_MOUSE;tr|E0CYR7|E0CYR7_MOUSE	sp|P84244|H33_MOUSE;sp|P02301|H3C_MOUSE;tr|E0CZ27|E0CZ27_MOUSE;tr|F8WI35|F8WI35_MOUSE	7;7;6;6;2;2	2;2;2;1;1;1	2;2;2;1;1;1	>sp|P84244|H33_MOUSE Histone H3.3 OS=Mus musculus GN=H3f3a PE=1 SV=2;>sp|P02301|H3C_MOUSE Histone H3.3C OS=Mus musculus GN=H3f3c PE=3 SV=3;>tr|E0CZ27|E0CZ27_MOUSE Histone H3 (Fragment) OS=Mus musculus GN=H3f3a PE=3 SV=1;>tr|F8WI35|F8WI35_MOUSE Histone H3 O	6	7	2	2	3	7	0	2	0	2	55.1	30.1	30.1	15.328	136	136;136;119;135;52;55	0	14.919	22328	17328	21129	17262	4	4	0	0	22328	17328	0	0	21129	17262	0	0	4	4	16.9	55.1	60012000	0
Atp6v1f	-0.355278	-0.557159	-0.402922	sp|Q9D1K2|VATF_MOUSE;tr|F7B2B4|F7B2B4_MOUSE	sp|Q9D1K2|VATF_MOUSE	3;1	3;1	3;1	>sp|Q9D1K2|VATF_MOUSE V-type proton ATPase subunit F OS=Mus musculus GN=Atp6v1f PE=1 SV=2	2	3	3	3	2	3	2	3	2	3	44.5	44.5	44.5	13.37	119	119;100	0	23.853	152600	118430	144410	117970	17	17	61290	47865	91314	70561	58007	47659	86400	70312	9	9	8	8	34.5	44.5	141490000	48638000
Tpcn2	-0.643918	-0.255775	-0.402841	sp|Q8BWC0|TPC2_MOUSE	sp|Q8BWC0|TPC2_MOUSE	2	2	2	>sp|Q8BWC0|TPC2_MOUSE Two pore calcium channel protein 2 OS=Mus musculus GN=Tpcn2 PE=1 SV=1	1	2	2	2	1	1	1	1	1	1	7.3	7.3	7.3	83.594	731	731	0	13.094	17541	13614	16599	13562	3	3	9873.3	6312.5	7667.7	7301.6	9302.4	6385.7	7296.3	7176	2	2	1	1	4	3.3	9441900	9441900
Hadha	-0.36377	NA	-0.402374	sp|Q8BMS1|ECHA_MOUSE	sp|Q8BMS1|ECHA_MOUSE	2	2	2	>sp|Q8BMS1|ECHA_MOUSE Trifunctional enzyme subunit alpha, mitochondrial OS=Mus musculus GN=Hadha PE=1 SV=1	1	2	2	2	2	0	2	0	2	0	4.7	4.7	4.7	82.669	763	763	0	2.6033	11865	9211.7	11228	9176	2	2	11865	9211.7	0	0	11228	9176	0	0	2	2	0	0	4.7	0	7262200	7262200
Lamtor5	NA	-0.549977	-0.401985	sp|Q9D1L9|LTOR5_MOUSE;tr|G3UW70|G3UW70_MOUSE	sp|Q9D1L9|LTOR5_MOUSE;tr|G3UW70|G3UW70_MOUSE	1;1	1;1	1;1	>sp|Q9D1L9|LTOR5_MOUSE Ragulator complex protein LAMTOR5 OS=Mus musculus GN=Lamtor5 PE=2 SV=1;>tr|G3UW70|G3UW70_MOUSE MCG21719 OS=Mus musculus GN=Lamtor5 PE=4 SV=1	2	1	1	1	0	1	0	1	0	1	11	11	11	9.6418	91	91;145	0.0018553	1.6629	85724	66572	81120	66313	2	2	0	0	85724	66572	0	0	81120	66313	0	0	2	2	0	11	41811000	0
Clec12a	-0.366783	-0.00799553	-0.40162	sp|Q504P2|CL12A_MOUSE;tr|D3YXD8|D3YXD8_MOUSE	sp|Q504P2|CL12A_MOUSE	9;4	9;4	9;4	>sp|Q504P2|CL12A_MOUSE C-type lectin domain family 12 member A OS=Mus musculus GN=Clec12a PE=2 SV=1	2	9	9	9	9	1	9	1	9	1	29.6	29.6	29.6	30.757	267	267;179	0	23.949	2052700	1594500	1942500	1588300	29	29	2040900	1581200	11784	13324	1931200	1575300	11277	12972	28	28	1	1	29.6	3.4	1904600000	1904600000
Nccrp1	NA	-0.549277	-0.401285	sp|G3X9C2|FBX50_MOUSE	sp|G3X9C2|FBX50_MOUSE	1	1	1	>sp|G3X9C2|FBX50_MOUSE F-box only protein 50 OS=Mus musculus GN=Nccrp1 PE=2 SV=2	1	1	1	1	0	1	0	1	0	1	4.1	4.1	4.1	30.407	266	266	0.0069505	0.99909	16078	12492	15215	12443	1	1	0	0	16078	12492	0	0	15215	12443	0	0	1	1	0	4.1	7661600	0
H2afv;H2afz	NA	-0.549099	-0.401106	sp|Q3THW5|H2AV_MOUSE;sp|P0C0S6|H2AZ_MOUSE;tr|G3UWL7|G3UWL7_MOUSE	sp|Q3THW5|H2AV_MOUSE;sp|P0C0S6|H2AZ_MOUSE;tr|G3UWL7|G3UWL7_MOUSE	3;3;2	1;1;1	1;1;1	>sp|Q3THW5|H2AV_MOUSE Histone H2A.V OS=Mus musculus GN=H2afv PE=1 SV=3;>sp|P0C0S6|H2AZ_MOUSE Histone H2A.Z OS=Mus musculus GN=H2afz PE=1 SV=2;>tr|G3UWL7|G3UWL7_MOUSE Histone H2A OS=Mus musculus GN=H2afz PE=3 SV=1	3	3	1	1	0	3	0	1	0	1	35.2	22.7	22.7	13.509	128	128;128;87	0	9.1342	6393.6	4968.2	6050.3	4948.7	3	3	0	0	6393.6	4968.2	0	0	6050.3	4948.7	0	0	3	3	0	35.2	31578000	0
Camlg	-0.362189	NA	-0.400793	sp|P49070|CAMLG_MOUSE	sp|P49070|CAMLG_MOUSE	1	1	1	>sp|P49070|CAMLG_MOUSE Calcium signal-modulating cyclophilin ligand OS=Mus musculus GN=Camlg PE=1 SV=2	1	1	1	1	1	0	1	0	1	0	6.8	6.8	6.8	32.542	294	294	0.0018484	1.6343	23809	18505	22531	18432	5	5	23809	18505	0	0	22531	18432	0	0	5	5	0	0	6.8	0	18671000	18671000
Rasal3	-0.361149	NA	-0.399754	tr|D3Z6Z7|D3Z6Z7_MOUSE;sp|Q8C2K5|RASL3_MOUSE	tr|D3Z6Z7|D3Z6Z7_MOUSE;sp|Q8C2K5|RASL3_MOUSE	1;1	1;1	1;1	>tr|D3Z6Z7|D3Z6Z7_MOUSE MCG125477, isoform CRA_a OS=Mus musculus GN=Rasal3 PE=4 SV=1;>sp|Q8C2K5|RASL3_MOUSE RAS protein activator like-3 OS=Mus musculus GN=Rasal3 PE=2 SV=1	2	1	1	1	1	0	1	0	1	0	1.7	1.7	1.7	112.19	1019	1019;1041	0	8.607	8126	6320.3	7689.9	6295	1	1	8126	6320.3	0	0	7689.9	6295	0	0	1	1	0	0	1.7	0	0	0
Stx8	-0.447711	-0.434055	-0.39722	sp|O88983|STX8_MOUSE;tr|Q9D0J1|Q9D0J1_MOUSE;tr|Q8BS59|Q8BS59_MOUSE	sp|O88983|STX8_MOUSE;tr|Q9D0J1|Q9D0J1_MOUSE	8;4;1	8;4;1	8;4;1	>sp|O88983|STX8_MOUSE Syntaxin-8 OS=Mus musculus GN=Stx8 PE=1 SV=1;>tr|Q9D0J1|Q9D0J1_MOUSE Syntaxin 8 OS=Mus musculus GN=Stx8 PE=2 SV=1	3	8	8	8	4	6	4	6	4	6	38.6	38.6	38.6	26.925	236	236;130;126	0	30.486	821570	640130	777510	637480	21	21	470080	344330	351490	295800	444210	344480	333300	293000	10	10	11	11	24.6	25.8	617510000	337070000
Rpl19	-0.35716	NA	-0.395765	tr|A2A547|A2A547_MOUSE;sp|P84099|RL19_MOUSE	tr|A2A547|A2A547_MOUSE;sp|P84099|RL19_MOUSE	1;1	1;1	1;1	>tr|A2A547|A2A547_MOUSE Ribosomal protein L19 OS=Mus musculus GN=Rpl19 PE=3 SV=1;>sp|P84099|RL19_MOUSE 60S ribosomal protein L19 OS=Mus musculus GN=Rpl19 PE=1 SV=1	2	1	1	1	1	0	1	0	1	0	4.1	4.1	4.1	23.247	194	194;196	0.0018921	1.8332	162320	126600	153620	126070	4	4	162320	126600	0	0	153620	126070	0	0	4	4	0	0	4.1	0	229860000	229860000
Taok3	-0.355066	NA	-0.39367	sp|Q8BYC6|TAOK3_MOUSE;tr|Q3V3K3|Q3V3K3_MOUSE;tr|F6RXB5|F6RXB5_MOUSE	sp|Q8BYC6|TAOK3_MOUSE;tr|Q3V3K3|Q3V3K3_MOUSE	6;4;1	6;4;1	6;4;1	>sp|Q8BYC6|TAOK3_MOUSE Serine/threonine-protein kinase TAO3 OS=Mus musculus GN=Taok3 PE=1 SV=2;>tr|Q3V3K3|Q3V3K3_MOUSE Serine/threonine-protein kinase TAO3 OS=Mus musculus GN=Taok3 PE=1 SV=1	3	6	6	6	6	0	6	0	6	0	8.4	8.4	8.4	105.33	898	898;438;239	0	29.799	475960	371760	450470	370160	18	18	475960	371760	0	0	450470	370160	0	0	18	18	0	0	8.4	0	644380000	644380000
Slc29a1	-0.354942	NA	-0.393546	sp|Q9JIM1|S29A1_MOUSE	sp|Q9JIM1|S29A1_MOUSE	1	1	1	>sp|Q9JIM1|S29A1_MOUSE Equilibrative nucleoside transporter 1 OS=Mus musculus GN=Slc29a1 PE=1 SV=3	1	1	1	1	1	0	1	0	1	0	2.8	2.8	2.8	50.192	460	460	0	4.0772	27552	21522	26076	21429	4	4	27552	21522	0	0	26076	21429	0	0	4	4	0	0	2.8	0	51527000	51527000
Mic1	-0.354179	NA	-0.392783	sp|Q8VC42|MIC1_MOUSE	sp|Q8VC42|MIC1_MOUSE	1	1	1	>sp|Q8VC42|MIC1_MOUSE Uncharacterized protein C18orf8 homolog OS=Mus musculus GN=Mic1 PE=2 SV=1	1	1	1	1	1	0	1	0	1	0	2.3	2.3	2.3	74.922	657	657	0	3.17	30717	24007	29072	23902	2	2	30717	24007	0	0	29072	23902	0	0	2	2	0	0	2.3	0	16729000	16729000
Snap23	-0.37789	-0.0899209	-0.389754	sp|O09044|SNP23_MOUSE;tr|Q9D3L3|Q9D3L3_MOUSE;tr|B0R030|B0R030_MOUSE;tr|B0R029|B0R029_MOUSE;tr|E9Q8A1|E9Q8A1_MOUSE;sp|P60879|SNP25_MOUSE	sp|O09044|SNP23_MOUSE;tr|Q9D3L3|Q9D3L3_MOUSE;tr|B0R030|B0R030_MOUSE;tr|B0R029|B0R029_MOUSE;tr|E9Q8A1|E9Q8A1_MOUSE	10;10;7;6;6;1	10;10;7;6;6;1	10;10;7;6;6;1	>sp|O09044|SNP23_MOUSE Synaptosomal-associated protein 23 OS=Mus musculus GN=Snap23 PE=1 SV=1;>tr|Q9D3L3|Q9D3L3_MOUSE Synaptosomal-associated protein OS=Mus musculus GN=Snap23 PE=1 SV=1;>tr|B0R030|B0R030_MOUSE Synaptosomal-associated protein (Fragment) OS=	6	10	10	10	10	3	10	3	10	3	51.4	51.4	51.4	23.261	210	210;221;162;86;98;206	0	159.81	3821900	2993300	3617400	2979800	55	55	3638200	2797100	183690	196230	3442000	2788200	175430	191600	47	47	8	8	51.4	13.3	4707700000	4528700000
Csf1r	-0.354523	-0.270927	-0.387939	sp|P09581|CSF1R_MOUSE;sp|P05532|KIT_MOUSE;tr|F7DD14|F7DD14_MOUSE	sp|P09581|CSF1R_MOUSE	14;1;1	14;1;1	14;1;1	>sp|P09581|CSF1R_MOUSE Macrophage colony-stimulating factor 1 receptor OS=Mus musculus GN=Csf1r PE=1 SV=3	3	14	14	14	13	2	13	2	13	2	19.3	19.3	19.3	109.18	977	977;979;987	0	51.367	3363500	2637600	3183600	2625500	37	37	3305100	2582500	58428	55057	3128000	2571300	55581	54145	34	34	3	3	18.4	2.6	2917000000	2822300000
Hnrnpab	NA	-0.534759	-0.386766	sp|Q99020|ROAA_MOUSE;tr|Q80XR6|Q80XR6_MOUSE;tr|Q20BD0|Q20BD0_MOUSE	sp|Q99020|ROAA_MOUSE;tr|Q80XR6|Q80XR6_MOUSE;tr|Q20BD0|Q20BD0_MOUSE	1;1;1	1;1;1	1;1;1	>sp|Q99020|ROAA_MOUSE Heterogeneous nuclear ribonucleoprotein A/B OS=Mus musculus GN=Hnrnpab PE=1 SV=1;>tr|Q80XR6|Q80XR6_MOUSE Heterogeneous nuclear ribonucleoprotein A/B OS=Mus musculus GN=Hnrnpab PE=1 SV=1;>tr|Q20BD0|Q20BD0_MOUSE Heterogeneous nuclear ri	3	1	1	1	0	1	0	1	0	1	2.8	2.8	2.8	30.831	285	285;311;332	0.0018832	1.8196	18064	14177	17098	14111	1	1	0	0	18064	14177	0	0	17098	14111	0	0	1	1	0	2.8	0	0
Cd81	-0.345604	NA	-0.384209	sp|P35762|CD81_MOUSE	sp|P35762|CD81_MOUSE	1	1	1	>sp|P35762|CD81_MOUSE CD81 antigen OS=Mus musculus GN=Cd81 PE=1 SV=2	1	1	1	1	1	0	1	0	1	0	9.7	9.7	9.7	25.814	236	236	0	9.4853	52688	41424	49874	41226	3	3	52688	41424	0	0	49874	41226	0	0	3	3	0	0	9.7	0	31482000	31482000
Fyn;Src;Yes1	-0.34511	NA	-0.383714	tr|D3YZ57|D3YZ57_MOUSE;sp|P39688|FYN_MOUSE;tr|Q80XU2|Q80XU2_MOUSE;sp|Q04736|YES_MOUSE;sp|P05480|SRC_MOUSE;sp|P06240|LCK_MOUSE;tr|E9Q696|E9Q696_MOUSE	tr|D3YZ57|D3YZ57_MOUSE;sp|P39688|FYN_MOUSE;tr|Q80XU2|Q80XU2_MOUSE;sp|Q04736|YES_MOUSE;sp|P05480|SRC_MOUSE	4;4;2;2;2;1;1	3;3;1;1;1;1;1	3;3;1;1;1;1;1	>tr|D3YZ57|D3YZ57_MOUSE Tyrosine-protein kinase Fyn OS=Mus musculus GN=Fyn PE=1 SV=1;>sp|P39688|FYN_MOUSE Tyrosine-protein kinase Fyn OS=Mus musculus GN=Fyn PE=1 SV=4;>tr|Q80XU2|Q80XU2_MOUSE Neuronal proto-oncogene tyrosine-protein kinase Src OS=Mus muscul	7	4	3	3	4	1	3	0	3	0	11.2	9.5	9.5	54.426	482	482;537;535;541;541;509;520	0	7.652	68505	53878	64846	53620	4	4	68505	53878	0	0	64846	53620	0	0	4	4	0	0	11.2	1.7	13118000	13118000
Rac1;Rac3	-0.455976	-0.0184454	-0.382389	sp|P63001|RAC1_MOUSE;tr|Q3TLP8|Q3TLP8_MOUSE;sp|P60764|RAC3_MOUSE;tr|A2AC13|A2AC13_MOUSE	sp|P63001|RAC1_MOUSE;tr|Q3TLP8|Q3TLP8_MOUSE;sp|P60764|RAC3_MOUSE	11;10;6;5	10;9;5;5	5;4;2;2	>sp|P63001|RAC1_MOUSE Ras-related C3 botulinum toxin substrate 1 OS=Mus musculus GN=Rac1 PE=1 SV=1;>tr|Q3TLP8|Q3TLP8_MOUSE RAS-related C3 botulinum substrate 1, isoform CRA_a OS=Mus musculus GN=Rac1 PE=2 SV=1;>sp|P60764|RAC3_MOUSE Ras-related C3 botulinum	4	11	10	5	11	9	10	8	5	4	64.6	58.9	34.4	21.45	192	192;211;192;185	0	69.048	6346500	4996000	6006700	4974300	101	102	5398400	3931700	948130	1064300	5100600	3935200	906040	1039100	75	75	26	27	64.6	55.2	12453000000	9391600000
Fcer1g	-0.563767	0.334356	-0.379455	sp|P20491|FCERG_MOUSE	sp|P20491|FCERG_MOUSE	5	5	5	>sp|P20491|FCERG_MOUSE High affinity immunoglobulin epsilon receptor subunit gamma OS=Mus musculus GN=Fcer1g PE=1 SV=1	1	5	5	5	4	4	4	4	4	4	40.7	40.7	40.7	9.6523	86	86	0	14.486	2807400	2214500	2657700	2203400	39	39	2388900	1614600	418470	599880	2253400	1625700	404250	577730	24	24	15	15	33.7	32.6	6248600000	5962800000
Gba	-0.511129	-0.305496	-0.379328	sp|P17439|GLCM_MOUSE	sp|P17439|GLCM_MOUSE	9	9	9	>sp|P17439|GLCM_MOUSE Glucosylceramidase OS=Mus musculus GN=Gba PE=1 SV=1	1	9	9	9	6	8	6	8	6	8	28.5	28.5	28.5	57.621	515	515	0	41.208	908430	716640	859980	713050	33	33	543830	381220	364600	335430	513390	382700	346590	330350	15	15	18	18	19.4	22.5	625260000	306090000
Rps10	-0.3407	NA	-0.379304	tr|Q3UW83|Q3UW83_MOUSE;sp|P63325|RS10_MOUSE	tr|Q3UW83|Q3UW83_MOUSE;sp|P63325|RS10_MOUSE	1;1	1;1	1;1	>tr|Q3UW83|Q3UW83_MOUSE 40S ribosomal protein S10 OS=Mus musculus GN=Rps10 PE=1 SV=1;>sp|P63325|RS10_MOUSE 40S ribosomal protein S10 OS=Mus musculus GN=Rps10 PE=1 SV=1	2	1	1	1	1	0	1	0	1	0	5.8	5.8	5.8	18.371	154	154;165	0.0036166	1.3969	27346	21573	25887	21464	2	2	27346	21573	0	0	25887	21464	0	0	2	2	0	0	5.8	0	13409000	13409000
Nomo1	-0.340079	NA	-0.378683	sp|Q6GQT9|NOMO1_MOUSE	sp|Q6GQT9|NOMO1_MOUSE	1	1	1	>sp|Q6GQT9|NOMO1_MOUSE Nodal modulator 1 OS=Mus musculus GN=Nomo1 PE=1 SV=1	1	1	1	1	1	0	1	0	1	0	1.3	1.3	1.3	133.42	1214	1214	0.0053715	1.2988	97941	77298	92719	76908	3	3	97941	77298	0	0	92719	76908	0	0	3	3	0	0	1.3	0	19443000	19443000
Hfe	-0.339399	NA	-0.378003	sp|P70387|HFE_MOUSE	sp|P70387|HFE_MOUSE	1	1	1	>sp|P70387|HFE_MOUSE Hereditary hemochromatosis protein homolog OS=Mus musculus GN=Hfe PE=2 SV=2	1	1	1	1	1	0	1	0	1	0	5.3	5.3	5.3	40.534	359	359	0	4.1052	8599.9	6790.5	8141.4	6756	1	1	8599.9	6790.5	0	0	8141.4	6756	0	0	1	1	0	0	5.3	0	4321800	4321800
;Fv4	-0.383225	0.0869141	-0.376445	sp|P10404|ENV1_MOUSE;sp|P11370|ENV2_MOUSE;tr|B2RQY6|B2RQY6_MOUSE	sp|P10404|ENV1_MOUSE;sp|P11370|ENV2_MOUSE	4;2;1	4;2;1	4;2;1	>sp|P10404|ENV1_MOUSE MLV-related proviral Env polyprotein OS=Mus musculus PE=1 SV=3;>sp|P11370|ENV2_MOUSE Retrovirus-related Env polyprotein from Fv-4 locus OS=Mus musculus GN=Fv4 PE=4 SV=2	3	4	4	4	3	1	3	1	3	1	7	7	7	69.612	641	641;679;695	0	15.767	319550	252590	302520	251290	7	7	301850	231210	17700	21374	285540	230550	16978	20741	6	6	1	1	5.8	1.2	129300000	129300000
Adam9	-0.332825	NA	-0.371429	tr|E9Q638|E9Q638_MOUSE;sp|Q61072|ADAM9_MOUSE	tr|E9Q638|E9Q638_MOUSE;sp|Q61072|ADAM9_MOUSE	2;2	2;2	2;2	>tr|E9Q638|E9Q638_MOUSE Disintegrin and metalloproteinase domain-containing protein 9 OS=Mus musculus GN=Adam9 PE=4 SV=1;>sp|Q61072|ADAM9_MOUSE Disintegrin and metalloproteinase domain-containing protein 9 OS=Mus musculus GN=Adam9 PE=1 SV=2	2	2	2	2	2	0	2	0	2	0	6.8	6.8	6.8	91.848	841	841;845	0	4.9989	20997	16655	19880	16565	3	3	20997	16655	0	0	19880	16565	0	0	3	3	0	0	6.8	0	16899000	16899000
Exoc3	-0.326304	NA	-0.364908	sp|Q6KAR6|EXOC3_MOUSE	sp|Q6KAR6|EXOC3_MOUSE	1	1	1	>sp|Q6KAR6|EXOC3_MOUSE Exocyst complex component 3 OS=Mus musculus GN=Exoc3 PE=1 SV=2	1	1	1	1	1	0	1	0	1	0	2.3	2.3	2.3	86.454	755	755	0	3.1278	16698	13305	15811	13229	2	2	16698	13305	0	0	15811	13229	0	0	2	2	0	0	2.3	0	9048300	9048300
Dcun1d3	-0.325191	NA	-0.363795	sp|Q8K0V2|DCNL3_MOUSE	sp|Q8K0V2|DCNL3_MOUSE	1	1	1	>sp|Q8K0V2|DCNL3_MOUSE DCN1-like protein 3 OS=Mus musculus GN=Dcun1d3 PE=2 SV=1	1	1	1	1	1	0	1	0	1	0	8.6	8.6	8.6	34.438	304	304	0.0018779	1.7925	4436.7	3537.9	4201.2	3517.5	1	1	4436.7	3537.9	0	0	4201.2	3517.5	0	0	1	1	0	0	8.6	0	11597000	11597000
Tln1	-0.416484	-0.0730478	-0.361689	sp|P26039|TLN1_MOUSE;tr|F6S1V7|F6S1V7_MOUSE;tr|F6SX70|F6SX70_MOUSE	sp|P26039|TLN1_MOUSE	9;1;1	9;1;1	9;1;1	>sp|P26039|TLN1_MOUSE Talin-1 OS=Mus musculus GN=Tln1 PE=1 SV=2	3	9	9	9	9	2	9	2	9	2	7.4	7.4	7.4	269.82	2541	2541;122;279	0	53.25	387800	309690	367230	307870	26	26	329370	246540	58428	63151	311400	246240	55824	61623	22	22	4	4	7.4	1.3	182330000	182330000
Vti1b	-0.304382	-0.512216	-0.361492	tr|Q91XH6|Q91XH6_MOUSE;sp|O88384|VTI1B_MOUSE;tr|F6UHS3|F6UHS3_MOUSE;tr|F6T4B9|F6T4B9_MOUSE;tr|E0CYE5|E0CYE5_MOUSE	tr|Q91XH6|Q91XH6_MOUSE;sp|O88384|VTI1B_MOUSE;tr|F6UHS3|F6UHS3_MOUSE	7;7;4;2;1	7;7;4;2;1	7;7;4;2;1	>tr|Q91XH6|Q91XH6_MOUSE Vesicle transport through interaction with t-SNAREs 1B homolog OS=Mus musculus GN=Vti1b PE=1 SV=1;>sp|O88384|VTI1B_MOUSE Vesicle transport through interaction with t-SNAREs homolog 1B OS=Mus musculus GN=Vti1b PE=1 SV=1;>tr|F6UHS3|F6	5	7	7	7	1	7	1	7	1	7	35.8	35.8	35.8	26.727	232	232;232;182;74;54	0	25.133	577620	461340	546990	458630	15	15	74074	59926	503550	401420	70168	59520	476820	399110	4	4	11	11	8.6	35.8	254750000	62211000
Prkcd	-0.322453	NA	-0.361057	tr|Q1MX41|Q1MX41_MOUSE;tr|Q1MX43|Q1MX43_MOUSE;tr|Q1MX40|Q1MX40_MOUSE;tr|Q1MX42|Q1MX42_MOUSE;sp|P28867|KPCD_MOUSE;tr|B1AYX8|B1AYX8_MOUSE;tr|Q8CAV6|Q8CAV6_MOUSE;sp|Q02111|KPCT_MOUSE	tr|Q1MX41|Q1MX41_MOUSE;tr|Q1MX43|Q1MX43_MOUSE;tr|Q1MX40|Q1MX40_MOUSE;tr|Q1MX42|Q1MX42_MOUSE;sp|P28867|KPCD_MOUSE	3;3;3;3;3;1;1;1	3;3;3;3;3;1;1;1	3;3;3;3;3;1;1;1	>tr|Q1MX41|Q1MX41_MOUSE Protein kinase C delta type OS=Mus musculus GN=Prkcd PE=1 SV=1;>tr|Q1MX43|Q1MX43_MOUSE Protein kinase C delta type OS=Mus musculus GN=Prkcd PE=1 SV=1;>tr|Q1MX40|Q1MX40_MOUSE Protein kinase C delta type OS=Mus musculus GN=Prkcd PE=1	8	3	3	3	3	0	3	0	3	0	8.6	8.6	8.6	62.821	545	545;559;571;585;674;469;571;707	0	11.717	245240	195930	232230	194770	8	8	245240	195930	0	0	232230	194770	0	0	8	8	0	0	8.6	0	198340000	198340000
Ralb	-0.390569	0.0135733	-0.360908	sp|Q9JIW9|RALB_MOUSE;tr|F6QC68|F6QC68_MOUSE	sp|Q9JIW9|RALB_MOUSE	12;5	12;5	6;4	>sp|Q9JIW9|RALB_MOUSE Ras-related protein Ral-B OS=Mus musculus GN=Ralb PE=2 SV=1	2	12	12	6	12	7	12	7	6	2	60.2	60.2	26.7	23.349	206	206;149	0	76.592	5336200	4263700	5053300	4238500	56	56	4825300	3677300	510910	586380	4564100	3668100	489170	570420	40	40	16	16	60.2	42.2	4562700000	4108000000
Slc27a1;Slc27a4	-0.556831	0.488168	-0.359604	sp|Q60714|S27A1_MOUSE;sp|Q91VE0|S27A4_MOUSE	sp|Q60714|S27A1_MOUSE;sp|Q91VE0|S27A4_MOUSE	2;1	2;1	2;1	>sp|Q60714|S27A1_MOUSE Long-chain fatty acid transport protein 1 OS=Mus musculus GN=Slc27a1 PE=1 SV=1;>sp|Q91VE0|S27A4_MOUSE Long-chain fatty acid transport protein 4 OS=Mus musculus GN=Slc27a4 PE=1 SV=1	2	2	2	2	1	1	1	1	1	1	2.3	2.3	2.3	71.275	646	646;643	0.0076661	0.89724	151950	121520	143900	120800	3	3	131930	89598	20019	31926	124460	90176	19436	30621	2	2	1	1	1.2	1.1	90035000	90035000
Itm2b	-0.425159	-0.239476	-0.35874	sp|O89051|ITM2B_MOUSE	sp|O89051|ITM2B_MOUSE	2	2	2	>sp|O89051|ITM2B_MOUSE Integral membrane protein 2B OS=Mus musculus GN=Itm2b PE=2 SV=1	1	2	2	2	2	2	2	2	2	2	7.5	7.5	7.5	30.26	266	266	0	3.711	324000	259270	306830	257710	10	10	240890	179230	83111	80042	227720	179100	79112	78613	6	6	4	4	7.5	7.5	159230000	137050000
Sdcbp	-0.319515	NA	-0.35812	tr|A2AKJ9|A2AKJ9_MOUSE;tr|A2AKJ6|A2AKJ6_MOUSE;tr|H3BLG5|H3BLG5_MOUSE;tr|Q3TMX0|Q3TMX0_MOUSE;sp|O08992|SDCB1_MOUSE	tr|A2AKJ9|A2AKJ9_MOUSE;tr|A2AKJ6|A2AKJ6_MOUSE;tr|H3BLG5|H3BLG5_MOUSE;tr|Q3TMX0|Q3TMX0_MOUSE;sp|O08992|SDCB1_MOUSE	1;1;1;1;1	1;1;1;1;1	1;1;1;1;1	>tr|A2AKJ9|A2AKJ9_MOUSE Syntenin-1 OS=Mus musculus GN=Sdcbp PE=4 SV=1;>tr|A2AKJ6|A2AKJ6_MOUSE Syntenin-1 (Fragment) OS=Mus musculus GN=Sdcbp PE=4 SV=1;>tr|H3BLG5|H3BLG5_MOUSE Syntenin-1 (Fragment) OS=Mus musculus GN=Sdcbp PE=4 SV=1;>tr|Q3TMX0|Q3TMX0_MOUSE	5	1	1	1	1	0	1	0	1	0	11.6	11.6	11.6	21.508	199	199;209;249;298;299	0	7.6185	47493	38021	44977	37791	5	5	47493	38021	0	0	44977	37791	0	0	5	5	0	0	11.6	0	54980000	54980000
Acp2	-0.286419	-0.558256	-0.357934	sp|P24638|PPAL_MOUSE;tr|B7ZCF5|B7ZCF5_MOUSE;tr|B7ZCF4|B7ZCF4_MOUSE	sp|P24638|PPAL_MOUSE;tr|B7ZCF5|B7ZCF5_MOUSE	8;4;2	8;4;2	8;4;2	>sp|P24638|PPAL_MOUSE Lysosomal acid phosphatase OS=Mus musculus GN=Acp2 PE=2 SV=2;>tr|B7ZCF5|B7ZCF5_MOUSE Lysosomal acid phosphatase (Fragment) OS=Mus musculus GN=Acp2 PE=4 SV=1	3	8	8	8	7	7	7	7	7	7	22.5	22.5	22.5	48.508	423	423;305;166	0	43.971	3861800	3092000	3657200	3073200	60	60	2339900	1916700	1522000	1175200	2217200	1902100	1440000	1171100	27	27	33	33	20.6	16.8	2934600000	1877200000
Rpl12;Gm16519	NA	-0.505921	-0.357929	sp|P35979|RL12_MOUSE;tr|F8VQK7|F8VQK7_MOUSE	sp|P35979|RL12_MOUSE;tr|F8VQK7|F8VQK7_MOUSE	6;3	6;3	6;3	>sp|P35979|RL12_MOUSE 60S ribosomal protein L12 OS=Mus musculus GN=Rpl12 PE=1 SV=2;>tr|F8VQK7|F8VQK7_MOUSE Uncharacterized protein OS=Mus musculus GN=Gm16519 PE=3 SV=2	2	6	6	6	0	6	0	6	0	6	42.4	42.4	42.4	17.804	165	165;162	0	8.8597	417440	334230	394690	333820	11	12	0	0	417440	334230	0	0	394690	333820	0	0	11	12	0	42.4	302390000	0
Flot2	-0.313299	-0.509593	-0.357724	tr|Q5SS83|Q5SS83_MOUSE;sp|Q60634|FLOT2_MOUSE	tr|Q5SS83|Q5SS83_MOUSE;sp|Q60634|FLOT2_MOUSE	9;9	9;9	9;9	>tr|Q5SS83|Q5SS83_MOUSE Flotillin 2, isoform CRA_a OS=Mus musculus GN=Flot2 PE=4 SV=1;>sp|Q60634|FLOT2_MOUSE Flotillin-2 OS=Mus musculus GN=Flot2 PE=1 SV=2	2	9	9	9	3	9	3	9	3	9	27.6	27.6	27.6	47.116	428	428;428	0	30.747	633620	507390	600050	504310	23	23	250940	201760	382680	305620	237670	200480	362380	303830	7	7	16	16	10.5	27.6	750180000	301450000
Ctdsp1;Ctdsp2	-0.316386	NA	-0.35499	sp|P58466|CTDS1_MOUSE;tr|Q8R3B3|Q8R3B3_MOUSE;sp|Q8BX07|CTDS2_MOUSE	sp|P58466|CTDS1_MOUSE;tr|Q8R3B3|Q8R3B3_MOUSE;sp|Q8BX07|CTDS2_MOUSE	2;1;1	2;1;1	2;1;1	>sp|P58466|CTDS1_MOUSE Carboxy-terminal domain RNA polymerase II polypeptide A small phosphatase 1 OS=Mus musculus GN=Ctdsp1 PE=1 SV=1;>tr|Q8R3B3|Q8R3B3_MOUSE CTD (Carboxy-terminal domain, RNA polymerase II, polypeptide A) small phosphatase 2 OS=Mus muscul	3	2	2	2	2	0	2	0	2	0	9.6	9.6	9.6	29.266	261	261;119;270	0	4.574	76140	61087	72110	60709	4	4	76140	61087	0	0	72110	60709	0	0	4	4	0	0	9.6	0	14388000	14388000
Vti1a	-0.315997	NA	-0.354601	sp|O89116|VTI1A_MOUSE	sp|O89116|VTI1A_MOUSE	1	1	1	>sp|O89116|VTI1A_MOUSE Vesicle transport through interaction with t-SNAREs homolog 1A OS=Mus musculus GN=Vti1a PE=1 SV=1	1	1	1	1	1	0	1	0	1	0	12.4	12.4	12.4	24.986	217	217	0	5.6216	9725.3	7804.7	9210.6	7756.2	2	2	9725.3	7804.7	0	0	9210.6	7756.2	0	0	2	2	0	0	12.4	0	9612400	9612400
Rap1b	-0.481883	0.164001	-0.353101	sp|Q99JI6|RAP1B_MOUSE	sp|Q99JI6|RAP1B_MOUSE	17	17	6	>sp|Q99JI6|RAP1B_MOUSE Ras-related protein Rap-1b OS=Mus musculus GN=Rap1b PE=2 SV=2	1	17	17	6	17	13	17	13	6	4	82.1	82.1	33.7	20.825	184	184	0	213.27	18866000	15156000	17868000	15061000	350	350	15893000	11369000	2972800	3786900	15010000	11395000	2857500	3665600	244	244	106	106	82.1	82.1	40597000000	35207000000
Lpl	-0.340288	-0.277819	-0.35137	sp|P11152|LIPL_MOUSE	sp|P11152|LIPL_MOUSE	1	1	1	>sp|P11152|LIPL_MOUSE Lipoprotein lipase OS=Mus musculus GN=Lpl PE=1 SV=3	1	1	1	1	1	1	1	1	1	1	3.6	3.6	3.6	53.109	474	474	0	14.63	135830	109250	128640	108560	5	5	121920	96209	13910	13045	115410	95725	13230	12832	4	4	1	1	3.6	3.6	129240000	107510000
Gpsm3	-0.349404	0.212253	-0.351208	sp|Q3U1Z5|GPSM3_MOUSE;tr|G3UYL4|G3UYL4_MOUSE	sp|Q3U1Z5|GPSM3_MOUSE;tr|G3UYL4|G3UYL4_MOUSE	2;1	2;1	2;1	>sp|Q3U1Z5|GPSM3_MOUSE G-protein-signaling modulator 3 OS=Mus musculus GN=Gpsm3 PE=1 SV=2;>tr|G3UYL4|G3UYL4_MOUSE G-protein-signaling modulator 3 (Fragment) OS=Mus musculus GN=Gpsm3 PE=4 SV=1	2	2	2	2	2	1	2	1	2	1	23.3	23.3	23.3	17.618	159	159;55	0	7.6963	157110	126380	148800	125580	9	9	151120	118500	5984.4	7882.5	143040	117960	5760	7618.5	8	8	1	1	23.3	11.3	352920000	338400000
H1f0	-0.312421	NA	-0.351025	sp|P10922|H10_MOUSE	sp|P10922|H10_MOUSE	6	6	6	>sp|P10922|H10_MOUSE Histone H1.0 OS=Mus musculus GN=H1f0 PE=2 SV=4	1	6	6	6	6	0	6	0	6	0	24.7	24.7	24.7	20.861	194	194	0	22.863	2968900	2388500	2811900	2373200	38	38	2968900	2388500	0	0	2811900	2373200	0	0	38	38	0	0	24.7	0	3932600000	3932600000
Psen2;Psen1	-0.345589	-0.127522	-0.350974	tr|Q3U4P5|Q3U4P5_MOUSE;sp|Q61144|PSN2_MOUSE;sp|P49769|PSN1_MOUSE	tr|Q3U4P5|Q3U4P5_MOUSE;sp|Q61144|PSN2_MOUSE;sp|P49769|PSN1_MOUSE	2;2;2	2;2;2	2;2;2	>tr|Q3U4P5|Q3U4P5_MOUSE Presenilin OS=Mus musculus GN=Psen2 PE=1 SV=1;>sp|Q61144|PSN2_MOUSE Presenilin-2 OS=Mus musculus GN=Psen2 PE=1 SV=3;>sp|P49769|PSN1_MOUSE Presenilin-1 OS=Mus musculus GN=Psen1 PE=1 SV=1	3	2	2	2	2	1	2	1	2	1	5.4	5.4	5.4	49.964	448	448;448;467	0	8.7438	241220	194070	228460	192830	12	12	223830	175980	17384	18093	211880	175140	16588	17692	9	9	3	3	5.4	3.3	196670000	176340000
Wasf2;Wasf1	-0.311476	NA	-0.350081	sp|Q8BH43|WASF2_MOUSE;sp|Q8R5H6|WASF1_MOUSE	sp|Q8BH43|WASF2_MOUSE;sp|Q8R5H6|WASF1_MOUSE	2;1	2;1	2;1	>sp|Q8BH43|WASF2_MOUSE Wiskott-Aldrich syndrome protein family member 2 OS=Mus musculus GN=Wasf2 PE=1 SV=1;>sp|Q8R5H6|WASF1_MOUSE Wiskott-Aldrich syndrome protein family member 1 OS=Mus musculus GN=Wasf1 PE=1 SV=2	2	2	2	2	2	0	2	0	2	0	4.2	4.2	4.2	54.073	497	497;559	0	4.5253	328210	264220	310870	262520	7	7	328210	264220	0	0	310870	262520	0	0	7	7	0	0	4.2	0	102460000	102460000
Slc38a7	-0.312619	-0.487104	-0.348335	sp|Q8BWH0|S38A7_MOUSE	sp|Q8BWH0|S38A7_MOUSE	2	2	2	>sp|Q8BWH0|S38A7_MOUSE Putative sodium-coupled neutral amino acid transporter 7 OS=Mus musculus GN=Slc38a7 PE=1 SV=1	1	2	2	2	1	2	1	2	1	2	4.5	4.5	4.5	49.912	463	463	0	2.8821	271300	218670	256970	217240	5	5	206540	166140	64754	52527	195620	165080	61344	52161	3	3	2	2	1.9	4.5	207740000	153650000
Arf6	-0.317914	-0.486886	-0.347611	sp|P62331|ARF6_MOUSE	sp|P62331|ARF6_MOUSE	6	6	6	>sp|P62331|ARF6_MOUSE ADP-ribosylation factor 6 OS=Mus musculus GN=Arf6 PE=1 SV=2	1	6	6	6	5	6	5	6	5	6	60	60	60	20.082	175	175	0	58.521	2885000	2326500	2732600	2311300	64	64	1421300	1139100	1463700	1187500	1346000	1132100	1386600	1179200	23	23	41	41	48.6	60	2565500000	1038700000
Cisd1	-0.30691	NA	-0.345514	sp|Q91WS0|CISD1_MOUSE	sp|Q91WS0|CISD1_MOUSE	3	3	3	>sp|Q91WS0|CISD1_MOUSE CDGSH iron-sulfur domain-containing protein 1 OS=Mus musculus GN=Cisd1 PE=1 SV=1	1	3	3	3	3	0	3	0	3	0	46.3	46.3	46.3	12.097	108	108	0	16.744	110870	89537	105020	88941	3	3	110870	89537	0	0	105020	88941	0	0	3	3	0	0	46.3	0	0	0
Cln3	-0.419544	-0.299381	-0.345056	sp|Q61124|CLN3_MOUSE;tr|D3YUU4|D3YUU4_MOUSE;tr|Q6PAH4|Q6PAH4_MOUSE;tr|D3Z448|D3Z448_MOUSE	sp|Q61124|CLN3_MOUSE;tr|D3YUU4|D3YUU4_MOUSE;tr|Q6PAH4|Q6PAH4_MOUSE	3;2;2;1	3;2;2;1	3;2;2;1	>sp|Q61124|CLN3_MOUSE Battenin OS=Mus musculus GN=Cln3 PE=1 SV=2;>tr|D3YUU4|D3YUU4_MOUSE Battenin (Fragment) OS=Mus musculus GN=Cln3 PE=1 SV=3;>tr|Q6PAH4|Q6PAH4_MOUSE Battenin OS=Mus musculus GN=Cln3 PE=1 SV=1	4	3	3	3	3	3	3	3	3	3	11.2	11.2	11.2	47.656	438	438;196;414;151	0	13.871	305790	247030	289660	245380	23	23	200580	149820	105220	97213	189630	149670	100030	95717	13	13	10	10	11.2	11.2	258110000	134620000
Glmp;	-0.281735	-0.531595	-0.344486	tr|H9H9R4|H9H9R4_MOUSE;sp|Q9JHJ3|NCUG1_MOUSE;tr|H3BK59|H3BK59_MOUSE;tr|H3BKY1|H3BKY1_MOUSE	tr|H9H9R4|H9H9R4_MOUSE;sp|Q9JHJ3|NCUG1_MOUSE;tr|H3BK59|H3BK59_MOUSE;tr|H3BKY1|H3BKY1_MOUSE	4;4;2;2	4;4;2;2	4;4;2;2	>tr|H9H9R4|H9H9R4_MOUSE Protein Glmp OS=Mus musculus GN=Glmp PE=4 SV=1;>sp|Q9JHJ3|NCUG1_MOUSE Lysosomal protein NCU-G1 OS=Mus musculus PE=1 SV=1;>tr|H3BK59|H3BK59_MOUSE Protein Glmp OS=Mus musculus GN=Glmp PE=4 SV=1;>tr|H3BKY1|H3BKY1_MOUSE Protein Glmp OS=	4	4	4	4	3	3	3	3	3	3	18.3	18.3	18.3	36.759	338	338;404;148;319	0	16.214	507510	410150	480730	407400	16	16	311170	255720	196340	154430	294880	253710	185850	153690	10	10	6	6	14.5	12.4	326760000	191950000
Clint1	NA	-0.492007	-0.344015	tr|Q5SUH7|Q5SUH7_MOUSE;sp|Q99KN9|EPN4_MOUSE;tr|Q5SUH6|Q5SUH6_MOUSE	tr|Q5SUH7|Q5SUH7_MOUSE;sp|Q99KN9|EPN4_MOUSE;tr|Q5SUH6|Q5SUH6_MOUSE	7;7;7	7;7;7	7;7;7	>tr|Q5SUH7|Q5SUH7_MOUSE Clathrin interactor 1 OS=Mus musculus GN=Clint1 PE=1 SV=1;>sp|Q99KN9|EPN4_MOUSE Clathrin interactor 1 OS=Mus musculus GN=Clint1 PE=1 SV=2;>tr|Q5SUH6|Q5SUH6_MOUSE Clathrin interactor 1 OS=Mus musculus GN=Clint1 PE=1 SV=1	3	7	7	7	0	7	0	7	0	7	14.6	14.6	14.6	67.73	623	623;631;641	0	16.84	338510	273660	320650	271820	14	14	0	0	338510	273660	0	0	320650	271820	0	0	14	14	0	14.6	369040000	0
Tyk2	-0.305199	NA	-0.343803	sp|Q9R117|TYK2_MOUSE;tr|E9QJS1|E9QJS1_MOUSE	sp|Q9R117|TYK2_MOUSE;tr|E9QJS1|E9QJS1_MOUSE	7;7	6;6	6;6	>sp|Q9R117|TYK2_MOUSE Non-receptor tyrosine-protein kinase TYK2 OS=Mus musculus GN=Tyk2 PE=1 SV=2;>tr|E9QJS1|E9QJS1_MOUSE Tyrosine-protein kinase OS=Mus musculus GN=Tyk2 PE=1 SV=1	2	7	6	6	7	0	6	0	6	0	9.5	8.7	8.7	132.53	1180	1180;1207	0	21.039	229870	185860	217740	184600	15	15	229870	185860	0	0	217740	184600	0	0	15	15	0	0	9.5	0	174400000	174400000
Abcb8	-0.304721	NA	-0.343326	tr|F6ZFC5|F6ZFC5_MOUSE;sp|Q9CXJ4|ABCB8_MOUSE	tr|F6ZFC5|F6ZFC5_MOUSE;sp|Q9CXJ4|ABCB8_MOUSE	1;1	1;1	1;1	>tr|F6ZFC5|F6ZFC5_MOUSE ATP-binding cassette sub-family B member 8, mitochondrial (Fragment) OS=Mus musculus GN=Abcb8 PE=4 SV=1;>sp|Q9CXJ4|ABCB8_MOUSE ATP-binding cassette sub-family B member 8, mitochondrial OS=Mus musculus GN=Abcb8 PE=2 SV=1	2	1	1	1	1	0	1	0	1	0	17.6	17.6	17.6	14.216	131	131;717	0	7.4605	2346.9	1898.2	2223.1	1885.4	1	1	2346.9	1898.2	0	0	2223.1	1885.4	0	0	1	1	0	0	17.6	0	0	0
Sqstm1	-0.304181	NA	-0.342785	tr|D3YZJ1|D3YZJ1_MOUSE;sp|Q64337|SQSTM_MOUSE	tr|D3YZJ1|D3YZJ1_MOUSE;sp|Q64337|SQSTM_MOUSE	2;2	2;2	2;2	>tr|D3YZJ1|D3YZJ1_MOUSE Sequestosome-1 OS=Mus musculus GN=Sqstm1 PE=1 SV=1;>sp|Q64337|SQSTM_MOUSE Sequestosome-1 OS=Mus musculus GN=Sqstm1 PE=1 SV=1	2	2	2	2	2	0	2	0	2	0	8.1	8.1	8.1	41.683	382	382;442	0	3.8549	38992	31549	36936	31335	4	4	38992	31549	0	0	36936	31335	0	0	4	4	0	0	8.1	0	52116000	52116000
Rab22a	-0.303856	NA	-0.34246	sp|P35285|RB22A_MOUSE;tr|A2ARZ7|A2ARZ7_MOUSE;tr|D6RFT6|D6RFT6_MOUSE	sp|P35285|RB22A_MOUSE;tr|A2ARZ7|A2ARZ7_MOUSE	6;5;1	4;3;0	4;3;0	>sp|P35285|RB22A_MOUSE Ras-related protein Rab-22A OS=Mus musculus GN=Rab22a PE=1 SV=2;>tr|A2ARZ7|A2ARZ7_MOUSE RAB22A, member RAS oncogene family, isoform CRA_c OS=Mus musculus GN=Rab22a PE=4 SV=1	3	6	4	4	6	2	4	0	4	0	44.8	33.5	33.5	21.802	194	194;187;68	0	19.626	356890	288830	338070	286870	11	11	356890	288830	0	0	338070	286870	0	0	11	11	0	0	44.8	11.3	323190000	323190000
Abi1	-0.303388	NA	-0.341993	tr|B7ZCU2|B7ZCU2_MOUSE;tr|B7ZCU5|B7ZCU5_MOUSE;tr|B7ZCU4|B7ZCU4_MOUSE;tr|B7ZCU3|B7ZCU3_MOUSE;tr|B7ZCU0|B7ZCU0_MOUSE;tr|J3QNK8|J3QNK8_MOUSE;sp|Q8CBW3|ABI1_MOUSE	tr|B7ZCU2|B7ZCU2_MOUSE;tr|B7ZCU5|B7ZCU5_MOUSE;tr|B7ZCU4|B7ZCU4_MOUSE;tr|B7ZCU3|B7ZCU3_MOUSE;tr|B7ZCU0|B7ZCU0_MOUSE;tr|J3QNK8|J3QNK8_MOUSE;sp|Q8CBW3|ABI1_MOUSE	1;1;1;1;1;1;1	1;1;1;1;1;1;1	1;1;1;1;1;1;1	>tr|B7ZCU2|B7ZCU2_MOUSE Abl interactor 1 OS=Mus musculus GN=Abi1 PE=1 SV=1;>tr|B7ZCU5|B7ZCU5_MOUSE Abl interactor 1 OS=Mus musculus GN=Abi1 PE=1 SV=1;>tr|B7ZCU4|B7ZCU4_MOUSE Abl interactor 1 OS=Mus musculus GN=Abi1 PE=1 SV=1;>tr|B7ZCU3|B7ZCU3_MOUSE Abl int	7	1	1	1	1	0	1	0	1	0	2.3	2.3	2.3	43.174	393	393;422;451;452;480;481;481	0.0077586	0.94814	71219	57656	67465	57263	2	2	71219	57656	0	0	67465	57263	0	0	2	2	0	0	2.3	0	101100000	101100000
Wdr91	-0.302639	NA	-0.341243	tr|S4R1X1|S4R1X1_MOUSE;sp|Q7TMQ7|WDR91_MOUSE	tr|S4R1X1|S4R1X1_MOUSE;sp|Q7TMQ7|WDR91_MOUSE	1;1	1;1	1;1	>tr|S4R1X1|S4R1X1_MOUSE WD repeat-containing protein 91 OS=Mus musculus GN=Wdr91 PE=1 SV=1;>sp|Q7TMQ7|WDR91_MOUSE WD repeat-containing protein 91 OS=Mus musculus GN=Wdr91 PE=1 SV=1	2	1	1	1	1	0	1	0	1	0	3	3	3	67.788	604	604;748	0	3.4609	12846	10405	12169	10334	2	2	12846	10405	0	0	12169	10334	0	0	2	2	0	0	3	0	8081300	8081300
Creg1	-0.460528	-0.322523	-0.340422	sp|O88668|CREG1_MOUSE;tr|K4DI63|K4DI63_MOUSE;tr|J3QP41|J3QP41_MOUSE	sp|O88668|CREG1_MOUSE;tr|K4DI63|K4DI63_MOUSE;tr|J3QP41|J3QP41_MOUSE	2;1;1	2;1;1	2;1;1	>sp|O88668|CREG1_MOUSE Protein CREG1 OS=Mus musculus GN=Creg1 PE=2 SV=1;>tr|K4DI63|K4DI63_MOUSE Cellular repressor of E1A-stimulated genes 1, isoform CRA_a OS=Mus musculus GN=Creg1 PE=4 SV=1;>tr|J3QP41|J3QP41_MOUSE Protein CREG1 OS=Mus musculus GN=Creg1 PE	3	2	2	2	2	2	2	2	2	2	13.2	13.2	13.2	24.452	220	220;94;146	0	17.861	522370	423350	494850	420420	20	20	281620	204460	240750	218890	266070	204690	228780	215730	8	8	12	12	13.2	13.2	567000000	141990000
Stard3	-0.376756	-0.439177	-0.34023	sp|Q61542|STAR3_MOUSE	sp|Q61542|STAR3_MOUSE	3	3	3	>sp|Q61542|STAR3_MOUSE StAR-related lipid transfer protein 3 OS=Mus musculus GN=Stard3 PE=2 SV=1	1	3	3	3	2	3	2	3	2	3	9	9	9	50.469	446	446	0	9.5302	283820	230050	268870	228460	13	13	115070	88537	168750	141510	108860	88252	160010	140210	6	6	7	7	6.7	9	181560000	98474000
Plekhn1	-0.300621	NA	-0.339225	sp|Q8C886|PKHN1_MOUSE;tr|E9QP36|E9QP36_MOUSE	sp|Q8C886|PKHN1_MOUSE;tr|E9QP36|E9QP36_MOUSE	1;1	1;1	1;1	>sp|Q8C886|PKHN1_MOUSE Probable pleckstrin homology domain-containing family N member 1 OS=Mus musculus GN=Plekhn1 PE=1 SV=1;>tr|E9QP36|E9QP36_MOUSE Probable pleckstrin homology domain-containing family N member 1 OS=Mus musculus GN=Plekhn1 PE=4 SV=1	2	1	1	1	1	0	1	0	1	0	6.1	6.1	6.1	39.357	359	359;611	0	5.8958	8240.4	6683.9	7806.4	6637.4	1	1	8240.4	6683.9	0	0	7806.4	6637.4	0	0	1	1	0	0	6.1	0	4578300	4578300
Cept1	-0.299218	NA	-0.337823	sp|Q8BGS7|CEPT1_MOUSE;tr|D3YX12|D3YX12_MOUSE	sp|Q8BGS7|CEPT1_MOUSE;tr|D3YX12|D3YX12_MOUSE	2;1	2;1	2;1	>sp|Q8BGS7|CEPT1_MOUSE Choline/ethanolaminephosphotransferase 1 OS=Mus musculus GN=Cept1 PE=2 SV=1;>tr|D3YX12|D3YX12_MOUSE Choline/ethanolaminephosphotransferase 1 (Fragment) OS=Mus musculus GN=Cept1 PE=3 SV=1	2	2	2	2	2	0	2	0	2	0	8.9	8.9	8.9	46.434	416	416;178	0	5.5515	25843	20982	24483	20835	3	3	25843	20982	0	0	24483	20835	0	0	3	3	0	0	8.9	0	18056000	18056000
B4galt5	NA	-0.485805	-0.337813	sp|Q9JMK0|B4GT5_MOUSE	sp|Q9JMK0|B4GT5_MOUSE	1	1	1	>sp|Q9JMK0|B4GT5_MOUSE Beta-1,4-galactosyltransferase 5 OS=Mus musculus GN=B4galt5 PE=2 SV=2	1	1	1	1	0	1	0	1	0	1	2.1	2.1	2.1	44.814	388	388	0.0077519	0.94473	82279	66803	77947	66334	3	3	0	0	82279	66803	0	0	77947	66334	0	0	3	3	0	2.1	42264000	0
Hck	-0.346656	-0.194432	-0.336458	tr|F6UND7|F6UND7_MOUSE;sp|P08103|HCK_MOUSE	tr|F6UND7|F6UND7_MOUSE;sp|P08103|HCK_MOUSE	17;17	16;16	16;16	>tr|F6UND7|F6UND7_MOUSE Tyrosine-protein kinase HCK OS=Mus musculus GN=Hck PE=1 SV=1;>sp|P08103|HCK_MOUSE Tyrosine-protein kinase HCK OS=Mus musculus GN=Hck PE=1 SV=4	2	17	16	16	16	6	15	5	15	5	45.6	44.1	44.1	59.111	524	524;524	0	74.7	2228700	1811200	2111400	1798300	62	62	1938800	1523200	289830	287980	1835200	1516000	276150	282330	49	49	13	13	44.3	14.3	2314800000	1990400000
Vamp7	-0.49693	-0.386302	-0.335722	sp|P70280|VAMP7_MOUSE	sp|P70280|VAMP7_MOUSE	6	6	6	>sp|P70280|VAMP7_MOUSE Vesicle-associated membrane protein 7 OS=Mus musculus GN=Vamp7 PE=1 SV=1	1	6	6	6	3	5	3	5	3	5	38.2	38.2	38.2	24.967	220	220	0	22.48	458980	373190	434830	370530	17	17	161020	113990	297960	259190	152040	114350	282790	256180	7	7	10	10	22.7	28.2	267090000	82815000
Acer3	-0.294329	NA	-0.332933	tr|D3YTU8|D3YTU8_MOUSE;sp|Q9D099|ACER3_MOUSE	tr|D3YTU8|D3YTU8_MOUSE;sp|Q9D099|ACER3_MOUSE	1;1	1;1	1;1	>tr|D3YTU8|D3YTU8_MOUSE Alkaline ceramidase 3 OS=Mus musculus GN=Acer3 PE=4 SV=1;>sp|Q9D099|ACER3_MOUSE Alkaline ceramidase 3 OS=Mus musculus GN=Acer3 PE=2 SV=1	2	1	1	1	1	0	1	0	1	0	6.7	6.7	6.7	26.757	225	225;267	0.006162	1.1667	6644.5	5413	6295.3	5373.7	1	1	6644.5	5413	0	0	6295.3	5373.7	0	0	1	1	0	0	6.7	0	4361500	4361500
Gnb2l1	NA	-0.479508	-0.331516	sp|P68040|GBLP_MOUSE	sp|P68040|GBLP_MOUSE	1	1	1	>sp|P68040|GBLP_MOUSE Guanine nucleotide-binding protein subunit beta-2-like 1 OS=Mus musculus GN=Gnb2l1 PE=1 SV=3	1	1	1	1	0	1	0	1	0	1	5	5	5	35.076	317	317	0	2.7553	31126	25382	29491	25196	1	1	0	0	31126	25382	0	0	29491	25196	0	0	1	1	0	5	32008000	0
Folr2	-0.291232	NA	-0.329836	sp|Q05685|FOLR2_MOUSE	sp|Q05685|FOLR2_MOUSE	7	7	7	>sp|Q05685|FOLR2_MOUSE Folate receptor beta OS=Mus musculus GN=Folr2 PE=2 SV=1	1	7	7	7	7	0	7	0	7	0	29.9	29.9	29.9	28.82	251	251	0	28.281	2215800	1809000	2099400	1795600	27	27	2215800	1809000	0	0	2099400	1795600	0	0	27	27	0	0	29.9	0	3028100000	3028100000
Rras	-0.332565	-0.218025	-0.329359	sp|P10833|RRAS_MOUSE;sp|P62071|RRAS2_MOUSE	sp|P10833|RRAS_MOUSE	6;2	6;2	6;2	>sp|P10833|RRAS_MOUSE Ras-related protein R-Ras OS=Mus musculus GN=Rras PE=2 SV=1	2	6	6	6	6	3	6	3	6	3	32.1	32.1	32.1	23.764	218	218;204	0	15.84	2069600	1690200	1961000	1677600	28	28	1807900	1434300	261780	255890	1711700	1426500	249300	251100	20	20	8	8	32.1	16.1	1439900000	1298500000
P2ry6	-0.288556	NA	-0.327161	sp|Q9ERK9|P2RY6_MOUSE	sp|Q9ERK9|P2RY6_MOUSE	1	1	1	>sp|Q9ERK9|P2RY6_MOUSE P2Y purinoceptor 6 OS=Mus musculus GN=P2ry6 PE=2 SV=1	1	1	1	1	1	0	1	0	1	0	7	7	7	36.721	328	328	0	3.9301	29735	24321	28175	24137	4	4	29735	24321	0	0	28175	24137	0	0	4	4	0	0	7	0	34755000	34755000
Mif	-0.287646	NA	-0.326251	sp|P34884|MIF_MOUSE	sp|P34884|MIF_MOUSE	1	1	1	>sp|P34884|MIF_MOUSE Macrophage migration inhibitory factor OS=Mus musculus GN=Mif PE=1 SV=2	1	1	1	1	1	0	1	0	1	0	18.3	18.3	18.3	12.504	115	115	0	5.5356	18231	14921	17275	14808	3	3	18231	14921	0	0	17275	14808	0	0	3	3	0	0	18.3	0	8689700	8689700
Fermt3	-0.285707	NA	-0.324311	sp|Q8K1B8|URP2_MOUSE	sp|Q8K1B8|URP2_MOUSE	3	3	3	>sp|Q8K1B8|URP2_MOUSE Fermitin family homolog 3 OS=Mus musculus GN=Fermt3 PE=1 SV=1	1	3	3	3	3	0	3	0	3	0	9.3	9.3	9.3	75.634	665	665	0	22.274	160370	131430	151970	130420	9	9	160370	131430	0	0	151970	130420	0	0	9	9	0	0	9.3	0	43220000	43220000
Upp2	NA	-0.471819	-0.323827	sp|Q8CGR7|UPP2_MOUSE;tr|Q8R093|Q8R093_MOUSE	sp|Q8CGR7|UPP2_MOUSE;tr|Q8R093|Q8R093_MOUSE	1;1	1;1	1;1	>sp|Q8CGR7|UPP2_MOUSE Uridine phosphorylase 2 OS=Mus musculus GN=Upp2 PE=2 SV=1;>tr|Q8R093|Q8R093_MOUSE Uridine phosphorylase OS=Mus musculus GN=Upp2 PE=2 SV=1	2	1	1	1	0	1	0	1	0	1	4.1	4.1	4.1	35.755	320	320;338	0.0069808	1.0173	186200	152650	176450	151470	2	2	0	0	186200	152650	0	0	176450	151470	0	0	2	2	0	4.1	256900000	0
Atp6v0c	-0.297031	-0.151433	-0.323063	tr|E9Q9C5|E9Q9C5_MOUSE;sp|P63082|VATL_MOUSE;tr|D3Z3B2|D3Z3B2_MOUSE	tr|E9Q9C5|E9Q9C5_MOUSE;sp|P63082|VATL_MOUSE;tr|D3Z3B2|D3Z3B2_MOUSE	2;2;1	2;2;1	2;2;1	>tr|E9Q9C5|E9Q9C5_MOUSE V-type proton ATPase 16 kDa proteolipid subunit (Fragment) OS=Mus musculus GN=Atp6v0c PE=3 SV=1;>sp|P63082|VATL_MOUSE V-type proton ATPase 16 kDa proteolipid subunit OS=Mus musculus GN=Atp6v0c PE=2 SV=1;>tr|D3Z3B2|D3Z3B2_MOUSE V-typ	3	2	2	2	2	2	2	2	2	2	32.7	32.7	32.7	15.265	150	150;155;116	0	24.81	1519900	1246700	1440200	1237100	33	33	1467900	1193600	51949	53179	1390700	1185100	49544	52047	27	27	6	6	32.7	32.7	2330600000	2130200000
Smap1	NA	-0.469983	-0.321991	sp|Q91VZ6|SMAP1_MOUSE;tr|D3YVX4|D3YVX4_MOUSE	sp|Q91VZ6|SMAP1_MOUSE;tr|D3YVX4|D3YVX4_MOUSE	2;1	2;1	2;1	>sp|Q91VZ6|SMAP1_MOUSE Stromal membrane-associated protein 1 OS=Mus musculus GN=Smap1 PE=1 SV=1;>tr|D3YVX4|D3YVX4_MOUSE Stromal membrane-associated protein 1 OS=Mus musculus GN=Smap1 PE=4 SV=1	2	2	2	2	0	2	0	2	0	2	4.5	4.5	4.5	47.66	440	440;355	0.0053524	1.2682	78950	64807	74815	64303	3	3	0	0	78950	64807	0	0	74815	64303	0	0	3	3	0	4.5	38357000	0
Pvrl2	-0.282573	NA	-0.321178	sp|P32507|PVRL2_MOUSE	sp|P32507|PVRL2_MOUSE	1	1	1	>sp|P32507|PVRL2_MOUSE Nectin-2 OS=Mus musculus GN=Pvrl2 PE=1 SV=2	1	1	1	1	1	0	1	0	1	0	3.6	3.6	3.6	57.317	530	530	0.0061566	1.1496	17098	14043	16203	13934	1	1	17098	14043	0	0	16203	13934	0	0	1	1	0	0	3.6	0	4547500	4547500
Plscr1	-0.278915	NA	-0.31752	sp|Q9JJ00|PLS1_MOUSE	sp|Q9JJ00|PLS1_MOUSE	1	1	1	>sp|Q9JJ00|PLS1_MOUSE Phospholipid scramblase 1 OS=Mus musculus GN=Plscr1 PE=2 SV=1	1	1	1	1	1	0	1	0	1	0	6.1	6.1	6.1	35.914	328	328	0	4.8556	26921	22167	25513	21990	2	2	26921	22167	0	0	25513	21990	0	0	2	2	0	0	6.1	0	22977000	22977000
Tor3a	-0.274724	NA	-0.313328	sp|Q9ER38|TOR3A_MOUSE;tr|A0A087WRX4|A0A087WRX4_MOUSE;tr|A0A087WQB9|A0A087WQB9_MOUSE;tr|M0QWH2|M0QWH2_MOUSE	sp|Q9ER38|TOR3A_MOUSE;tr|A0A087WRX4|A0A087WRX4_MOUSE;tr|A0A087WQB9|A0A087WQB9_MOUSE;tr|M0QWH2|M0QWH2_MOUSE	2;1;1;1	2;1;1;1	2;1;1;1	>sp|Q9ER38|TOR3A_MOUSE Torsin-3A OS=Mus musculus GN=Tor3a PE=1 SV=2;>tr|A0A087WRX4|A0A087WRX4_MOUSE Torsin-3A OS=Mus musculus GN=Tor3a PE=4 SV=1;>tr|A0A087WQB9|A0A087WQB9_MOUSE Torsin-3A OS=Mus musculus GN=Tor3a PE=4 SV=1;>tr|M0QWH2|M0QWH2_MOUSE Torsin-3A	4	2	2	2	2	0	2	0	2	0	7	7	7	43.813	385	385;115;133;245	0	5.1738	101880	84133	96563	83444	5	5	101880	84133	0	0	96563	83444	0	0	5	5	0	0	7	0	46035000	46035000
Rap1a	-0.352769	-0.0507755	-0.31226	sp|P62835|RAP1A_MOUSE	sp|P62835|RAP1A_MOUSE	14	3	3	>sp|P62835|RAP1A_MOUSE Ras-related protein Rap-1A OS=Mus musculus GN=Rap1a PE=2 SV=1	1	14	3	3	14	11	3	2	3	2	78.3	29.3	29.3	20.987	184	184	0	37.025	1099300	908480	1042000	901000	24	24	945740	739870	153610	168610	895120	736600	146840	164400	18	18	6	6	78.3	64.1	2802200000	2536800000
Tmem109	-0.431035	0.122868	-0.31136	sp|Q3UBX0|TM109_MOUSE;tr|D3Z7P2|D3Z7P2_MOUSE;tr|D3Z3Z2|D3Z3Z2_MOUSE;tr|D3YX08|D3YX08_MOUSE;tr|D3Z0I8|D3Z0I8_MOUSE	sp|Q3UBX0|TM109_MOUSE;tr|D3Z7P2|D3Z7P2_MOUSE;tr|D3Z3Z2|D3Z3Z2_MOUSE;tr|D3YX08|D3YX08_MOUSE;tr|D3Z0I8|D3Z0I8_MOUSE	2;1;1;1;1	2;1;1;1;1	2;1;1;1;1	>sp|Q3UBX0|TM109_MOUSE Transmembrane protein 109 OS=Mus musculus GN=Tmem109 PE=1 SV=2;>tr|D3Z7P2|D3Z7P2_MOUSE Transmembrane protein 109 (Fragment) OS=Mus musculus GN=Tmem109 PE=4 SV=1;>tr|D3Z3Z2|D3Z3Z2_MOUSE Transmembrane protein 109 (Fragment) OS=Mus musc	5	2	2	2	1	1	1	1	1	1	7.4	7.4	7.4	26.306	243	243;73;93;115;213	0	3.5318	121340	100340	115000	99507	3	3	100370	74375	20971	25963	94868	74343	20135	25164	2	2	1	1	3.7	3.7	81003000	81003000
Mvp	-0.177081	-0.510505	-0.311246	sp|Q9EQK5|MVP_MOUSE;tr|E9Q3X0|E9Q3X0_MOUSE	sp|Q9EQK5|MVP_MOUSE;tr|E9Q3X0|E9Q3X0_MOUSE	2;2	2;2	2;2	>sp|Q9EQK5|MVP_MOUSE Major vault protein OS=Mus musculus GN=Mvp PE=1 SV=4;>tr|E9Q3X0|E9Q3X0_MOUSE Major vault protein OS=Mus musculus GN=Mvp PE=4 SV=1	2	2	2	2	1	1	1	1	1	1	4.8	4.8	4.8	95.923	861	861;870	0	7.154	38329	31698	36329	31435	3	3	12933	11428	25397	20270	12280	11284	24049	20151	2	2	1	1	2.8	2	10097000	10097000
Cnp	-0.27576	-0.110188	-0.310606	sp|P16330|CN37_MOUSE	sp|P16330|CN37_MOUSE	9	9	9	>sp|P16330|CN37_MOUSE 2,3-cyclic-nucleotide 3-phosphodiesterase OS=Mus musculus GN=Cnp PE=1 SV=3	1	9	9	9	9	1	9	1	9	1	30.2	30.2	30.2	47.123	420	420	0	57.416	759520	628400	719890	623170	24	24	752340	620840	7177	7560	713040	615790	6851.2	7387.3	23	23	1	1	30.2	2.6	893320000	880130000
Scrib	-0.271737	NA	-0.310342	sp|Q80U72|SCRIB_MOUSE	sp|Q80U72|SCRIB_MOUSE	2	2	2	>sp|Q80U72|SCRIB_MOUSE Protein scribble homolog OS=Mus musculus GN=Scrib PE=1 SV=2	1	2	2	2	2	0	2	0	2	0	2.5	2.5	2.5	174.06	1612	1612	0	9.4665	31574	26128	29927	25911	2	2	31574	26128	0	0	29927	25911	0	0	2	2	0	0	2.5	0	18132000	18132000
Syngr2;Gm20708	-0.219074	-0.545023	-0.308352	tr|H3BJY1|H3BJY1_MOUSE;tr|H3BJ78|H3BJ78_MOUSE;tr|H3BKF4|H3BKF4_MOUSE;tr|H3BIZ8|H3BIZ8_MOUSE;tr|B0QZP8|B0QZP8_MOUSE;sp|O55101|SNG2_MOUSE	tr|H3BJY1|H3BJY1_MOUSE;tr|H3BJ78|H3BJ78_MOUSE;tr|H3BKF4|H3BKF4_MOUSE;tr|H3BIZ8|H3BIZ8_MOUSE;tr|B0QZP8|B0QZP8_MOUSE;sp|O55101|SNG2_MOUSE	1;1;1;1;1;1	1;1;1;1;1;1	1;1;1;1;1;1	>tr|H3BJY1|H3BJY1_MOUSE Synaptogyrin-2 OS=Mus musculus GN=Syngr2 PE=4 SV=1;>tr|H3BJ78|H3BJ78_MOUSE Synaptogyrin-2 (Fragment) OS=Mus musculus GN=Syngr2 PE=4 SV=1;>tr|H3BKF4|H3BKF4_MOUSE Protein Gm20708 OS=Mus musculus GN=Gm20708 PE=4 SV=1;>tr|H3BIZ8|H3BIZ8_	6	1	1	1	1	1	1	1	1	1	21.7	21.7	21.7	4.6893	46	46;147;155;177;194;224	0.00098425	2.3113	423190	350680	401120	347730	4	4	264680	227170	158510	123520	251110	224720	150010	123010	2	2	2	2	21.7	21.7	279060000	166940000
Mospd2	-0.268918	NA	-0.307522	tr|B1AU74|B1AU74_MOUSE;sp|Q9CWP6|MSPD2_MOUSE	tr|B1AU74|B1AU74_MOUSE;sp|Q9CWP6|MSPD2_MOUSE	4;4	4;4	4;4	>tr|B1AU74|B1AU74_MOUSE Motile sperm domain-containing protein 2 OS=Mus musculus GN=Mospd2 PE=4 SV=1;>sp|Q9CWP6|MSPD2_MOUSE Motile sperm domain-containing protein 2 OS=Mus musculus GN=Mospd2 PE=1 SV=2	2	4	4	4	4	0	4	0	4	0	13.7	13.7	13.7	59.81	518	518;518	0	11.969	87022	72153	82486	71542	7	7	87022	72153	0	0	82486	71542	0	0	7	7	0	0	13.7	0	154380000	154380000
Aldh2	-0.330187	-0.422457	-0.304671	sp|P47738|ALDH2_MOUSE;tr|D3YYF3|D3YYF3_MOUSE	sp|P47738|ALDH2_MOUSE;tr|D3YYF3|D3YYF3_MOUSE	2;1	2;1	2;1	>sp|P47738|ALDH2_MOUSE Aldehyde dehydrogenase, mitochondrial OS=Mus musculus GN=Aldh2 PE=1 SV=1;>tr|D3YYF3|D3YYF3_MOUSE Aldehyde dehydrogenase, mitochondrial (Fragment) OS=Mus musculus GN=Aldh2 PE=1 SV=1	2	2	2	2	1	1	1	1	1	1	5.2	5.2	5.2	56.537	519	519;185	0	4.5034	49195	40870	46633	40519	2	2	16105	12798	33090	28072	15249	12728	31384	27792	1	1	1	1	3.3	1.9	34575000	12518000
Ly86	NA	-0.452305	-0.304313	sp|O88188|LY86_MOUSE	sp|O88188|LY86_MOUSE	1	1	1	>sp|O88188|LY86_MOUSE Lymphocyte antigen 86 OS=Mus musculus GN=Ly86 PE=1 SV=1	1	1	1	1	0	1	0	1	0	1	5.6	5.6	5.6	17.811	162	162	0.0053191	1.2384	130400	108360	123610	107430	2	2	0	0	130400	108360	0	0	123610	107430	0	0	2	2	0	5.6	98697000	0
S100a11	-0.265049	NA	-0.303653	sp|P50543|S10AB_MOUSE	sp|P50543|S10AB_MOUSE	1	1	1	>sp|P50543|S10AB_MOUSE Protein S100-A11 OS=Mus musculus GN=S100a11 PE=1 SV=1	1	1	1	1	1	0	1	0	1	0	16.3	16.3	16.3	11.083	98	98	0	7.0002	43282	35983	41029	35673	3	3	43282	35983	0	0	41029	35673	0	0	3	3	0	0	16.3	0	57681000	57681000
Clec5a	-0.264253	NA	-0.302857	sp|Q9R007|CLC5A_MOUSE	sp|Q9R007|CLC5A_MOUSE	1	1	1	>sp|Q9R007|CLC5A_MOUSE C-type lectin domain family 5 member A OS=Mus musculus GN=Clec5a PE=1 SV=2	1	1	1	1	1	0	1	0	1	0	8.9	8.9	8.9	21.695	190	190	0.0018957	1.8619	10377	8631.8	9837.1	8556.9	2	2	10377	8631.8	0	0	9837.1	8556.9	0	0	2	2	0	0	8.9	0	12900000	12900000
Tecpr1	-0.262604	NA	-0.301209	sp|Q80VP0|TCPR1_MOUSE	sp|Q80VP0|TCPR1_MOUSE	2	2	2	>sp|Q80VP0|TCPR1_MOUSE Tectonin beta-propeller repeat-containing protein 1 OS=Mus musculus GN=Tecpr1 PE=2 SV=1	1	2	2	2	2	0	2	0	2	0	3.3	3.3	3.3	130.26	1166	1166	0	12.078	599180	498980	568010	494610	6	6	599180	498980	0	0	568010	494610	0	0	6	6	0	0	3.3	0	48816000	48816000
Slc25a5;Slc25a4;Slc25a31	-0.314161	-0.392422	-0.299616	sp|P51881|ADT2_MOUSE;sp|P48962|ADT1_MOUSE;sp|Q3V132|ADT4_MOUSE	sp|P51881|ADT2_MOUSE;sp|P48962|ADT1_MOUSE;sp|Q3V132|ADT4_MOUSE	6;4;3	6;4;3	6;4;3	>sp|P51881|ADT2_MOUSE ADP/ATP translocase 2 OS=Mus musculus GN=Slc25a5 PE=1 SV=3;>sp|P48962|ADT1_MOUSE ADP/ATP translocase 1 OS=Mus musculus GN=Slc25a4 PE=1 SV=4;>sp|Q3V132|ADT4_MOUSE ADP/ATP translocase 4 OS=Mus musculus GN=Slc25a31 PE=2 SV=1	3	6	6	6	2	4	2	4	2	4	19.5	19.5	19.5	32.931	298	298;298;320	0	6.0073	386390	322130	366300	319280	9	9	200750	161310	185650	160810	190130	160300	176180	158990	2	2	7	7	5.4	14.1	274810000	127980000
Scarb1	-0.259859	NA	-0.298464	tr|D3Z2V4|D3Z2V4_MOUSE;sp|Q61009|SCRB1_MOUSE;tr|F7C5U2|F7C5U2_MOUSE	tr|D3Z2V4|D3Z2V4_MOUSE;sp|Q61009|SCRB1_MOUSE;tr|F7C5U2|F7C5U2_MOUSE	2;2;1	2;2;1	2;2;1	>tr|D3Z2V4|D3Z2V4_MOUSE Scavenger receptor class B member 1 OS=Mus musculus GN=Scarb1 PE=4 SV=1;>sp|Q61009|SCRB1_MOUSE Scavenger receptor class B member 1 OS=Mus musculus GN=Scarb1 PE=1 SV=1;>tr|F7C5U2|F7C5U2_MOUSE Scavenger receptor class B member 1 (Frag	3	2	2	2	2	0	2	0	2	0	10.1	10.1	10.1	56.242	506	506;509;176	0	5.318	25386	21181	24067	20993	3	3	25386	21181	0	0	24067	20993	0	0	3	3	0	0	10.1	0	26010000	26010000
Rhog	-0.414517	-0.0727201	-0.297005	sp|P84096|RHOG_MOUSE;tr|G3UZM2|G3UZM2_MOUSE;tr|D3Z3L1|D3Z3L1_MOUSE;tr|F2Z463|F2Z463_MOUSE;tr|D3YX61|D3YX61_MOUSE;sp|Q9ER71|RHOJ_MOUSE	sp|P84096|RHOG_MOUSE	15;1;1;1;1;1	15;1;1;1;1;1	14;0;0;0;0;0	>sp|P84096|RHOG_MOUSE Rho-related GTP-binding protein RhoG OS=Mus musculus GN=Rhog PE=2 SV=1	6	15	15	14	13	12	13	12	12	11	77	77	71.2	21.308	191	191;96;153;167;171;214	0	183.9	10136000	8465600	9609700	8389800	151	151	7517800	5634900	2618400	2830700	7108000	5627600	2501700	2762200	83	83	68	68	63.4	75.4	18549000000	15221000000
Stk11ip	-0.512485	-0.060602	-0.295536	sp|Q3TAA7|S11IP_MOUSE	sp|Q3TAA7|S11IP_MOUSE	2	2	2	>sp|Q3TAA7|S11IP_MOUSE Serine/threonine-protein kinase 11-interacting protein OS=Mus musculus GN=Stk11ip PE=1 SV=1	1	2	2	2	1	2	1	2	1	2	3	3	3	118	1072	1072	0	6.7699	27216	22754	25803	22548	7	7	17743	12426	9473.5	10328	16749	12475	9053.9	10073	4	4	3	3	1.4	3	57950000	37768000
Cd86	-0.25664	NA	-0.295244	tr|D3Z363|D3Z363_MOUSE;sp|P42082|CD86_MOUSE	tr|D3Z363|D3Z363_MOUSE;sp|P42082|CD86_MOUSE	1;1	1;1	1;1	>tr|D3Z363|D3Z363_MOUSE T-lymphocyte activation antigen CD86 (Fragment) OS=Mus musculus GN=Cd86 PE=4 SV=1;>sp|P42082|CD86_MOUSE T-lymphocyte activation antigen CD86 OS=Mus musculus GN=Cd86 PE=2 SV=1	2	1	1	1	1	0	1	0	1	0	5.2	5.2	5.2	15.337	135	135;309	0.0053286	1.2487	69649	58242	66033	57716	1	1	69649	58242	0	0	66033	57716	0	0	1	1	0	0	5.2	0	64498000	64498000
Ggh	-0.509986	-0.0133204	-0.294689	sp|Q9Z0L8|GGH_MOUSE	sp|Q9Z0L8|GGH_MOUSE	1	1	1	>sp|Q9Z0L8|GGH_MOUSE Gamma-glutamyl hydrolase OS=Mus musculus GN=Ggh PE=1 SV=2	1	1	1	1	1	1	1	1	1	1	2.5	2.5	2.5	35.469	317	317	0.0093458	0.86339	271020	226720	256950	224670	10	10	184920	129730	86097	96990	174570	130230	82377	94440	5	5	5	5	2.5	2.5	1311000000	1195700000
B2m	-0.374468	0.327809	-0.293331	sp|P01887|B2MG_MOUSE	sp|P01887|B2MG_MOUSE	4	4	4	>sp|P01887|B2MG_MOUSE Beta-2-microglobulin OS=Mus musculus GN=B2m PE=1 SV=2	1	4	4	4	4	1	4	1	4	1	42	42	42	13.779	119	119	0	24.196	1175700	984450	1114700	975470	17	17	1056200	813950	119480	170500	999320	811240	115400	164240	15	15	2	2	42	7.6	2624900000	2482200000
Evi2a	-0.252486	NA	-0.29109	sp|P20934|EVI2A_MOUSE	sp|P20934|EVI2A_MOUSE	2	2	2	>sp|P20934|EVI2A_MOUSE Protein EVI2A OS=Mus musculus GN=Evi2a PE=1 SV=2	1	2	2	2	2	0	2	0	2	0	12.1	12.1	12.1	24.087	223	223	0	17.615	180210	151130	170870	149730	4	4	180210	151130	0	0	170870	149730	0	0	4	4	0	0	12.1	0	173760000	173760000
Dpep2	-0.249098	NA	-0.287702	sp|Q8C255|DPEP2_MOUSE	sp|Q8C255|DPEP2_MOUSE	1	1	1	>sp|Q8C255|DPEP2_MOUSE Dipeptidase 2 OS=Mus musculus GN=Dpep2 PE=1 SV=1	1	1	1	1	1	0	1	0	1	0	2.3	2.3	2.3	52.664	478	478	0.0019212	2.0289	33351	28035	31624	27772	3	3	33351	28035	0	0	31624	27772	0	0	3	3	0	0	2.3	0	11781000	11781000
Arl8b	-0.363294	-0.226826	-0.287477	sp|Q9CQW2|ARL8B_MOUSE	sp|Q9CQW2|ARL8B_MOUSE	10	10	5	>sp|Q9CQW2|ARL8B_MOUSE ADP-ribosylation factor-like protein 8B OS=Mus musculus GN=Arl8b PE=2 SV=1	1	10	10	5	9	9	9	9	4	4	57	57	37.6	21.539	186	186	0	73.896	5302500	4458000	5027900	4416100	107	107	3558700	2763800	1743700	1694100	3367600	2753100	1660300	1663000	52	52	55	55	54.3	43.5	8667100000	3666600000
Rps5	-0.335818	-0.353504	-0.286361	tr|D3YYM6|D3YYM6_MOUSE;tr|Q91V55|Q91V55_MOUSE;sp|P97461|RS5_MOUSE	tr|D3YYM6|D3YYM6_MOUSE;tr|Q91V55|Q91V55_MOUSE;sp|P97461|RS5_MOUSE	2;2;1	2;2;1	2;2;1	>tr|D3YYM6|D3YYM6_MOUSE 40S ribosomal protein S5 (Fragment) OS=Mus musculus GN=Rps5 PE=1 SV=1;>tr|Q91V55|Q91V55_MOUSE 40S ribosomal protein S5 OS=Mus musculus GN=Rps5 PE=1 SV=1;>sp|P97461|RS5_MOUSE 40S ribosomal protein S5 OS=Mus musculus GN=Rps5 PE=1 SV=3	3	2	2	2	1	2	1	2	1	2	12.6	12.6	12.6	20.413	182	182;204;204	0	8.4324	80176	67459	76027	66822	5	5	39547	31304	40630	36156	37441	31139	38586	35683	3	3	2	2	8.2	12.6	47590000	26618000
Srgap2;Srgap1	-0.244133	NA	-0.282737	tr|A0A087WNM1|A0A087WNM1_MOUSE;sp|Q91Z67|SRGP2_MOUSE;tr|A0A087WNR5|A0A087WNR5_MOUSE;tr|A0A087WRV4|A0A087WRV4_MOUSE;tr|A0A087WS59|A0A087WS59_MOUSE;tr|A0A087WSQ1|A0A087WSQ1_MOUSE;sp|Q91Z69|SRGP1_MOUSE;tr|D3YZW1|D3YZW1_MOUSE	tr|A0A087WNM1|A0A087WNM1_MOUSE;sp|Q91Z67|SRGP2_MOUSE;tr|A0A087WNR5|A0A087WNR5_MOUSE;tr|A0A087WRV4|A0A087WRV4_MOUSE;tr|A0A087WS59|A0A087WS59_MOUSE;tr|A0A087WSQ1|A0A087WSQ1_MOUSE;sp|Q91Z69|SRGP1_MOUSE;tr|D3YZW1|D3YZW1_MOUSE	2;2;1;1;1;1;1;1	2;2;1;1;1;1;1;1	2;2;1;1;1;1;1;1	>tr|A0A087WNM1|A0A087WNM1_MOUSE SLIT-ROBO Rho GTPase-activating protein 2 OS=Mus musculus GN=Srgap2 PE=4 SV=1;>sp|Q91Z67|SRGP2_MOUSE SLIT-ROBO Rho GTPase-activating protein 2 OS=Mus musculus GN=Srgap2 PE=1 SV=2;>tr|A0A087WNR5|A0A087WNR5_MOUSE SLIT-ROBO Rho	8	2	2	2	2	0	2	0	2	0	3.5	3.5	3.5	98.278	858	858;1071;55;110;451;649;1062;1085	0	3.3309	187990	158570	178270	157050	7	7	187990	158570	0	0	178270	157050	0	0	7	7	0	0	3.5	0	85246000	85246000
Arl8a	-0.258649	-0.401821	-0.281241	sp|Q8VEH3|ARL8A_MOUSE;tr|F6QKK2|F6QKK2_MOUSE	sp|Q8VEH3|ARL8A_MOUSE;tr|F6QKK2|F6QKK2_MOUSE	9;8	4;4	4;4	>sp|Q8VEH3|ARL8A_MOUSE ADP-ribosylation factor-like protein 8A OS=Mus musculus GN=Arl8a PE=2 SV=1;>tr|F6QKK2|F6QKK2_MOUSE ADP-ribosylation factor-like protein 8A (Fragment) OS=Mus musculus GN=Arl8a PE=4 SV=1	2	9	4	4	9	8	4	3	4	3	48.4	21	21	21.39	186	186;165	0	17.72	3724400	3144800	3532000	3114400	44	44	2367500	1977000	1357000	1167800	2244500	1959300	1287500	1155100	20	20	24	24	48.4	48.4	1959800000	1127400000
Vapb	-0.531939	0.384533	-0.279989	tr|Q8BH80|Q8BH80_MOUSE;sp|Q9QY76|VAPB_MOUSE	tr|Q8BH80|Q8BH80_MOUSE;sp|Q9QY76|VAPB_MOUSE	10;10	9;9	9;9	>tr|Q8BH80|Q8BH80_MOUSE Vesicle-associated membrane protein, associated protein B and C OS=Mus musculus GN=Vapb PE=2 SV=1;>sp|Q9QY76|VAPB_MOUSE Vesicle-associated membrane protein-associated protein B OS=Mus musculus GN=Vapb PE=2 SV=3	2	10	9	9	7	7	6	6	6	6	46.9	42	42	26.918	243	243;243	0	23.699	1614700	1364600	1531300	1351300	27	27	1300900	898860	313810	465770	1227700	903400	303620	447950	14	14	13	13	31.3	35.4	2828200000	2058500000
Cnnm3	-0.241238	NA	-0.279842	sp|Q32NY4|CNNM3_MOUSE	sp|Q32NY4|CNNM3_MOUSE	1	1	1	>sp|Q32NY4|CNNM3_MOUSE Metal transporter CNNM3 OS=Mus musculus GN=Cnnm3 PE=1 SV=2	1	1	1	1	1	0	1	0	1	0	3.1	3.1	3.1	76.278	713	713	0.0069747	1.0113	3367.5	2846.2	3193.6	2818.4	1	1	3367.5	2846.2	0	0	3193.6	2818.4	0	0	1	1	0	0	3.1	0	0	0
Tbc1d10b	-0.236516	NA	-0.27512	sp|Q8BHL3|TB10B_MOUSE	sp|Q8BHL3|TB10B_MOUSE	2	2	2	>sp|Q8BHL3|TB10B_MOUSE TBC1 domain family member 10B OS=Mus musculus GN=Tbc1d10b PE=1 SV=2	1	2	2	2	2	0	2	0	2	0	2.5	2.5	2.5	87.274	798	798	0.0069384	0.99352	93980	79692	89134	78898	3	3	93980	79692	0	0	89134	78898	0	0	3	3	0	0	2.5	0	49213000	49213000
Rab11a	-0.25194	-0.334734	-0.275027	sp|P62492|RB11A_MOUSE;tr|E9Q6B3|E9Q6B3_MOUSE;tr|E9PZB2|E9PZB2_MOUSE	sp|P62492|RB11A_MOUSE	13;3;2	2;2;1	2;2;1	>sp|P62492|RB11A_MOUSE Ras-related protein Rab-11A OS=Mus musculus GN=Rab11a PE=1 SV=3	3	13	2	2	13	11	2	1	2	1	75	24.5	24.5	24.393	216	216;86;80	0	33.382	92415	78370	87650	77589	32	32	79019	66293	13396	12077	74923	65680	12727	11909	19	19	13	13	75	59.7	446620000	390650000
Tor1b	-0.235884	NA	-0.274488	sp|Q9ER41|TOR1B_MOUSE	sp|Q9ER41|TOR1B_MOUSE	1	1	1	>sp|Q9ER41|TOR1B_MOUSE Torsin-1B OS=Mus musculus GN=Tor1b PE=1 SV=2	1	1	1	1	1	0	1	0	1	0	4.5	4.5	4.5	37.817	336	336	0	2.9973	6987.3	5927.6	6627.1	5868.4	2	2	6987.3	5927.6	0	0	6627.1	5868.4	0	0	2	2	0	0	4.5	0	8299200	8299200
Sigmar1	NA	-0.421745	-0.273753	sp|O55242|SGMR1_MOUSE	sp|O55242|SGMR1_MOUSE	1	1	1	>sp|O55242|SGMR1_MOUSE Sigma non-opioid intracellular receptor 1 OS=Mus musculus GN=Sigmar1 PE=1 SV=1	1	1	1	1	0	1	0	1	0	1	5.4	5.4	5.4	25.25	223	223	0.00098814	2.3771	28328	24044	26868	23803	1	1	0	0	28328	24044	0	0	26868	23803	0	0	1	1	0	5.4	0	0
Ywhae	-0.234705	NA	-0.273309	sp|P62259|1433E_MOUSE;tr|D6REF3|D6REF3_MOUSE;tr|F6WA09|F6WA09_MOUSE	sp|P62259|1433E_MOUSE;tr|D6REF3|D6REF3_MOUSE;tr|F6WA09|F6WA09_MOUSE	8;4;4	5;2;3	5;2;3	>sp|P62259|1433E_MOUSE 14-3-3 protein epsilon OS=Mus musculus GN=Ywhae PE=1 SV=1;>tr|D6REF3|D6REF3_MOUSE 14-3-3 protein epsilon OS=Mus musculus GN=Ywhae PE=4 SV=1;>tr|F6WA09|F6WA09_MOUSE 14-3-3 protein epsilon (Fragment) OS=Mus musculus GN=Ywhae PE=4 SV=1	3	8	5	5	7	2	5	0	5	0	29.8	23.9	23.9	29.174	255	255;130;154	0	33.144	649280	551260	615820	545730	16	16	649280	551260	0	0	615820	545730	0	0	16	16	0	0	29.8	7.1	414450000	414450000
Sec11a	-0.176438	-0.446101	-0.272225	tr|D3YWT0|D3YWT0_MOUSE;sp|Q9R0P6|SC11A_MOUSE;tr|D3Z569|D3Z569_MOUSE;tr|D3YTS1|D3YTS1_MOUSE	tr|D3YWT0|D3YWT0_MOUSE;sp|Q9R0P6|SC11A_MOUSE;tr|D3Z569|D3Z569_MOUSE;tr|D3YTS1|D3YTS1_MOUSE	1;1;1;1	1;1;1;1	1;1;1;1	>tr|D3YWT0|D3YWT0_MOUSE Signal peptidase complex catalytic subunit SEC11A OS=Mus musculus GN=Sec11a PE=4 SV=1;>sp|Q9R0P6|SC11A_MOUSE Signal peptidase complex catalytic subunit SEC11A OS=Mus musculus GN=Sec11a PE=2 SV=1;>tr|D3Z569|D3Z569_MOUSE Sec11-like 1	4	1	1	1	1	1	1	1	1	1	5.3	5.3	5.3	19.569	170	170;179;190;247	0.007732	0.9321	206680	175610	196040	173840	4	4	63005	55698	143680	119910	59824	54994	136210	118850	1	1	3	3	5.3	5.3	115210000	61008000
Plp2	-0.39682	-0.207307	-0.271662	sp|Q9R1Q7|PLP2_MOUSE	sp|Q9R1Q7|PLP2_MOUSE	2	2	2	>sp|Q9R1Q7|PLP2_MOUSE Proteolipid protein 2 OS=Mus musculus GN=Plp2 PE=2 SV=1	1	2	2	2	1	2	1	2	1	2	17.8	17.8	17.8	16.607	152	152	0	19.666	514810	437590	488300	433170	17	17	307080	233010	207740	204580	290420	232500	197880	200670	9	9	8	8	7.9	17.8	936740000	826080000
Snrpc	NA	-0.419643	-0.27165	sp|Q62241|RU1C_MOUSE	sp|Q62241|RU1C_MOUSE	1	1	1	>sp|Q62241|RU1C_MOUSE U1 small nuclear ribonucleoprotein C OS=Mus musculus GN=Snrpc PE=2 SV=1	1	1	1	1	0	1	0	1	0	1	5.7	5.7	5.7	17.364	159	159	0.0019286	2.0397	106180	90254	100710	89341	4	4	0	0	106180	90254	0	0	100710	89341	0	0	4	4	0	5.7	47531000	0
Rap2b	-0.279693	-0.0610095	-0.271061	sp|P61226|RAP2B_MOUSE	sp|P61226|RAP2B_MOUSE	11	11	6	>sp|P61226|RAP2B_MOUSE Ras-related protein Rap-2b OS=Mus musculus GN=Rap2b PE=1 SV=1	1	11	11	6	11	10	11	10	6	5	76	76	36.6	20.504	183	183	0	187.37	8858400	7532800	8402300	7456400	135	135	7949300	6542000	909100	990820	7533500	6490000	868830	966430	103	103	32	32	76	72.1	9718500000	8335200000
Tpp1	-0.21987	-0.440564	-0.268629	sp|O89023|TPP1_MOUSE	sp|O89023|TPP1_MOUSE	5	5	5	>sp|O89023|TPP1_MOUSE Tripeptidyl-peptidase 1 OS=Mus musculus GN=Tpp1 PE=1 SV=2	1	5	5	5	5	5	5	5	5	5	17.8	17.8	17.8	61.341	562	562	0	97.511	2698900	2298900	2559500	2276700	70	71	1889000	1620400	809910	678520	1792200	1603000	767370	673650	36	36	34	35	17.8	17.8	4751800000	3379800000
Abcb6	-0.346785	-0.326295	-0.267721	sp|Q9DC29|ABCB6_MOUSE;tr|F6SGP4|F6SGP4_MOUSE	sp|Q9DC29|ABCB6_MOUSE	3;1	2;0	2;0	>sp|Q9DC29|ABCB6_MOUSE ATP-binding cassette sub-family B member 6, mitochondrial OS=Mus musculus GN=Abcb6 PE=1 SV=1	2	3	2	2	2	1	1	1	1	1	7.7	6.8	6.8	93.769	842	842;97	0	13.299	22252	18966	21108	18771	2	2	10007	7861.2	12246	11105	9471.9	7824.1	11636	10947	1	1	1	1	5.1	2.6	20694000	6551700
Ssr3	-0.229037	NA	-0.267641	sp|Q9DCF9|SSRG_MOUSE	sp|Q9DCF9|SSRG_MOUSE	2	2	2	>sp|Q9DCF9|SSRG_MOUSE Translocon-associated protein subunit gamma OS=Mus musculus GN=Ssr3 PE=1 SV=1	1	2	2	2	2	0	2	0	2	0	8.1	8.1	8.1	21.064	185	185	0.00098522	2.3152	304420	259480	288770	256810	7	7	304420	259480	0	0	288770	256810	0	0	7	7	0	0	8.1	0	378620000	378620000
Stx2	-0.228646	NA	-0.26725	tr|Q3TJ55|Q3TJ55_MOUSE;tr|Q80W45|Q80W45_MOUSE;sp|Q00262|STX2_MOUSE;tr|D3YY94|D3YY94_MOUSE	tr|Q3TJ55|Q3TJ55_MOUSE;tr|Q80W45|Q80W45_MOUSE;sp|Q00262|STX2_MOUSE	4;4;4;1	4;4;4;1	4;4;4;1	>tr|Q3TJ55|Q3TJ55_MOUSE Syntaxin-2 OS=Mus musculus GN=Stx2 PE=2 SV=1;>tr|Q80W45|Q80W45_MOUSE Syntaxin 2 OS=Mus musculus GN=Stx2 PE=2 SV=1;>sp|Q00262|STX2_MOUSE Syntaxin-2 OS=Mus musculus GN=Stx2 PE=1 SV=1	4	4	4	4	4	0	4	0	4	0	20.1	20.1	20.1	33.203	288	288;289;289;85	0	17.159	330610	281880	313610	278970	11	11	330610	281880	0	0	313610	278970	0	0	11	11	0	0	20.1	0	297260000	297260000
Adam8	-0.225389	NA	-0.263994	tr|E9Q359|E9Q359_MOUSE;tr|Q3U7G2|Q3U7G2_MOUSE;sp|Q05910|ADAM8_MOUSE	tr|E9Q359|E9Q359_MOUSE;tr|Q3U7G2|Q3U7G2_MOUSE;sp|Q05910|ADAM8_MOUSE	2;2;2	2;2;2	2;2;2	>tr|E9Q359|E9Q359_MOUSE Disintegrin and metalloproteinase domain-containing protein 8 (Fragment) OS=Mus musculus GN=Adam8 PE=4 SV=3;>tr|Q3U7G2|Q3U7G2_MOUSE Disintegrin and metalloproteinase domain-containing protein 8 OS=Mus musculus GN=Adam8 PE=1 SV=1;>sp	3	2	2	2	2	0	2	0	2	0	7.1	7.1	7.1	81.689	745	745;825;826	0	13.165	36998	31616	35098	31285	2	2	36998	31616	0	0	35098	31285	0	0	2	2	0	0	7.1	0	8240200	8240200
9030624J02Rik;	-0.225125	NA	-0.26373	tr|D3YW20|D3YW20_MOUSE;tr|D3YW19|D3YW19_MOUSE;sp|Q8BWQ6|CP062_MOUSE;tr|I1E4X5|I1E4X5_MOUSE	tr|D3YW20|D3YW20_MOUSE;tr|D3YW19|D3YW19_MOUSE;sp|Q8BWQ6|CP062_MOUSE;tr|I1E4X5|I1E4X5_MOUSE	2;2;2;2	2;2;2;2	2;2;2;2	>tr|D3YW20|D3YW20_MOUSE Protein 9030624J02Rik (Fragment) OS=Mus musculus GN=9030624J02Rik PE=4 SV=2;>tr|D3YW19|D3YW19_MOUSE Protein 9030624J02Rik (Fragment) OS=Mus musculus GN=9030624J02Rik PE=4 SV=2;>sp|Q8BWQ6|CP062_MOUSE UPF0505 protein C16orf62 homolog	4	2	2	2	2	0	2	0	2	0	3.1	3.1	3.1	98.915	874	874;940;963;991	0	7.442	18980	16222	18005	16052	2	2	18980	16222	0	0	18005	16052	0	0	2	2	0	0	3.1	0	4660700	4660700
Itga4	-0.224013	NA	-0.262617	tr|Q792F9|Q792F9_MOUSE;sp|Q00651|ITA4_MOUSE	tr|Q792F9|Q792F9_MOUSE;sp|Q00651|ITA4_MOUSE	6;6	6;6	6;6	>tr|Q792F9|Q792F9_MOUSE Alpha-4 integrin OS=Mus musculus GN=Itga4 PE=1 SV=1;>sp|Q00651|ITA4_MOUSE Integrin alpha-4 OS=Mus musculus GN=Itga4 PE=1 SV=1	2	6	6	6	6	0	6	0	6	0	8.7	8.7	8.7	115.08	1032	1032;1039	0	26.589	746830	638800	708490	632080	14	14	746830	638800	0	0	708490	632080	0	0	14	14	0	0	8.7	0	600980000	600980000
Stab1	-0.41424	-0.382477	-0.261455	tr|G3X973|G3X973_MOUSE;sp|Q8R4Y4|STAB1_MOUSE	tr|G3X973|G3X973_MOUSE;sp|Q8R4Y4|STAB1_MOUSE	7;7	7;7	7;7	>tr|G3X973|G3X973_MOUSE Stabilin 1, isoform CRA_a OS=Mus musculus GN=Stab1 PE=4 SV=1;>sp|Q8R4Y4|STAB1_MOUSE Stabilin-1 OS=Mus musculus GN=Stab1 PE=1 SV=1	2	7	7	7	2	6	2	6	2	6	3.8	3.8	3.8	276.47	2571	2571;2571	0	10.149	210750	180410	199930	178500	11	11	27817	20854	182930	159550	26301	20827	173630	157670	2	2	9	9	1.2	3.2	151030000	14592000
Mcl1	-0.350056	-0.352499	-0.259606	sp|P97287|MCL1_MOUSE	sp|P97287|MCL1_MOUSE	3	3	3	>sp|P97287|MCL1_MOUSE Induced myeloid leukemia cell differentiation protein Mcl-1 homolog OS=Mus musculus GN=Mcl1 PE=1 SV=3	1	3	3	3	1	3	1	3	1	3	16.6	16.6	16.6	35.217	331	331	0	19.123	80776	69236	76634	68497	11	11	25258	19797	55518	49439	23907	19707	52727	48791	4	4	7	7	6.3	16.6	183400000	89900000
Dock8	-0.220306	NA	-0.25891	sp|Q8C147|DOCK8_MOUSE	sp|Q8C147|DOCK8_MOUSE	5	5	5	>sp|Q8C147|DOCK8_MOUSE Dedicator of cytokinesis protein 8 OS=Mus musculus GN=Dock8 PE=1 SV=4	1	5	5	5	5	0	5	0	5	0	3.7	3.7	3.7	238.98	2100	2100	0	9.231	87911	75388	83403	74581	6	6	87911	75388	0	0	83403	74581	0	0	6	6	0	0	3.7	0	40409000	40409000
Alg5	-0.220111	NA	-0.258715	sp|Q9DB25|ALG5_MOUSE	sp|Q9DB25|ALG5_MOUSE	1	1	1	>sp|Q9DB25|ALG5_MOUSE Dolichyl-phosphate beta-glucosyltransferase OS=Mus musculus GN=Alg5 PE=2 SV=1	1	1	1	1	1	0	1	0	1	0	3.7	3.7	3.7	36.79	324	324	0	2.8394	28728	24639	27255	24376	3	3	28728	24639	0	0	27255	24376	0	0	3	3	0	0	3.7	0	20684000	20684000
Itga6	-0.242528	-0.0419319	-0.256121	sp|Q61739|ITA6_MOUSE	sp|Q61739|ITA6_MOUSE	24	24	7	>sp|Q61739|ITA6_MOUSE Integrin alpha-6 OS=Mus musculus GN=Itga6 PE=1 SV=3	1	24	24	7	24	7	24	7	7	1	26.2	26.2	7.5	122.16	1091	1091	0	96.799	5886000	5057300	5584500	5002600	72	72	5551600	4688000	334390	369300	5264800	4642600	319720	359960	63	63	9	9	26.2	6.1	4152100000	4045100000
Rab35	-0.285504	0.0961572	-0.2555	sp|Q6PHN9|RAB35_MOUSE;tr|S4R1W7|S4R1W7_MOUSE;sp|Q923S9|RAB30_MOUSE	sp|Q6PHN9|RAB35_MOUSE	9;1;1	9;1;1	9;1;1	>sp|Q6PHN9|RAB35_MOUSE Ras-related protein Rab-35 OS=Mus musculus GN=Rab35 PE=1 SV=1	3	9	9	9	9	6	9	6	9	6	57.7	57.7	57.7	23.025	201	201;55;203	0	83.707	2240400	1925800	2125700	1904900	54	54	2014500	1651200	225930	274580	1908900	1638600	216770	266370	36	36	18	18	57.7	38.8	2710600000	2413800000
Marcksl1	-0.212832	NA	-0.251437	sp|P28667|MRP_MOUSE	sp|P28667|MRP_MOUSE	3	3	3	>sp|P28667|MRP_MOUSE MARCKS-related protein OS=Mus musculus GN=Marcksl1 PE=1 SV=2	1	3	3	3	3	0	3	0	3	0	18.5	18.5	18.5	20.165	200	200	0	11.157	245150	211320	232620	208990	7	7	245150	211320	0	0	232620	208990	0	0	7	7	0	0	18.5	0	288980000	288980000
Rpl6;Gm5428	-0.210637	NA	-0.249241	sp|P47911|RL6_MOUSE;tr|E9PUX4|E9PUX4_MOUSE	sp|P47911|RL6_MOUSE;tr|E9PUX4|E9PUX4_MOUSE	2;1	2;1	2;1	>sp|P47911|RL6_MOUSE 60S ribosomal protein L6 OS=Mus musculus GN=Rpl6 PE=1 SV=3;>tr|E9PUX4|E9PUX4_MOUSE 60S ribosomal protein L6 OS=Mus musculus GN=Gm5428 PE=3 SV=1	2	2	2	2	2	0	2	0	2	0	7.8	7.8	7.8	33.509	296	296;296	0	3.7527	144640	124870	137250	123480	7	7	144640	124870	0	0	137250	123480	0	0	7	7	0	0	7.8	0	75869000	75869000
Spns1	-0.453208	-0.0849573	-0.249167	tr|D3YTR6|D3YTR6_MOUSE;sp|Q8R0G7|SPNS1_MOUSE;tr|D3YWA9|D3YWA9_MOUSE;tr|D3YWU4|D3YWU4_MOUSE	tr|D3YTR6|D3YTR6_MOUSE;sp|Q8R0G7|SPNS1_MOUSE;tr|D3YWA9|D3YWA9_MOUSE;tr|D3YWU4|D3YWU4_MOUSE	8;8;5;4	8;8;5;4	8;8;5;4	>tr|D3YTR6|D3YTR6_MOUSE Protein spinster homolog 1 OS=Mus musculus GN=Spns1 PE=4 SV=1;>sp|Q8R0G7|SPNS1_MOUSE Protein spinster homolog 1 OS=Mus musculus GN=Spns1 PE=2 SV=1;>tr|D3YWA9|D3YWA9_MOUSE Protein spinster homolog 1 OS=Mus musculus GN=Spns1 PE=4 SV=1	4	8	8	8	5	6	5	6	5	6	33	33	33	51.395	476	476;528;453;239	0	61.981	213700	184500	202780	182450	26	26	130240	95037	83462	89467	123060	95108	79720	87342	16	16	10	10	23.9	22.1	398800000	258820000
Vezt	-0.205887	NA	-0.244492	sp|Q3ZK22|VEZA_MOUSE;tr|D3Z4E6|D3Z4E6_MOUSE	sp|Q3ZK22|VEZA_MOUSE;tr|D3Z4E6|D3Z4E6_MOUSE	1;1	1;1	1;1	>sp|Q3ZK22|VEZA_MOUSE Vezatin OS=Mus musculus GN=Vezt PE=1 SV=2;>tr|D3Z4E6|D3Z4E6_MOUSE Vezatin OS=Mus musculus GN=Vezt PE=4 SV=1	2	1	1	1	1	0	1	0	1	0	1.9	1.9	1.9	87.986	780	780;784	0	3.0803	16266	14089	15436	13929	2	2	16266	14089	0	0	15436	13929	0	0	2	2	0	0	1.9	0	8626900	8626900
Slc7a8	-0.225004	-0.273162	-0.244198	sp|Q9QXW9|LAT2_MOUSE	sp|Q9QXW9|LAT2_MOUSE	11	11	11	>sp|Q9QXW9|LAT2_MOUSE Large neutral amino acids transporter small subunit 2 OS=Mus musculus GN=Slc7a8 PE=1 SV=1	1	11	11	11	11	5	11	5	11	5	23.7	23.7	23.7	57.872	531	531	0	114.01	4733600	4100900	4492100	4054300	64	64	4096700	3501700	636820	599150	3886300	3465000	605750	589270	49	49	15	15	23.7	9	6252000000	5866200000
Eno1	-0.380173	-0.281464	-0.242502	sp|P17182|ENOA_MOUSE;tr|Q6PHC1|Q6PHC1_MOUSE;tr|B1ARR7|B1ARR7_MOUSE;tr|B0QZL1|B0QZL1_MOUSE;tr|D3Z6E4|D3Z6E4_MOUSE;sp|P21550|ENOB_MOUSE;sp|P17183|ENOG_MOUSE;tr|B1ARR6|B1ARR6_MOUSE;tr|Q5SX61|Q5SX61_MOUSE;tr|Q5SX60|Q5SX60_MOUSE;tr|D3YVD3|D3YVD3_MOUSE;tr|D3Z2S4|D3Z2S4_MOUSE;tr|J3QPZ9|J3QPZ9_MOUSE;tr|Q5SX59|Q5SX59_MOUSE	sp|P17182|ENOA_MOUSE;tr|Q6PHC1|Q6PHC1_MOUSE	11;7;4;3;2;2;2;1;1;1;1;1;1;1	11;7;4;3;2;2;2;1;1;1;1;1;1;1	11;7;4;3;2;2;2;1;1;1;1;1;1;1	>sp|P17182|ENOA_MOUSE Alpha-enolase OS=Mus musculus GN=Eno1 PE=1 SV=3;>tr|Q6PHC1|Q6PHC1_MOUSE Alpha-enolase OS=Mus musculus GN=Eno1 PE=1 SV=1	14	11	11	11	4	9	4	9	4	9	35.9	35.9	35.9	47.14	434	434;366;119;221;315;434;434;67;70;80;122;162;190;196	0	22.831	672560	583350	638280	576680	22	22	272890	209470	399680	373880	258160	208830	380120	367850	7	7	15	15	16.6	27	612310000	207210000
Slc16a3	-0.216674	-0.157908	-0.24208	sp|P57787|MOT4_MOUSE;tr|B1ATM1|B1ATM1_MOUSE;tr|B1ATM2|B1ATM2_MOUSE	sp|P57787|MOT4_MOUSE;tr|B1ATM1|B1ATM1_MOUSE;tr|B1ATM2|B1ATM2_MOUSE	7;4;4	7;4;4	7;4;4	>sp|P57787|MOT4_MOUSE Monocarboxylate transporter 4 OS=Mus musculus GN=Slc16a3 PE=1 SV=1;>tr|B1ATM1|B1ATM1_MOUSE Monocarboxylate transporter 4 (Fragment) OS=Mus musculus GN=Slc16a3 PE=4 SV=1;>tr|B1ATM2|B1ATM2_MOUSE Monocarboxylate transporter 4 (Fragment)	3	7	7	7	7	2	7	2	7	2	14	14	14	50.373	470	470;253;291	0	15.626	1960900	1701300	1861000	1681800	21	21	1864000	1602500	96948	98799	1768500	1585000	92447	96719	18	18	3	3	14	4.5	1586100000	1503500000
P2rx4	-0.130255	-0.506627	-0.241472	tr|D3Z5U5|D3Z5U5_MOUSE;tr|Q9Z257|Q9Z257_MOUSE;sp|Q9JJX6|P2RX4_MOUSE;tr|D3YYR5|D3YYR5_MOUSE;tr|Q9Z256|Q9Z256_MOUSE	tr|D3Z5U5|D3Z5U5_MOUSE;tr|Q9Z257|Q9Z257_MOUSE;sp|Q9JJX6|P2RX4_MOUSE;tr|D3YYR5|D3YYR5_MOUSE;tr|Q9Z256|Q9Z256_MOUSE	10;10;9;8;8	10;10;9;8;8	10;10;9;8;8	>tr|D3Z5U5|D3Z5U5_MOUSE P2X purinoceptor (Fragment) OS=Mus musculus GN=P2rx4 PE=3 SV=1;>tr|Q9Z257|Q9Z257_MOUSE P2X purinoceptor OS=Mus musculus GN=P2rx4 PE=1 SV=1;>sp|Q9JJX6|P2RX4_MOUSE P2X purinoceptor 4 OS=Mus musculus GN=P2rx4 PE=2 SV=1;>tr|D3YYR5|D3YYR	5	10	10	10	8	9	8	9	8	9	35.5	35.5	35.5	40.535	358	358;388;388;331;361	0	76.334	4389400	3809900	4165700	3766100	79	79	2640500	2410200	1748900	1399600	2509500	2374900	1656200	1391200	34	34	45	45	24.9	33.5	4330200000	2813800000
Eif4g2	-0.202266	NA	-0.24087	tr|F7CBP1|F7CBP1_MOUSE;tr|G3XA17|G3XA17_MOUSE;sp|Q62448|IF4G2_MOUSE	tr|F7CBP1|F7CBP1_MOUSE;tr|G3XA17|G3XA17_MOUSE;sp|Q62448|IF4G2_MOUSE	1;1;1	1;1;1	1;1;1	>tr|F7CBP1|F7CBP1_MOUSE Eukaryotic translation initiation factor 4 gamma 2 OS=Mus musculus GN=Eif4g2 PE=1 SV=1;>tr|G3XA17|G3XA17_MOUSE Eukaryotic translation initiation factor 4 gamma 2 OS=Mus musculus GN=Eif4g2 PE=1 SV=1;>sp|Q62448|IF4G2_MOUSE Eukaryotic	3	1	1	1	1	0	1	0	1	0	1.2	1.2	1.2	97.888	868	868;906;906	0.0019474	2.204	9385.5	8149.8	8907.3	8056	1	1	9385.5	8149.8	0	0	8907.3	8056	0	0	1	1	0	0	1.2	0	4711700	4711700
Pld2	-0.201947	NA	-0.240551	sp|P97813|PLD2_MOUSE;tr|Q6NV49|Q6NV49_MOUSE;tr|Q80ZW1|Q80ZW1_MOUSE	sp|P97813|PLD2_MOUSE;tr|Q6NV49|Q6NV49_MOUSE;tr|Q80ZW1|Q80ZW1_MOUSE	2;2;1	2;2;1	2;2;1	>sp|P97813|PLD2_MOUSE Phospholipase D2 OS=Mus musculus GN=Pld2 PE=1 SV=2;>tr|Q6NV49|Q6NV49_MOUSE Phospholipase D2 OS=Mus musculus GN=Pld2 PE=2 SV=1;>tr|Q80ZW1|Q80ZW1_MOUSE Phospholipase D2 OS=Mus musculus GN=Pld2 PE=2 SV=1	3	2	2	2	2	0	2	0	2	0	2.4	2.4	2.4	106.17	933	933;944;337	0.0061135	1.0436	87093	75643	82656	74771	2	2	87093	75643	0	0	82656	74771	0	0	2	2	0	0	2.4	0	37032000	37032000
Fis1	-0.322787	0.121986	-0.24034	tr|G3X9U9|G3X9U9_MOUSE;sp|Q9CQ92|FIS1_MOUSE	tr|G3X9U9|G3X9U9_MOUSE;sp|Q9CQ92|FIS1_MOUSE	2;2	2;2	2;2	>tr|G3X9U9|G3X9U9_MOUSE Fission 1 (Mitochondrial outer membrane) homolog (Yeast), isoform CRA_c OS=Mus musculus GN=Fis1 PE=4 SV=1;>sp|Q9CQ92|FIS1_MOUSE Mitochondrial fission 1 protein OS=Mus musculus GN=Fis1 PE=1 SV=1	2	2	2	2	2	2	2	2	2	2	16.6	16.6	16.6	16.265	145	145;152	0	5.1915	118470	102910	112430	101730	8	8	99571	79532	18897	23381	94290	79064	18143	22662	6	6	2	2	16.6	16.6	107930000	76804000
Cdc42	-0.269422	0.123302	-0.23955	sp|P60766|CDC42_MOUSE	sp|P60766|CDC42_MOUSE	9	8	8	>sp|P60766|CDC42_MOUSE Cell division control protein 42 homolog OS=Mus musculus GN=Cdc42 PE=1 SV=2	1	9	8	8	9	7	8	6	8	6	57.1	51.3	51.3	21.258	191	191	0	64.657	5440700	4728700	5163000	4675600	115	116	4905500	4065900	535200	662800	4649800	4031600	513230	644020	83	83	32	33	57.1	51.3	7001800000	5812800000
Ptprj	-0.203402	-0.0941332	-0.239273	tr|A2AWF8|A2AWF8_MOUSE;sp|Q64455|PTPRJ_MOUSE;tr|A2AWF9|A2AWF9_MOUSE;tr|E9Q4S7|E9Q4S7_MOUSE	tr|A2AWF8|A2AWF8_MOUSE;sp|Q64455|PTPRJ_MOUSE;tr|A2AWF9|A2AWF9_MOUSE;tr|E9Q4S7|E9Q4S7_MOUSE	18;18;18;18	18;18;18;18	18;18;18;18	>tr|A2AWF8|A2AWF8_MOUSE Receptor-type tyrosine-protein phosphatase eta OS=Mus musculus GN=Ptprj PE=4 SV=1;>sp|Q64455|PTPRJ_MOUSE Receptor-type tyrosine-protein phosphatase eta OS=Mus musculus GN=Ptprj PE=1 SV=2;>tr|A2AWF9|A2AWF9_MOUSE Receptor-type tyrosin	4	18	18	18	18	1	18	1	18	1	20.5	20.5	20.5	128.71	1164	1164;1238;1299;1350	0	48.351	4544800	3950800	4313400	3905100	53	53	4507200	3910700	37650	40103	4277400	3865900	35954	39164	52	52	1	1	20.5	1	3562000000	3520300000
Rgs19	-0.199424	NA	-0.238028	sp|Q9CX84|RGS19_MOUSE;tr|B7ZCT0|B7ZCT0_MOUSE;tr|Q8BFU4|Q8BFU4_MOUSE;tr|B7ZCT1|B7ZCT1_MOUSE;tr|F6WK59|F6WK59_MOUSE;tr|B7ZCS8|B7ZCS8_MOUSE	sp|Q9CX84|RGS19_MOUSE;tr|B7ZCT0|B7ZCT0_MOUSE;tr|Q8BFU4|Q8BFU4_MOUSE;tr|B7ZCT1|B7ZCT1_MOUSE	4;3;3;3;1;1	4;3;3;3;1;1	4;3;3;3;1;1	>sp|Q9CX84|RGS19_MOUSE Regulator of G-protein signaling 19 OS=Mus musculus GN=Rgs19 PE=2 SV=1;>tr|B7ZCT0|B7ZCT0_MOUSE Regulator of G-protein-signaling 19 OS=Mus musculus GN=Rgs19 PE=4 SV=1;>tr|Q8BFU4|Q8BFU4_MOUSE GAIP/RGS19 short isoform OS=Mus musculus GN	6	4	4	4	4	0	4	0	4	0	20.8	20.8	20.8	24.677	216	216;160;194;243;51;75	0	9.8318	374380	325730	355320	321940	7	7	374380	325730	0	0	355320	321940	0	0	7	7	0	0	20.8	0	228350000	228350000
Oas1a;Oas1g	-0.287898	0.103213	-0.236825	sp|P11928|OAS1A_MOUSE;tr|Q8K469|Q8K469_MOUSE;tr|Q05BJ7|Q05BJ7_MOUSE	sp|P11928|OAS1A_MOUSE;tr|Q8K469|Q8K469_MOUSE;tr|Q05BJ7|Q05BJ7_MOUSE	5;4;3	5;4;3	5;4;3	>sp|P11928|OAS1A_MOUSE 2-5-oligoadenylate synthase 1A OS=Mus musculus GN=Oas1a PE=2 SV=2;>tr|Q8K469|Q8K469_MOUSE 2-5olygoadenylate synthetase 1G OS=Mus musculus GN=Oas1g PE=2 SV=1;>tr|Q05BJ7|Q05BJ7_MOUSE Oas1g protein OS=Mus musculus GN=Oas1g PE=2 SV=1	3	5	5	5	4	2	4	2	4	2	25.9	25.9	25.9	42.428	367	367;367;234	0	13.299	127300	110850	120830	109560	8	8	110720	90602	16580	20249	104910	89917	15911	19638	6	6	2	2	22.9	6.5	107640000	92129000
Rhot2	-0.197466	NA	-0.23607	sp|Q8JZN7|MIRO2_MOUSE;tr|H3BKL2|H3BKL2_MOUSE;tr|H3BL14|H3BL14_MOUSE	sp|Q8JZN7|MIRO2_MOUSE;tr|H3BKL2|H3BKL2_MOUSE;tr|H3BL14|H3BL14_MOUSE	2;1;1	1;1;1	1;1;1	>sp|Q8JZN7|MIRO2_MOUSE Mitochondrial Rho GTPase 2 OS=Mus musculus GN=Rhot2 PE=2 SV=1;>tr|H3BKL2|H3BKL2_MOUSE Mitochondrial Rho GTPase 2 (Fragment) OS=Mus musculus GN=Rhot2 PE=4 SV=1;>tr|H3BL14|H3BL14_MOUSE Mitochondrial Rho GTPase 2 (Fragment) OS=Mus muscu	3	2	1	1	2	0	1	0	1	0	4.8	3.1	3.1	69.07	620	620;121;172	0	4.6694	26583	23160	25231	22889	3	3	26583	23160	0	0	25231	22889	0	0	3	3	0	0	4.8	0	18268000	18268000
Sfn	-0.292884	0.195648	-0.233896	sp|O70456|1433S_MOUSE	sp|O70456|1433S_MOUSE	4	1	1	>sp|O70456|1433S_MOUSE 14-3-3 protein sigma OS=Mus musculus GN=Sfn PE=1 SV=2	1	4	1	1	3	3	1	1	1	1	13.3	3.2	3.2	27.706	248	248	0.0019084	1.989	425020	370850	403420	366460	4	4	375180	305950	49841	64898	355470	303710	47950	62757	3	3	1	1	9.3	10.5	326130000	293440000
Lgals8	-0.212309	0.321171	-0.233126	sp|Q9JL15|LEG8_MOUSE;tr|Q8C6H0|Q8C6H0_MOUSE;tr|A8DIL0|A8DIL0_MOUSE	sp|Q9JL15|LEG8_MOUSE;tr|Q8C6H0|Q8C6H0_MOUSE;tr|A8DIL0|A8DIL0_MOUSE	9;8;8	9;8;8	9;8;8	>sp|Q9JL15|LEG8_MOUSE Galectin-8 OS=Mus musculus GN=Lgals8 PE=2 SV=1;>tr|Q8C6H0|Q8C6H0_MOUSE Galectin OS=Mus musculus GN=Lgals8 PE=2 SV=1;>tr|A8DIL0|A8DIL0_MOUSE Galectin OS=Mus musculus GN=Lgals8 PE=2 SV=1	3	9	9	9	8	1	8	1	8	1	32	32	32	36.161	316	316;223;325	0	46.617	1112400	971140	1055800	959630	21	21	1090900	940700	21431	30442	1035100	930300	20694	29329	20	20	1	1	28.8	3.2	1172600000	1172600000
Lmf1	-0.194392	NA	-0.232996	tr|F6YC79|F6YC79_MOUSE;tr|Z4YJR1|Z4YJR1_MOUSE;sp|Q3U3R4|LMF1_MOUSE	tr|F6YC79|F6YC79_MOUSE;tr|Z4YJR1|Z4YJR1_MOUSE;sp|Q3U3R4|LMF1_MOUSE	1;1;1	1;1;1	1;1;1	>tr|F6YC79|F6YC79_MOUSE Lipase maturation factor (Fragment) OS=Mus musculus GN=Lmf1 PE=3 SV=1;>tr|Z4YJR1|Z4YJR1_MOUSE Lipase maturation factor OS=Mus musculus GN=Lmf1 PE=3 SV=1;>sp|Q3U3R4|LMF1_MOUSE Lipase maturation factor 1 OS=Mus musculus GN=Lmf1 PE=1 S	3	1	1	1	1	0	1	0	1	0	22.2	22.2	22.2	10.193	90	90;574;574	0.0027397	1.4525	20700	18073	19648	17859	3	3	20700	18073	0	0	19648	17859	0	0	3	3	0	0	22.2	0	17175000	17175000
Ctsb	-0.338672	-0.099829	-0.232685	sp|P10605|CATB_MOUSE	sp|P10605|CATB_MOUSE	18	18	18	>sp|P10605|CATB_MOUSE Cathepsin B OS=Mus musculus GN=Ctsb PE=1 SV=2	1	18	18	18	13	16	13	16	13	16	68.7	68.7	68.7	37.279	339	339	0	232.68	13589000	11867000	12899000	11726000	303	303	9412400	7435800	4176800	4431400	8910700	7397800	3988100	4328500	151	151	152	152	56.3	57.8	26358000000	17443000000
Plbd2	-0.64344	-0.261807	-0.232538	sp|Q3TCN2|PLBL2_MOUSE	sp|Q3TCN2|PLBL2_MOUSE	2	2	2	>sp|Q3TCN2|PLBL2_MOUSE Putative phospholipase B-like 2 OS=Mus musculus GN=Plbd2 PE=1 SV=2	1	2	2	2	1	1	1	1	1	1	4.9	4.9	4.9	66.289	594	594	0.000998	2.5217	99083	86536	94050	85508	5	5	24043	15377	75040	71159	22653	15555	71397	69953	3	3	2	2	2.9	2	46021000	7604500
Msr1	-0.199605	-0.285591	-0.232005	sp|P30204|MSRE_MOUSE	sp|P30204|MSRE_MOUSE	10	10	10	>sp|P30204|MSRE_MOUSE Macrophage scavenger receptor types I and II OS=Mus musculus GN=Msr1 PE=1 SV=3	1	10	10	10	9	5	9	5	9	5	26.2	26.2	26.2	50.169	458	458	0	72.784	2733000	2387800	2594200	2359300	56	56	2570400	2236100	162590	151660	2439500	2210100	154620	149240	42	42	14	14	22.5	15.1	4206900000	4065100000
Mtss1;Mtss1l	-0.394764	0.10007	-0.231948	tr|G3X9H7|G3X9H7_MOUSE;sp|Q8R1S4|MTSS1_MOUSE;sp|Q6P9S0|MTSSL_MOUSE	tr|G3X9H7|G3X9H7_MOUSE;sp|Q8R1S4|MTSS1_MOUSE;sp|Q6P9S0|MTSSL_MOUSE	2;2;1	2;2;1	2;2;1	>tr|G3X9H7|G3X9H7_MOUSE Metastasis suppressor 1, isoform CRA_e OS=Mus musculus GN=Mtss1 PE=1 SV=1;>sp|Q8R1S4|MTSS1_MOUSE Metastasis suppressor protein 1 OS=Mus musculus GN=Mtss1 PE=1 SV=1;>sp|Q6P9S0|MTSSL_MOUSE MTSS1-like protein OS=Mus musculus GN=Mtss1l	3	2	2	2	2	1	2	1	2	1	3.4	3.4	3.4	82.421	759	759;759;715	0	3.1905	129560	113200	122980	111850	3	3	97399	74011	32159	39190	92119	73840	30858	38012	2	2	1	1	3.4	1.2	133140000	94978000
Sptlc1	-0.192058	NA	-0.230662	sp|O35704|SPTC1_MOUSE	sp|O35704|SPTC1_MOUSE	2	2	2	>sp|O35704|SPTC1_MOUSE Serine palmitoyltransferase 1 OS=Mus musculus GN=Sptlc1 PE=2 SV=2	1	2	2	2	2	0	2	0	2	0	5.5	5.5	5.5	52.534	473	473	0	3.698	121280	106060	115130	104790	4	4	121280	106060	0	0	115130	104790	0	0	4	4	0	0	5.5	0	91453000	91453000
Tmbim6	-0.191345	NA	-0.22995	tr|E0CZE8|E0CZE8_MOUSE;tr|E0CXR0|E0CXR0_MOUSE;tr|E0CX98|E0CX98_MOUSE;sp|Q9D2C7|BI1_MOUSE	tr|E0CZE8|E0CZE8_MOUSE;tr|E0CXR0|E0CXR0_MOUSE;tr|E0CX98|E0CX98_MOUSE;sp|Q9D2C7|BI1_MOUSE	1;1;1;1	1;1;1;1	1;1;1;1	>tr|E0CZE8|E0CZE8_MOUSE Bax inhibitor 1 (Fragment) OS=Mus musculus GN=Tmbim6 PE=4 SV=1;>tr|E0CXR0|E0CXR0_MOUSE Bax inhibitor 1 (Fragment) OS=Mus musculus GN=Tmbim6 PE=3 SV=1;>tr|E0CX98|E0CX98_MOUSE Bax inhibitor 1 (Fragment) OS=Mus musculus GN=Tmbim6 PE=3	4	1	1	1	1	0	1	0	1	0	28.1	28.1	28.1	3.8054	32	32;204;235;237	0.0027498	1.4811	95728	83756	90869	82751	2	2	95728	83756	0	0	90869	82751	0	0	2	2	0	0	28.1	0	0	0
Ctsd	-0.295844	-0.11113	-0.229724	sp|P18242|CATD_MOUSE;tr|F6Y6L6|F6Y6L6_MOUSE;tr|F8WIR1|F8WIR1_MOUSE	sp|P18242|CATD_MOUSE;tr|F6Y6L6|F6Y6L6_MOUSE;tr|F8WIR1|F8WIR1_MOUSE	21;16;12	21;16;12	21;16;12	>sp|P18242|CATD_MOUSE Cathepsin D OS=Mus musculus GN=Ctsd PE=1 SV=1;>tr|F6Y6L6|F6Y6L6_MOUSE Cathepsin D (Fragment) OS=Mus musculus GN=Ctsd PE=3 SV=1;>tr|F8WIR1|F8WIR1_MOUSE Cathepsin D OS=Mus musculus GN=Ctsd PE=3 SV=1	3	21	21	21	19	21	19	21	19	21	52.9	52.9	52.9	44.953	410	410;278;274	0	307.51	30298000	26513000	28760000	26196000	527	528	22530000	18335000	7768000	8177200	21345000	18204000	7414600	7992300	262	262	265	266	51	52.9	96203000000	60968000000
Ywhaz	-0.299662	0.34697	-0.227783	sp|P63101|1433Z_MOUSE;sp|Q9CQV8|1433B_MOUSE;tr|D3YXN6|D3YXN6_MOUSE;tr|D3YXF4|D3YXF4_MOUSE;tr|A2A5N1|A2A5N1_MOUSE;tr|D3YW45|D3YW45_MOUSE	sp|P63101|1433Z_MOUSE	11;5;4;2;2;1	11;5;4;2;2;1	7;1;2;1;0;0	>sp|P63101|1433Z_MOUSE 14-3-3 protein zeta/delta OS=Mus musculus GN=Ywhaz PE=1 SV=1	6	11	11	7	9	5	9	5	6	3	48.6	48.6	38.8	27.771	245	245;246;88;45;159;26	0	53.952	2505100	2195100	2378100	2168600	41	41	2250100	1826300	254990	368740	2131700	1813600	246420	355000	30	30	11	11	42.9	25.7	1691400000	1507000000
Nucks1	-0.188017	NA	-0.226621	tr|A0A087WRY3|A0A087WRY3_MOUSE;sp|Q80XU3|NUCKS_MOUSE	tr|A0A087WRY3|A0A087WRY3_MOUSE;sp|Q80XU3|NUCKS_MOUSE	1;1	1;1	1;1	>tr|A0A087WRY3|A0A087WRY3_MOUSE Nuclear ubiquitous casein and cyclin-dependent kinase substrate 1 OS=Mus musculus GN=Nucks1 PE=1 SV=1;>sp|Q80XU3|NUCKS_MOUSE Nuclear ubiquitous casein and cyclin-dependent kinase substrate 1 OS=Mus musculus GN=Nucks1 PE=1 SV	2	1	1	1	1	0	1	0	1	0	3.9	3.9	3.9	26.184	233	233;234	0.0069444	0.99406	70919	62193	67324	61438	1	1	70919	62193	0	0	67324	61438	0	0	1	1	0	0	3.9	0	56954000	56954000
Dock11	-0.186204	NA	-0.224809	tr|A2AF67|A2AF67_MOUSE;sp|A2AF47|DOC11_MOUSE	tr|A2AF67|A2AF67_MOUSE;sp|A2AF47|DOC11_MOUSE	3;3	3;3	3;3	>tr|A2AF67|A2AF67_MOUSE Dedicator of cytokinesis protein 11 OS=Mus musculus GN=Dock11 PE=1 SV=1;>sp|A2AF47|DOC11_MOUSE Dedicator of cytokinesis protein 11 OS=Mus musculus GN=Dock11 PE=1 SV=1	2	3	3	3	3	0	3	0	3	0	2.5	2.5	2.5	218.24	1902	1902;2073	0	9.0619	38962	34211	36988	33793	3	3	38962	34211	0	0	36988	33793	0	0	3	3	0	0	2.5	0	23986000	23986000
Dnajc13	-0.193958	-0.124739	-0.224006	tr|G3X922|G3X922_MOUSE;tr|D4AFX7|D4AFX7_MOUSE;tr|A0A087WRC9|A0A087WRC9_MOUSE;tr|A0A087WS25|A0A087WS25_MOUSE	tr|G3X922|G3X922_MOUSE;tr|D4AFX7|D4AFX7_MOUSE	10;10;1;1	10;10;1;1	10;10;1;1	>tr|G3X922|G3X922_MOUSE MCG115602 OS=Mus musculus GN=Dnajc13 PE=4 SV=1;>tr|D4AFX7|D4AFX7_MOUSE Protein Dnajc13 OS=Mus musculus GN=Dnajc13 PE=2 SV=1	4	10	10	10	9	1	9	1	9	1	6.1	6.1	6.1	254.44	2243	2243;2248;174;184	0	27.612	392670	344980	372780	340750	25	25	380590	332390	12081	12598	361250	328440	11528	12317	24	24	1	1	5.3	0.8	246560000	246560000
Rae1	NA	-0.365389	-0.217396	sp|Q8C570|RAE1L_MOUSE	sp|Q8C570|RAE1L_MOUSE	2	2	2	>sp|Q8C570|RAE1L_MOUSE mRNA export factor OS=Mus musculus GN=Rae1 PE=1 SV=1	1	2	2	2	0	2	0	2	0	2	4.3	4.3	4.3	40.965	368	368	0.0093141	0.82379	66064	58307	62727	57575	2	2	0	0	66064	58307	0	0	62727	57575	0	0	2	2	0	4.3	72280000	0
Slc26a11	-0.101047	-0.41902	-0.215836	sp|Q80ZD3|S2611_MOUSE	sp|Q80ZD3|S2611_MOUSE	9	9	9	>sp|Q80ZD3|S2611_MOUSE Sodium-independent sulfate anion transporter OS=Mus musculus GN=Slc26a11 PE=2 SV=2	1	9	9	9	4	7	4	7	4	7	28.3	28.3	28.3	64.109	593	593	0	55.382	242570	214320	230330	211620	27	27	99212	92411	143360	121910	94345	90944	135980	120680	8	8	19	19	16	21.9	196050000	122120000
Tomm7	-0.173849	NA	-0.212454	sp|Q9D173|TOM7_MOUSE	sp|Q9D173|TOM7_MOUSE	1	1	1	>sp|Q9D173|TOM7_MOUSE Mitochondrial import receptor subunit TOM7 homolog OS=Mus musculus GN=Tomm7 PE=3 SV=1	1	1	1	1	1	0	1	0	1	0	30.9	30.9	30.9	6.1773	55	55	0	2.7827	22179	19642	21061	19391	3	3	22179	19642	0	0	21061	19391	0	0	3	3	0	0	30.9	0	23956000	23956000
Cd47	-0.183538	0.0662215	-0.211668	sp|Q61735|CD47_MOUSE;tr|D3Z187|D3Z187_MOUSE	sp|Q61735|CD47_MOUSE;tr|D3Z187|D3Z187_MOUSE	3;2	3;2	3;2	>sp|Q61735|CD47_MOUSE Leukocyte surface antigen CD47 OS=Mus musculus GN=Cd47 PE=1 SV=2;>tr|D3Z187|D3Z187_MOUSE Leukocyte surface antigen CD47 OS=Mus musculus GN=Cd47 PE=4 SV=1	2	3	3	3	3	1	3	1	3	1	10.2	10.2	10.2	33.097	303	303;204	0	34.058	1531100	1356700	1453900	1339400	30	30	1499400	1319000	31685	37717	1423500	1302800	30377	36624	25	25	5	5	10.2	4.6	1685000000	1633100000
Nup35	NA	-0.359288	-0.211296	sp|Q8R4R6|NUP53_MOUSE;tr|A2ATJ2|A2ATJ2_MOUSE	sp|Q8R4R6|NUP53_MOUSE	5;2	5;2	5;2	>sp|Q8R4R6|NUP53_MOUSE Nucleoporin NUP53 OS=Mus musculus GN=Nup35 PE=1 SV=2	2	5	5	5	0	5	0	5	0	5	24	24	24	34.785	325	325;197	0	11.447	305340	270630	289940	267160	11	11	0	0	305340	270630	0	0	289940	267160	0	0	11	11	0	24	210450000	0
	-0.172218	NA	-0.210822	sp|Q91WE4|CR032_MOUSE	sp|Q91WE4|CR032_MOUSE	1	1	1	>sp|Q91WE4|CR032_MOUSE UPF0729 protein C18orf32 homolog OS=Mus musculus PE=2 SV=1	1	1	1	1	1	0	1	0	1	0	12.5	12.5	12.5	8.0355	72	72	0.0018815	1.806	16854	14943	16005	14751	3	3	16854	14943	0	0	16005	14751	0	0	3	3	0	0	12.5	0	63475000	63475000
Emb	-0.187035	-0.117859	-0.209787	sp|P21995|EMB_MOUSE	sp|P21995|EMB_MOUSE	5	5	5	>sp|P21995|EMB_MOUSE Embigin OS=Mus musculus GN=Emb PE=1 SV=2	1	5	5	5	5	1	5	1	5	1	17	17	17	37.064	330	330	0	12.794	905550	803450	859930	793090	13	13	854020	749450	51529	53991	810750	740320	49181	52774	11	11	2	2	17	2.7	1009700000	917060000
Ano10	-0.17086	NA	-0.209465	sp|Q8BH79|ANO10_MOUSE	sp|Q8BH79|ANO10_MOUSE	1	1	1	>sp|Q8BH79|ANO10_MOUSE Anoctamin-10 OS=Mus musculus GN=Ano10 PE=2 SV=1	1	1	1	1	1	0	1	0	1	0	4.6	4.6	4.6	76.187	659	659	0	5.4226	4430	3931.4	4206.8	3880.7	1	1	4430	3931.4	0	0	4206.8	3880.7	0	0	1	1	0	0	4.6	0	2873800	2873800
Adam17	-0.170464	NA	-0.209068	sp|Q9Z0F8|ADA17_MOUSE;tr|E9PXU2|E9PXU2_MOUSE	sp|Q9Z0F8|ADA17_MOUSE;tr|E9PXU2|E9PXU2_MOUSE	2;1	2;1	2;1	>sp|Q9Z0F8|ADA17_MOUSE Disintegrin and metalloproteinase domain-containing protein 17 OS=Mus musculus GN=Adam17 PE=1 SV=3;>tr|E9PXU2|E9PXU2_MOUSE Disintegrin and metalloproteinase domain-containing protein 17 OS=Mus musculus GN=Adam17 PE=1 SV=1	2	2	2	2	2	0	2	0	2	0	3.1	3.1	3.1	93.055	827	827;846	0	5.299	74163	65834	70428	64984	4	4	74163	65834	0	0	70428	64984	0	0	4	4	0	0	3.1	0	94271000	94271000
Pon2	-0.170131	NA	-0.208735	sp|Q62086|PON2_MOUSE	sp|Q62086|PON2_MOUSE	2	2	2	>sp|Q62086|PON2_MOUSE Serum paraoxonase/arylesterase 2 OS=Mus musculus GN=Pon2 PE=1 SV=2	1	2	2	2	2	0	2	0	2	0	9.6	9.6	9.6	39.617	354	354	0	8.6251	37225	33052	35351	32625	4	4	37225	33052	0	0	35351	32625	0	0	4	4	0	0	9.6	0	60866000	60866000
Grb2	-0.169616	NA	-0.208221	tr|B1AT92|B1AT92_MOUSE;sp|Q60631|GRB2_MOUSE	tr|B1AT92|B1AT92_MOUSE;sp|Q60631|GRB2_MOUSE	1;1	1;1	1;1	>tr|B1AT92|B1AT92_MOUSE Growth factor receptor-bound protein 2 OS=Mus musculus GN=Grb2 PE=4 SV=1;>sp|Q60631|GRB2_MOUSE Growth factor receptor-bound protein 2 OS=Mus musculus GN=Grb2 PE=1 SV=1	2	1	1	1	1	0	1	0	1	0	4.4	4.4	4.4	23.587	203	203;217	0.0053381	1.2555	77640	68961	73730	68068	1	1	77640	68961	0	0	73730	68068	0	0	1	1	0	0	4.4	0	0	0
Ttc7;Ttc7a	-0.167568	NA	-0.206172	tr|D3Z0R8|D3Z0R8_MOUSE;sp|Q8BGB2|TTC7A_MOUSE	tr|D3Z0R8|D3Z0R8_MOUSE;sp|Q8BGB2|TTC7A_MOUSE	3;3	3;3	3;3	>tr|D3Z0R8|D3Z0R8_MOUSE Tetratricopeptide repeat protein 7A OS=Mus musculus GN=Ttc7 PE=1 SV=1;>sp|Q8BGB2|TTC7A_MOUSE Tetratricopeptide repeat protein 7A OS=Mus musculus GN=Ttc7a PE=1 SV=1	2	3	3	3	3	0	3	0	3	0	5.7	5.7	5.7	91.943	822	822;858	0	13.011	70872	63039	67306	62216	8	8	70872	63039	0	0	67306	62216	0	0	8	8	0	0	5.7	0	84555000	84555000
Hmgb1	-0.221706	-0.31305	-0.205235	sp|P63158|HMGB1_MOUSE;tr|D3YZ18|D3YZ18_MOUSE;tr|D3YVC6|D3YVC6_MOUSE	sp|P63158|HMGB1_MOUSE;tr|D3YZ18|D3YZ18_MOUSE	5;4;2	5;4;2	4;3;1	>sp|P63158|HMGB1_MOUSE High mobility group protein B1 OS=Mus musculus GN=Hmgb1 PE=1 SV=2;>tr|D3YZ18|D3YZ18_MOUSE High mobility group protein B1 (Fragment) OS=Mus musculus GN=Hmgb1 PE=1 SV=3	3	5	5	4	3	5	3	5	3	4	15.3	15.3	12.1	24.893	215	215;125;92	0	3.8744	663240	590320	629880	582600	17	17	285100	244250	378140	346070	270470	241650	359410	340950	4	4	13	13	11.6	15.3	708590000	306090000
Gna12	-0.164781	NA	-0.203385	sp|P27600|GNA12_MOUSE	sp|P27600|GNA12_MOUSE	5	4	4	>sp|P27600|GNA12_MOUSE Guanine nucleotide-binding protein subunit alpha-12 OS=Mus musculus GN=Gna12 PE=1 SV=3	1	5	4	4	5	1	4	0	4	0	16.4	14.2	14.2	44.095	379	379	0	11.377	250820	223530	238220	220590	8	8	250820	223530	0	0	238220	220590	0	0	8	8	0	0	16.4	2.1	129890000	129890000
Fmnl1	-0.192615	-0.162488	-0.203245	sp|Q9JL26|FMNL_MOUSE;tr|A2AB60|A2AB60_MOUSE;tr|E9PXE6|E9PXE6_MOUSE;tr|F8VPR2|F8VPR2_MOUSE;sp|A2APV2|FMNL2_MOUSE;tr|G3UWI1|G3UWI1_MOUSE;tr|F6XR20|F6XR20_MOUSE;tr|D3Z7A7|D3Z7A7_MOUSE;sp|Q6ZPF4|FMNL3_MOUSE	sp|Q9JL26|FMNL_MOUSE;tr|A2AB60|A2AB60_MOUSE	13;12;2;2;2;1;1;1;1	13;12;2;2;2;1;1;1;1	13;12;2;2;2;1;1;1;1	>sp|Q9JL26|FMNL_MOUSE Formin-like protein 1 OS=Mus musculus GN=Fmnl1 PE=1 SV=1;>tr|A2AB60|A2AB60_MOUSE Formin-like 1, isoform CRA_c OS=Mus musculus GN=Fmnl1 PE=1 SV=1	9	13	13	13	9	9	9	9	9	9	17.6	17.6	17.6	122.06	1094	1094;1090;1034;1083;1086;150;510;1027;1028	0	66.464	1266600	1128900	1203000	1114000	38	38	1114100	973910	152560	154980	1057500	962280	145460	151740	22	22	16	16	12.4	12.6	619210000	298990000
Tbc1d10a	-0.163476	NA	-0.20208	sp|P58802|TB10A_MOUSE;tr|Q5SPX8|Q5SPX8_MOUSE	sp|P58802|TB10A_MOUSE;tr|Q5SPX8|Q5SPX8_MOUSE	3;3	3;3	3;3	>sp|P58802|TB10A_MOUSE TBC1 domain family member 10A OS=Mus musculus GN=Tbc1d10a PE=2 SV=1;>tr|Q5SPX8|Q5SPX8_MOUSE TBC1 domain family member 10A OS=Mus musculus GN=Tbc1d10a PE=4 SV=1	2	3	3	3	3	0	3	0	3	0	11.8	11.8	11.8	56.202	500	500;534	0	15.702	46770	41719	44420	41167	6	6	46770	41719	0	0	44420	41167	0	0	6	6	0	0	11.8	0	63628000	63628000
Rpl3	-0.161172	-0.350466	-0.2007	sp|P27659|RL3_MOUSE;tr|A0A087WNS0|A0A087WNS0_MOUSE;tr|A0A087WQK0|A0A087WQK0_MOUSE	sp|P27659|RL3_MOUSE;tr|A0A087WNS0|A0A087WNS0_MOUSE;tr|A0A087WQK0|A0A087WQK0_MOUSE	3;2;2	3;2;2	3;2;2	>sp|P27659|RL3_MOUSE 60S ribosomal protein L3 OS=Mus musculus GN=Rpl3 PE=1 SV=3;>tr|A0A087WNS0|A0A087WNS0_MOUSE 60S ribosomal protein L3 OS=Mus musculus GN=Rpl3 PE=4 SV=1;>tr|A0A087WQK0|A0A087WQK0_MOUSE 60S ribosomal protein L3 (Fragment) OS=Mus musculus G	3	3	3	3	2	1	2	1	2	1	9.4	9.4	9.4	46.109	403	403;180;188	0.0019531	2.2189	120680	107750	114620	106320	4	4	83409	74520	37269	33235	79222	73528	35396	32796	3	3	1	1	7.4	2	93450000	81620000
Armcx3	-0.161901	NA	-0.200505	sp|Q8BHS6|ARMX3_MOUSE	sp|Q8BHS6|ARMX3_MOUSE	2	2	2	>sp|Q8BHS6|ARMX3_MOUSE Armadillo repeat-containing X-linked protein 3 OS=Mus musculus GN=Armcx3 PE=1 SV=1	1	2	2	2	2	0	2	0	2	0	9	9	9	42.619	379	379	0	8.6061	142120	126910	134980	125220	3	3	142120	126910	0	0	134980	125220	0	0	3	3	0	0	9	0	57897000	57897000
Slc31a1	-0.141044	-0.461475	-0.199434	tr|A8Y5P1|A8Y5P1_MOUSE;sp|Q8K211|COPT1_MOUSE	tr|A8Y5P1|A8Y5P1_MOUSE;sp|Q8K211|COPT1_MOUSE	1;1	1;1	1;1	>tr|A8Y5P1|A8Y5P1_MOUSE High affinity copper uptake protein 1 OS=Mus musculus GN=Slc31a1 PE=4 SV=1;>sp|Q8K211|COPT1_MOUSE High affinity copper uptake protein 1 OS=Mus musculus GN=Slc31a1 PE=2 SV=1	2	1	1	1	1	1	1	1	1	1	5.4	5.4	5.4	14.486	130	130;196	0.0077386	0.93257	329920	294830	313360	290900	6	6	279200	252950	50722	41882	265290	249360	48073	41539	4	4	2	2	5.4	5.4	708190000	658190000
Tlr2	-0.160907	-0.320941	-0.198791	tr|G3X8Y8|G3X8Y8_MOUSE;sp|Q9QUN7|TLR2_MOUSE	tr|G3X8Y8|G3X8Y8_MOUSE;sp|Q9QUN7|TLR2_MOUSE	29;28	29;28	29;28	>tr|G3X8Y8|G3X8Y8_MOUSE Toll-like receptor OS=Mus musculus GN=Tlr2 PE=3 SV=1;>sp|Q9QUN7|TLR2_MOUSE Toll-like receptor 2 OS=Mus musculus GN=Tlr2 PE=1 SV=1	2	29	29	29	29	6	29	6	29	6	49	49	49	89.466	784	784;784	0	253.01	7252700	6484200	6888800	6397600	147	147	7053100	6302600	199550	181630	6699100	6218600	189630	179000	136	136	11	11	49	11	5879400000	5728300000
Hnrnpf	NA	-0.346476	-0.198484	tr|J3QMT0|J3QMT0_MOUSE;tr|J3QM80|J3QM80_MOUSE;sp|Q9Z2X1|HNRPF_MOUSE	tr|J3QMT0|J3QMT0_MOUSE;tr|J3QM80|J3QM80_MOUSE;sp|Q9Z2X1|HNRPF_MOUSE	1;1;1	1;1;1	1;1;1	>tr|J3QMT0|J3QMT0_MOUSE Heterogeneous nuclear ribonucleoprotein F (Fragment) OS=Mus musculus GN=Hnrnpf PE=1 SV=3;>tr|J3QM80|J3QM80_MOUSE Heterogeneous nuclear ribonucleoprotein F (Fragment) OS=Mus musculus GN=Hnrnpf PE=1 SV=3;>sp|Q9Z2X1|HNRPF_MOUSE Heterog	3	1	1	1	0	1	0	1	0	1	8.1	8.1	8.1	23.405	209	209;233;415	0	4.3858	35804	32017	34008	31589	3	3	0	0	35804	32017	0	0	34008	31589	0	0	3	3	0	8.1	47788000	0
Plekho1	-0.158776	NA	-0.19738	tr|F6XQM2|F6XQM2_MOUSE;sp|Q9JIY0|PKHO1_MOUSE	tr|F6XQM2|F6XQM2_MOUSE;sp|Q9JIY0|PKHO1_MOUSE	1;1	1;1	1;1	>tr|F6XQM2|F6XQM2_MOUSE Pleckstrin homology domain-containing family O member 1 (Fragment) OS=Mus musculus GN=Plekho1 PE=1 SV=1;>sp|Q9JIY0|PKHO1_MOUSE Pleckstrin homology domain-containing family O member 1 OS=Mus musculus GN=Plekho1 PE=1 SV=1	2	1	1	1	1	0	1	0	1	0	4.1	4.1	4.1	41.129	365	365;408	0.0045045	1.377	31812	28469	30217	28086	1	1	31812	28469	0	0	30217	28086	0	0	1	1	0	0	4.1	0	43948000	43948000
Nup98	NA	-0.344869	-0.196877	sp|Q6PFD9|NUP98_MOUSE	sp|Q6PFD9|NUP98_MOUSE	3	3	3	>sp|Q6PFD9|NUP98_MOUSE Nuclear pore complex protein Nup98-Nup96 OS=Mus musculus GN=Nup98 PE=1 SV=2	1	3	3	3	0	3	0	3	0	3	1.8	1.8	1.8	197.24	1816	1816	0.00098135	2.2702	104950	93954	99684	92690	4	4	0	0	104950	93954	0	0	99684	92690	0	0	4	4	0	1.8	86701000	0
Pi4k2a	-0.15143	-0.35952	-0.195477	sp|Q2TBE6|P4K2A_MOUSE	sp|Q2TBE6|P4K2A_MOUSE	13	13	13	>sp|Q2TBE6|P4K2A_MOUSE Phosphatidylinositol 4-kinase type 2-alpha OS=Mus musculus GN=Pi4k2a PE=1 SV=1	1	13	13	13	8	9	8	9	8	9	38.6	38.6	38.6	54.257	479	479	0	33.289	1511000	1354000	1435300	1335700	32	32	1121200	1008500	389830	345460	1065100	994650	370180	341040	16	16	16	16	22.5	28	1296000000	952830000
Inpp5d	-0.156711	NA	-0.195315	sp|Q9ES52|SHIP1_MOUSE	sp|Q9ES52|SHIP1_MOUSE	1	1	1	>sp|Q9ES52|SHIP1_MOUSE Phosphatidylinositol 3,4,5-trisphosphate 5-phosphatase 1 OS=Mus musculus GN=Inpp5d PE=1 SV=2	1	1	1	1	1	0	1	0	1	0	1.2	1.2	1.2	133.54	1191	1191	0	3.0435	36540	32747	34709	32305	3	3	36540	32747	0	0	34709	32305	0	0	3	3	0	0	1.2	0	20703000	20703000
Sptan1	-0.155972	NA	-0.194576	tr|A3KGU5|A3KGU5_MOUSE;sp|P16546|SPTN1_MOUSE;tr|A3KGU7|A3KGU7_MOUSE;tr|E9Q447|E9Q447_MOUSE	tr|A3KGU5|A3KGU5_MOUSE;sp|P16546|SPTN1_MOUSE;tr|A3KGU7|A3KGU7_MOUSE;tr|E9Q447|E9Q447_MOUSE	2;2;2;2	2;2;2;2	2;2;2;2	>tr|A3KGU5|A3KGU5_MOUSE Spectrin alpha chain, non-erythrocytic 1 OS=Mus musculus GN=Sptan1 PE=1 SV=1;>sp|P16546|SPTN1_MOUSE Spectrin alpha chain, non-erythrocytic 1 OS=Mus musculus GN=Sptan1 PE=1 SV=4;>tr|A3KGU7|A3KGU7_MOUSE Spectrin alpha chain, non-eryth	4	2	2	2	2	0	2	0	2	0	1.6	1.6	1.6	282.89	2457	2457;2472;2477;2478	0	7.0682	17669	15843	16784	15629	2	2	17669	15843	0	0	16784	15629	0	0	2	2	0	0	1.6	0	12935000	12935000
Gm12728;Ppia	-0.329932	-0.024517	-0.19298	tr|V9GXC1|V9GXC1_MOUSE;tr|V9GX31|V9GX31_MOUSE;sp|P17742|PPIA_MOUSE	tr|V9GXC1|V9GXC1_MOUSE;tr|V9GX31|V9GX31_MOUSE;sp|P17742|PPIA_MOUSE	1;1;1	1;1;1	1;1;1	>tr|V9GXC1|V9GXC1_MOUSE Uncharacterized protein OS=Mus musculus GN=Gm12728 PE=3 SV=1;>tr|V9GX31|V9GX31_MOUSE Uncharacterized protein OS=Mus musculus GN=Gm12728 PE=3 SV=1;>sp|P17742|PPIA_MOUSE Peptidyl-prolyl cis-trans isomerase A OS=Mus musculus GN=Ppia PE	3	1	1	1	1	1	1	1	1	1	11.7	11.7	11.7	8.5026	77	77;77;164	0.0053144	1.2046	506780	454910	481400	448720	10	10	345420	274540	161360	180370	327060	273020	154340	175700	5	5	5	5	11.7	11.7	307360000	255450000
Bst2	-0.153728	NA	-0.192333	sp|Q8R2Q8|BST2_MOUSE	sp|Q8R2Q8|BST2_MOUSE	4	4	4	>sp|Q8R2Q8|BST2_MOUSE Bone marrow stromal antigen 2 OS=Mus musculus GN=Bst2 PE=1 SV=1	1	4	4	4	4	0	4	0	4	0	17.4	17.4	17.4	19.152	172	172	0	12.724	1102900	990460	1047700	976950	14	14	1102900	990460	0	0	1047700	976950	0	0	14	14	0	0	17.4	0	1592800000	1592800000
Tlr4	-0.151111	NA	-0.189715	sp|Q9QUK6|TLR4_MOUSE	sp|Q9QUK6|TLR4_MOUSE	3	3	3	>sp|Q9QUK6|TLR4_MOUSE Toll-like receptor 4 OS=Mus musculus GN=Tlr4 PE=1 SV=1	1	3	3	3	3	0	3	0	3	0	6.2	6.2	6.2	95.518	835	835	0	13.269	76237	68589	72424	67645	6	6	76237	68589	0	0	72424	67645	0	0	6	6	0	0	6.2	0	54575000	54575000
Plxnd1	-0.151086	NA	-0.18969	sp|Q3UH93|PLXD1_MOUSE	sp|Q3UH93|PLXD1_MOUSE	9	6	6	>sp|Q3UH93|PLXD1_MOUSE Plexin-D1 OS=Mus musculus GN=Plxnd1 PE=1 SV=1	1	9	6	6	9	1	6	0	6	0	6.1	4.9	4.9	211.61	1925	1925	0	10.048	356620	320850	338780	316440	8	8	356620	320850	0	0	338780	316440	0	0	8	8	0	0	6.1	0.4	99529000	99529000
Pgk1	NA	-0.337408	-0.189416	tr|S4R2M7|S4R2M7_MOUSE;sp|P09411|PGK1_MOUSE	tr|S4R2M7|S4R2M7_MOUSE;sp|P09411|PGK1_MOUSE	1;1	1;1	1;1	>tr|S4R2M7|S4R2M7_MOUSE Phosphoglycerate kinase OS=Mus musculus GN=Pgk1 PE=1 SV=1;>sp|P09411|PGK1_MOUSE Phosphoglycerate kinase 1 OS=Mus musculus GN=Pgk1 PE=1 SV=4	2	1	1	1	0	1	0	1	0	1	6.7	6.7	6.7	27.715	255	255;417	0.0061457	1.1067	33356	30016	31688	29603	1	1	0	0	33356	30016	0	0	31688	29603	0	0	1	1	0	6.7	0	0
Snx5	NA	-0.334714	-0.186722	sp|Q9D8U8|SNX5_MOUSE	sp|Q9D8U8|SNX5_MOUSE	1	1	1	>sp|Q9D8U8|SNX5_MOUSE Sorting nexin-5 OS=Mus musculus GN=Snx5 PE=1 SV=1	1	1	1	1	0	1	0	1	0	1	3.5	3.5	3.5	46.797	404	404	0.00099305	2.4784	13550	12216	12874	12047	1	1	0	0	13550	12216	0	0	12874	12047	0	0	1	1	0	3.5	0	0
Slc16a10	-0.145699	NA	-0.184303	sp|Q3U9N9|MOT10_MOUSE	sp|Q3U9N9|MOT10_MOUSE	1	1	1	>sp|Q3U9N9|MOT10_MOUSE Monocarboxylate transporter 10 OS=Mus musculus GN=Slc16a10 PE=1 SV=1	1	1	1	1	1	0	1	0	1	0	1.4	1.4	1.4	55.32	512	512	0.0077121	0.92633	78071	70503	74175	69517	1	1	78071	70503	0	0	74175	69517	0	0	1	1	0	0	1.4	0	40984000	40984000
Cd22	-0.144834	NA	-0.183438	sp|P35329|CD22_MOUSE;tr|Q3UP36|Q3UP36_MOUSE	sp|P35329|CD22_MOUSE;tr|Q3UP36|Q3UP36_MOUSE	2;2	2;2	2;2	>sp|P35329|CD22_MOUSE B-cell receptor CD22 OS=Mus musculus GN=Cd22 PE=1 SV=1;>tr|Q3UP36|Q3UP36_MOUSE B-cell receptor CD22 OS=Mus musculus GN=Cd22 PE=2 SV=1	2	2	2	2	2	0	2	0	2	0	3.8	3.8	3.8	96.581	862	862;868	0	7.2873	68084	61521	64687	60658	3	3	68084	61521	0	0	64687	60658	0	0	3	3	0	0	3.8	0	15066000	15066000
Fundc1	-0.144577	NA	-0.183181	tr|H3BJ77|H3BJ77_MOUSE;sp|Q9DB70|FUND1_MOUSE	tr|H3BJ77|H3BJ77_MOUSE;sp|Q9DB70|FUND1_MOUSE	1;1	1;1	1;1	>tr|H3BJ77|H3BJ77_MOUSE FUN14 domain containing 1, isoform CRA_b OS=Mus musculus GN=Fundc1 PE=4 SV=1;>sp|Q9DB70|FUND1_MOUSE FUN14 domain-containing protein 1 OS=Mus musculus GN=Fundc1 PE=2 SV=1	2	1	1	1	1	0	1	0	1	0	15.2	15.2	15.2	12.043	112	112;155	0.0019029	1.928	6039.4	5458.2	5738.1	5381.6	1	1	6039.4	5458.2	0	0	5738.1	5381.6	0	0	1	1	0	0	15.2	0	3711700	3711700
Hsp90aa1	-0.142611	NA	-0.181215	sp|P07901|HS90A_MOUSE	sp|P07901|HS90A_MOUSE	3	2	2	>sp|P07901|HS90A_MOUSE Heat shock protein HSP 90-alpha OS=Mus musculus GN=Hsp90aa1 PE=1 SV=4	1	3	2	2	3	0	2	0	2	0	5.5	3.5	3.5	84.787	733	733	0.0019249	2.0321	58946	53346	56007	52592	2	2	58946	53346	0	0	56007	52592	0	0	2	2	0	0	5.5	0	37739000	37739000
Abr	-0.141886	NA	-0.180491	tr|E9PUE7|E9PUE7_MOUSE;sp|Q5SSL4|ABR_MOUSE;tr|H3BJY3|H3BJY3_MOUSE;sp|Q6PAJ1|BCR_MOUSE	tr|E9PUE7|E9PUE7_MOUSE;sp|Q5SSL4|ABR_MOUSE	7;7;1;1	7;7;1;1	7;7;1;1	>tr|E9PUE7|E9PUE7_MOUSE Active breakpoint cluster region-related protein OS=Mus musculus GN=Abr PE=1 SV=1;>sp|Q5SSL4|ABR_MOUSE Active breakpoint cluster region-related protein OS=Mus musculus GN=Abr PE=1 SV=1	4	7	7	7	7	0	7	0	7	0	13.9	13.9	13.9	92.486	813	813;859;146;1270	0	26.073	448980	406530	426600	400780	14	14	448980	406530	0	0	426600	400780	0	0	14	14	0	0	13.9	0	452980000	452980000
Lpcat1	-0.140325	NA	-0.178929	sp|Q3TFD2|PCAT1_MOUSE	sp|Q3TFD2|PCAT1_MOUSE	2	2	2	>sp|Q3TFD2|PCAT1_MOUSE Lysophosphatidylcholine acyltransferase 1 OS=Mus musculus GN=Lpcat1 PE=1 SV=1	1	2	2	2	2	0	2	0	2	0	4.5	4.5	4.5	59.743	534	534	0	13.97	24966	22630	23723	22308	4	4	24966	22630	0	0	23723	22308	0	0	4	4	0	0	4.5	0	33503000	33503000
Slc12a7	-0.139476	NA	-0.17808	sp|Q9WVL3|S12A7_MOUSE;sp|Q91V14|S12A5_MOUSE	sp|Q9WVL3|S12A7_MOUSE	7;1	7;1	6;0	>sp|Q9WVL3|S12A7_MOUSE Solute carrier family 12 member 7 OS=Mus musculus GN=Slc12a7 PE=1 SV=1	2	7	7	6	7	0	7	0	6	0	7.8	7.8	7.2	119.48	1083	1083;1138	0	16.076	540450	490170	513540	483190	16	16	540450	490170	0	0	513540	483190	0	0	16	16	0	0	7.8	0	277860000	277860000
Irgm1	-0.198277	0.0514117	-0.177566	sp|Q60766|IRGM1_MOUSE;tr|Q5NCB5|Q5NCB5_MOUSE	sp|Q60766|IRGM1_MOUSE;tr|Q5NCB5|Q5NCB5_MOUSE	12;10	12;10	12;10	>sp|Q60766|IRGM1_MOUSE Immunity-related GTPase family M protein 1 OS=Mus musculus GN=Irgm1 PE=1 SV=1;>tr|Q5NCB5|Q5NCB5_MOUSE Immunity-related GTPase family M protein 1 (Fragment) OS=Mus musculus GN=Irgm1 PE=1 SV=1	2	12	12	12	11	5	11	5	11	5	43	43	43	46.551	409	409;288	0	67.845	1746300	1584400	1659400	1561800	45	45	1538800	1339900	207500	244480	1460500	1324300	198850	237520	38	38	7	7	41.3	13	1633700000	1567100000
Dnajc5	-0.194262	0.123818	-0.175473	tr|G5E8T0|G5E8T0_MOUSE;sp|P60904|DNJC5_MOUSE;tr|A2AUE1|A2AUE1_MOUSE	tr|G5E8T0|G5E8T0_MOUSE;sp|P60904|DNJC5_MOUSE;tr|A2AUE1|A2AUE1_MOUSE	5;5;4	5;5;4	5;5;4	>tr|G5E8T0|G5E8T0_MOUSE DnaJ (Hsp40) homolog, subfamily C, member 5, isoform CRA_b OS=Mus musculus GN=Dnajc5 PE=1 SV=1;>sp|P60904|DNJC5_MOUSE DnaJ homolog subfamily C member 5 OS=Mus musculus GN=Dnajc5 PE=1 SV=1;>tr|A2AUE1|A2AUE1_MOUSE DnaJ homolog subfami	3	5	5	5	5	3	5	3	5	3	38.9	38.9	38.9	18.753	167	167;198;141	0	21.045	655190	595310	622600	586760	14	14	591660	516620	63523	78696	561600	510490	60992	76273	10	10	4	4	38.9	18.6	1249000000	982680000
Srp72	-0.136475	NA	-0.175079	tr|E9Q740|E9Q740_MOUSE;tr|F8VQC1|F8VQC1_MOUSE	tr|E9Q740|E9Q740_MOUSE;tr|F8VQC1|F8VQC1_MOUSE	1;1	1;1	1;1	>tr|E9Q740|E9Q740_MOUSE Signal recognition particle subunit SRP72 OS=Mus musculus GN=Srp72 PE=1 SV=1;>tr|F8VQC1|F8VQC1_MOUSE Signal recognition particle subunit SRP72 OS=Mus musculus GN=Srp72 PE=1 SV=1	2	1	1	1	1	0	1	0	1	0	1.8	1.8	1.8	67.928	610	610;671	0.0027599	1.537	15415	14010	14648	13809	1	1	15415	14010	0	0	14648	13809	0	0	1	1	0	0	1.8	0	45908000	45908000
Rab4b	-0.171474	-0.310959	-0.175079	sp|Q91ZR1|RAB4B_MOUSE;sp|P56371|RAB4A_MOUSE	sp|Q91ZR1|RAB4B_MOUSE	3;1	3;1	3;1	>sp|Q91ZR1|RAB4B_MOUSE Ras-related protein Rab-4B OS=Mus musculus GN=Rab4b PE=2 SV=2	2	3	3	3	1	2	1	2	1	2	25.4	25.4	25.4	23.629	213	213;218	0	15.084	89177	81049	84742	79883	7	7	23236	20612	65942	60437	22065	20347	62677	59536	4	4	3	3	12.2	13.1	79648000	38601000
Slc29a3	-0.153863	-0.218492	-0.173868	sp|Q99P65|S29A3_MOUSE;tr|D6RI95|D6RI95_MOUSE;tr|D3YWS9|D3YWS9_MOUSE	sp|Q99P65|S29A3_MOUSE	3;1;1	3;1;1	3;1;1	>sp|Q99P65|S29A3_MOUSE Equilibrative nucleoside transporter 3 OS=Mus musculus GN=Slc29a3 PE=1 SV=1	3	3	3	3	2	2	2	2	2	2	8.4	8.4	8.4	51.719	475	475;156;206	0	8.1621	158660	144320	150770	142230	9	9	135250	121450	23404	22870	128480	119790	22288	22442	7	7	2	2	5.1	6.5	98982000	51862000
Plxna2	-0.135255	NA	-0.173859	sp|P70207|PLXA2_MOUSE	sp|P70207|PLXA2_MOUSE	7	1	1	>sp|P70207|PLXA2_MOUSE Plexin-A2 OS=Mus musculus GN=Plxna2 PE=1 SV=2	1	7	1	1	7	0	1	0	1	0	3.5	0.8	0.8	211.53	1894	1894	0.0018744	1.784	4979.2	4529.2	4731.7	4463.8	1	1	4979.2	4529.2	0	0	4731.7	4463.8	0	0	1	1	0	0	3.5	0	3274300	3274300
Hsdl1	-0.135132	NA	-0.173737	sp|Q8BTX9|HSDL1_MOUSE	sp|Q8BTX9|HSDL1_MOUSE	4	4	4	>sp|Q8BTX9|HSDL1_MOUSE Inactive hydroxysteroid dehydrogenase-like protein 1 OS=Mus musculus GN=Hsdl1 PE=2 SV=1	1	4	4	4	4	0	4	0	4	0	20.9	20.9	20.9	36.867	330	330	0	15.9	323260	294070	307190	289820	9	9	323260	294070	0	0	307190	289820	0	0	9	9	0	0	20.9	0	272770000	272770000
Atp13a1	-0.0299645	-0.422127	-0.172784	sp|Q9EPE9|AT131_MOUSE	sp|Q9EPE9|AT131_MOUSE	2	2	2	>sp|Q9EPE9|AT131_MOUSE Manganese-transporting ATPase 13A1 OS=Mus musculus GN=Atp13a1 PE=2 SV=2	1	2	2	2	1	1	1	1	1	1	2	2	2	132.39	1200	1200	0	4.9067	29644	26985	28171	26594	2	2	14088	13785	15556	13200	13416	13526	14755	13068	1	1	1	1	1.1	0.9	23416000	14628000
Eef2	-0.133971	NA	-0.172575	sp|P58252|EF2_MOUSE	sp|P58252|EF2_MOUSE	1	1	1	>sp|P58252|EF2_MOUSE Elongation factor 2 OS=Mus musculus GN=Eef2 PE=1 SV=2	1	1	1	1	1	0	1	0	1	0	2.2	2.2	2.2	95.313	858	858	0	7.3303	26059	23725	24764	23381	3	3	26059	23725	0	0	24764	23381	0	0	3	3	0	0	2.2	0	27975000	27975000
Slc4a7	-0.13222	NA	-0.170824	sp|Q8BTY2|S4A7_MOUSE;tr|F8VQC9|F8VQC9_MOUSE	sp|Q8BTY2|S4A7_MOUSE;tr|F8VQC9|F8VQC9_MOUSE	2;2	2;2	2;2	>sp|Q8BTY2|S4A7_MOUSE Sodium bicarbonate cotransporter 3 OS=Mus musculus GN=Slc4a7 PE=1 SV=2;>tr|F8VQC9|F8VQC9_MOUSE NBCn1-G OS=Mus musculus GN=Slc4a7 PE=1 SV=1	2	2	2	2	2	0	2	0	2	0	2.8	2.8	2.8	116.51	1034	1034;1131	0	10.036	70574	64331	67070	63394	6	6	70574	64331	0	0	67070	63394	0	0	6	6	0	0	2.8	0	65811000	65811000
Stat2	-0.172194	-0.125252	-0.169992	tr|Q9QXJ2|Q9QXJ2_MOUSE;tr|E9QJX9|E9QJX9_MOUSE;sp|Q9WVL2|STAT2_MOUSE	tr|Q9QXJ2|Q9QXJ2_MOUSE;tr|E9QJX9|E9QJX9_MOUSE;sp|Q9WVL2|STAT2_MOUSE	2;2;2	2;2;2	2;2;2	>tr|Q9QXJ2|Q9QXJ2_MOUSE Signal transducer and activator of transcription OS=Mus musculus GN=Stat2 PE=1 SV=1;>tr|E9QJX9|E9QJX9_MOUSE Signal transducer and activator of transcription OS=Mus musculus GN=Stat2 PE=3 SV=2;>sp|Q9WVL2|STAT2_MOUSE Signal transducer	3	2	2	2	2	1	2	1	2	1	2.3	2.3	2.3	105.38	922	922;923;923	0.001912	2.0016	36675	33450	34854	32961	3	3	30687	27208	5987.3	6241.3	29141	26859	5713.6	6102.2	2	2	1	1	2.3	1.1	150150000	147350000
Rab8b	-0.23466	0.139057	-0.169068	sp|P61028|RAB8B_MOUSE;REV__tr|G3UYR1|G3UYR1_MOUSE;REV__sp|G3UYX5|RGS22_MOUSE	sp|P61028|RAB8B_MOUSE	12;1;1	10;1;1	8;1;1	>sp|P61028|RAB8B_MOUSE Ras-related protein Rab-8B OS=Mus musculus GN=Rab8b PE=1 SV=1	3	12	10	8	12	8	10	6	8	5	55.6	50.2	39.6	23.603	207	207;1134;1258	0	76.98	7004000	6392200	6656500	6298600	117	117	5899000	5008600	1105100	1383600	5595000	4958300	1061500	1340300	76	76	41	41	55.6	41.5	10377000000	8815200000
Rps20	NA	-0.316935	-0.168943	sp|P60867|RS20_MOUSE	sp|P60867|RS20_MOUSE	3	3	3	>sp|P60867|RS20_MOUSE 40S ribosomal protein S20 OS=Mus musculus GN=Rps20 PE=1 SV=1	1	3	3	3	0	3	0	3	0	3	26.9	26.9	26.9	13.373	119	119	0	6.0187	79167	72258	75239	71200	3	3	0	0	79167	72258	0	0	75239	71200	0	0	3	3	0	26.9	102740000	0
Hp1bp3	-0.129033	NA	-0.167637	tr|Z4YKA3|Z4YKA3_MOUSE;tr|Z4YKB8|Z4YKB8_MOUSE;sp|Q3TEA8|HP1B3_MOUSE	tr|Z4YKA3|Z4YKA3_MOUSE;tr|Z4YKB8|Z4YKB8_MOUSE;sp|Q3TEA8|HP1B3_MOUSE	1;1;1	1;1;1	1;1;1	>tr|Z4YKA3|Z4YKA3_MOUSE Heterochromatin protein 1-binding protein 3 OS=Mus musculus GN=Hp1bp3 PE=1 SV=1;>tr|Z4YKB8|Z4YKB8_MOUSE Heterochromatin protein 1-binding protein 3 OS=Mus musculus GN=Hp1bp3 PE=1 SV=1;>sp|Q3TEA8|HP1B3_MOUSE Heterochromatin protein 1	3	1	1	1	1	0	1	0	1	0	1.7	1.7	1.7	56.824	516	516;554;554	0.0027149	1.402	103060	94151	97949	92767	1	1	103060	94151	0	0	97949	92767	0	0	1	1	0	0	1.7	0	64080000	64080000
Ncstn	-0.0706512	-0.348592	-0.167285	sp|P57716|NICA_MOUSE	sp|P57716|NICA_MOUSE	6	6	6	>sp|P57716|NICA_MOUSE Nicastrin OS=Mus musculus GN=Ncstn PE=1 SV=3	1	6	6	6	4	6	4	6	4	6	12	12	12	78.491	708	708	0	42.174	953360	871160	906090	858340	38	38	340740	324140	612620	547020	324230	318590	581860	539750	16	16	22	22	9.2	12	913460000	438260000
Clec4a1	-0.128281	NA	-0.166886	tr|Q80UI7|Q80UI7_MOUSE	tr|Q80UI7|Q80UI7_MOUSE	1	1	1	>tr|Q80UI7|Q80UI7_MOUSE C-type lectin domain family 4, member a1 OS=Mus musculus GN=Clec4a1 PE=2 SV=1	1	1	1	1	1	0	1	0	1	0	9.4	9.4	9.4	27.91	245	245	0	26.781	59638	54511	56681	53708	3	3	59638	54511	0	0	56681	53708	0	0	3	3	0	0	9.4	0	41052000	41052000
Gm8775;Hnrnph2;Hnrnph1	NA	-0.314335	-0.166342	tr|J3QPH6|J3QPH6_MOUSE;sp|P70333|HNRH2_MOUSE;sp|O35737|HNRH1_MOUSE;tr|Q8C2Q7|Q8C2Q7_MOUSE	tr|J3QPH6|J3QPH6_MOUSE;sp|P70333|HNRH2_MOUSE;sp|O35737|HNRH1_MOUSE;tr|Q8C2Q7|Q8C2Q7_MOUSE	1;1;1;1	1;1;1;1	1;1;1;1	>tr|J3QPH6|J3QPH6_MOUSE Uncharacterized protein OS=Mus musculus GN=Gm8775 PE=4 SV=1;>sp|P70333|HNRH2_MOUSE Heterogeneous nuclear ribonucleoprotein H2 OS=Mus musculus GN=Hnrnph2 PE=2 SV=1;>sp|O35737|HNRH1_MOUSE Heterogeneous nuclear ribonucleoprotein H OS=M	4	1	1	1	0	1	0	1	0	1	9.4	9.4	9.4	19.188	171	171;449;449;472	0	3.0458	22879	20920	21745	20611	1	1	0	0	22879	20920	0	0	21745	20611	0	0	1	1	0	9.4	16946000	0
Esyt2	-0.127657	NA	-0.166261	sp|Q3TZZ7|ESYT2_MOUSE	sp|Q3TZZ7|ESYT2_MOUSE	4	4	4	>sp|Q3TZZ7|ESYT2_MOUSE Extended synaptotagmin-2 OS=Mus musculus GN=Esyt2 PE=1 SV=1	1	4	4	4	4	0	4	0	4	0	8.8	8.8	8.8	94.138	845	845	0	22.932	121300	110920	115290	109280	10	10	121300	110920	0	0	115290	109280	0	0	10	10	0	0	8.8	0	102320000	102320000
Mia3	-0.125543	NA	-0.164148	tr|J3KMH5|J3KMH5_MOUSE;sp|Q8BI84|MIA3_MOUSE	tr|J3KMH5|J3KMH5_MOUSE;sp|Q8BI84|MIA3_MOUSE	1;1	1;1	1;1	>tr|J3KMH5|J3KMH5_MOUSE Melanoma inhibitory activity protein 3 OS=Mus musculus GN=Mia3 PE=1 SV=1;>sp|Q8BI84|MIA3_MOUSE Melanoma inhibitory activity protein 3 OS=Mus musculus GN=Mia3 PE=1 SV=2	2	1	1	1	1	0	1	0	1	0	1	1	1	87.208	781	781;1930	0.0027473	1.4698	101790	93216	96744	91831	2	2	101790	93216	0	0	96744	91831	0	0	2	2	0	0	1	0	95921000	95921000
Tmem104	NA	-0.31128	-0.163288	tr|A2A6S1|A2A6S1_MOUSE;sp|Q3TB48|TM104_MOUSE	tr|A2A6S1|A2A6S1_MOUSE;sp|Q3TB48|TM104_MOUSE	1;1	1;1	1;1	>tr|A2A6S1|A2A6S1_MOUSE Transmembrane protein 104 OS=Mus musculus GN=Tmem104 PE=4 SV=1;>sp|Q3TB48|TM104_MOUSE Transmembrane protein 104 OS=Mus musculus GN=Tmem104 PE=2 SV=1	2	1	1	1	0	1	0	1	0	1	2.8	2.8	2.8	55.751	495	495;496	0	4.9714	67251	61623	63922	60706	2	2	0	0	67251	61623	0	0	63922	60706	0	0	2	2	0	2.8	35751000	0
Daam1	-0.124274	NA	-0.162878	sp|Q8BPM0|DAAM1_MOUSE	sp|Q8BPM0|DAAM1_MOUSE	3	3	3	>sp|Q8BPM0|DAAM1_MOUSE Disheveled-associated activator of morphogenesis 1 OS=Mus musculus GN=Daam1 PE=1 SV=4	1	3	3	3	3	0	3	0	3	0	4.7	4.7	4.7	123.37	1077	1077	0	15.63	50212	46023	47727	45337	9	9	50212	46023	0	0	47727	45337	0	0	9	9	0	0	4.7	0	189290000	189290000
Anxa5	-0.155087	-0.213155	-0.16287	sp|P48036|ANXA5_MOUSE	sp|P48036|ANXA5_MOUSE	4	4	4	>sp|P48036|ANXA5_MOUSE Annexin A5 OS=Mus musculus GN=Anxa5 PE=1 SV=1	1	4	4	4	3	2	3	2	3	2	17.2	17.2	17.2	35.752	319	319	0	11.575	170820	156570	162360	154230	13	13	131330	117830	39490	38732	124750	116230	37611	37999	11	11	2	2	14.4	7.8	162800000	146880000
Tbl2	-0.123914	NA	-0.162519	sp|Q9R099|TBL2_MOUSE	sp|Q9R099|TBL2_MOUSE	1	1	1	>sp|Q9R099|TBL2_MOUSE Transducin beta-like protein 2 OS=Mus musculus GN=Tbl2 PE=2 SV=2	1	1	1	1	1	0	1	0	1	0	5.4	5.4	5.4	49.583	442	442	0	5.5015	12284	11262	11676	11094	1	1	12284	11262	0	0	11676	11094	0	0	1	1	0	0	5.4	0	9064500	9064500
Amfr	-0.123575	NA	-0.162179	sp|Q9R049|AMFR_MOUSE	sp|Q9R049|AMFR_MOUSE	1	1	1	>sp|Q9R049|AMFR_MOUSE E3 ubiquitin-protein ligase AMFR OS=Mus musculus GN=Amfr PE=1 SV=2	1	1	1	1	1	0	1	0	1	0	3	3	3	73.104	643	643	0.005386	1.3236	6830.4	6263.6	6492.3	6170.1	1	1	6830.4	6263.6	0	0	6492.3	6170.1	0	0	1	1	0	0	3	0	4681400	4681400
Lyn	-0.133628	-0.128599	-0.160971	sp|P25911|LYN_MOUSE	sp|P25911|LYN_MOUSE	23	23	22	>sp|P25911|LYN_MOUSE Tyrosine-protein kinase Lyn OS=Mus musculus GN=Lyn PE=1 SV=4	1	23	23	22	22	4	22	4	21	3	56.4	56.4	54.9	58.812	512	512	0	147.29	6430800	5902100	6112700	5813700	137	137	6076100	5533200	354680	368870	5774200	5453000	338430	360700	124	124	13	13	54.3	9.4	4643600000	4368400000
Abca3	-0.120615	NA	-0.159219	sp|Q8R420|ABCA3_MOUSE;tr|Q6AXE3|Q6AXE3_MOUSE	sp|Q8R420|ABCA3_MOUSE;tr|Q6AXE3|Q6AXE3_MOUSE	2;1	2;1	2;1	>sp|Q8R420|ABCA3_MOUSE ATP-binding cassette sub-family A member 3 OS=Mus musculus GN=Abca3 PE=2 SV=3;>tr|Q6AXE3|Q6AXE3_MOUSE ATP-binding cassette sub-family A member 3 OS=Mus musculus GN=Abca3 PE=2 SV=1	2	2	2	2	2	0	2	0	2	0	2	2	2	191.97	1704	1704;1449	0	14.984	59668	54829	56719	54003	4	4	59668	54829	0	0	56719	54003	0	0	4	4	0	0	2	0	17270000	17270000
Slc36a1	-0.131624	-0.291207	-0.159012	tr|Q5F228|Q5F228_MOUSE;sp|Q8K4D3|S36A1_MOUSE	tr|Q5F228|Q5F228_MOUSE;sp|Q8K4D3|S36A1_MOUSE	2;2	2;2	2;2	>tr|Q5F228|Q5F228_MOUSE Proton-coupled amino acid transporter 1 (Fragment) OS=Mus musculus GN=Slc36a1 PE=4 SV=1;>sp|Q8K4D3|S36A1_MOUSE Proton-coupled amino acid transporter 1 OS=Mus musculus GN=Slc36a1 PE=2 SV=1	2	2	2	2	1	1	1	1	1	1	20.1	20.1	20.1	18.251	164	164;475	0	4.8276	77180	70931	73365	69862	8	8	45309	41318	31871	29613	43060	40715	30305	29147	5	5	3	3	11	9.1	84593000	37883000
Kcnn4	-0.119071	NA	-0.157675	sp|O89109|KCNN4_MOUSE	sp|O89109|KCNN4_MOUSE	1	1	1	>sp|O89109|KCNN4_MOUSE Intermediate conductance calcium-activated potassium channel protein 4 OS=Mus musculus GN=Kcnn4 PE=2 SV=1	1	1	1	1	1	0	1	0	1	0	5.9	5.9	5.9	47.783	425	425	0.0027372	1.4463	13980	12860	13289	12665	2	2	13980	12860	0	0	13289	12665	0	0	2	2	0	0	5.9	0	15426000	15426000
Icam1	-0.124045	-0.193025	-0.156711	sp|P13597|ICAM1_MOUSE	sp|P13597|ICAM1_MOUSE	14	14	14	>sp|P13597|ICAM1_MOUSE Intercellular adhesion molecule 1 OS=Mus musculus GN=Icam1 PE=1 SV=1	1	14	14	14	14	6	14	6	14	6	28.9	28.9	28.9	58.844	537	537	0	119.38	5649100	5200000	5370200	5121200	98	98	5375800	4928100	273390	271910	5109700	4854600	260500	266560	87	87	11	11	28.9	14.2	5580900000	5384500000
Rasa3	-0.117627	NA	-0.156231	sp|Q60790|RASA3_MOUSE;sp|P58069|RASA2_MOUSE	sp|Q60790|RASA3_MOUSE	7;1	7;1	7;1	>sp|Q60790|RASA3_MOUSE Ras GTPase-activating protein 3 OS=Mus musculus GN=Rasa3 PE=1 SV=2	2	7	7	7	7	0	7	0	7	0	11.3	11.3	11.3	95.986	834	834;847	0	20.677	809160	745080	769200	733760	15	15	809160	745080	0	0	769200	733760	0	0	15	15	0	0	11.3	0	344100000	344100000
H2-K1	-0.150193	0.268248	-0.155808	sp|P01901|HA1B_MOUSE;tr|Q3TH01|Q3TH01_MOUSE;tr|G3UXW2|G3UXW2_MOUSE;sp|P04223|HA1K_MOUSE;sp|P14428|HA1Q_MOUSE;sp|P14426|HA13_MOUSE;sp|P03991|HA1W_MOUSE;tr|F6VXI7|F6VXI7_MOUSE;tr|Q0WXH6|Q0WXH6_MOUSE;tr|G3UWS8|G3UWS8_MOUSE;tr|Q6W9J6|Q6W9J6_MOUSE;tr|H3BJA9|H3BJA9_MOUSE;tr|H3BK58|H3BK58_MOUSE;tr|Q85ZW9|Q85ZW9_MOUSE;tr|Q85ZW7|Q85ZW7_MOUSE;tr|Q85ZW6|Q85ZW6_MOUSE;tr|Q85ZW5|Q85ZW5_MOUSE;tr|Q85ZW8|Q85ZW8_M…	sp|P01901|HA1B_MOUSE;tr|Q3TH01|Q3TH01_MOUSE;tr|G3UXW2|G3UXW2_MOUSE	16;15;13;7;6;6;6;1;1;1;1;1;1;1;1;1;1;1;1;1;1;1;1;1;1;1;1	13;12;11;4;3;3;3;0;0;0;0;0;0;0;0;0;0;0;0;0;0;0;0;0;0;0;0	8;8;7;3;2;2;2;0;0;0;0;0;0;0;0;0;0;0;0;0;0;0;0;0;0;0;0	>sp|P01901|HA1B_MOUSE H-2 class I histocompatibility antigen, K-B alpha chain OS=Mus musculus GN=H2-K1 PE=1 SV=1;>tr|Q3TH01|Q3TH01_MOUSE H-2 class I histocompatibility antigen, K-K alpha chain OS=Mus musculus GN=H2-K1 PE=1 SV=1;>tr|G3UXW2|G3UXW2_MOUSE H-2	27	16	13	8	16	6	13	5	8	4	49.6	42	32.8	41.301	369	369;360;289;369;328;362;368;138;285;287;304;318;327;329;330;330;330;331;331;340;343;344;348;374;379;379;384	0	108.1	6710300	6180700	6379000	6086700	101	101	6412300	5772700	297940	407970	6091800	5693100	287240	393650	85	85	16	16	49.6	22.2	11585000000	11079000000
Rhob	-0.117011	NA	-0.155615	sp|P62746|RHOB_MOUSE	sp|P62746|RHOB_MOUSE	5	3	3	>sp|P62746|RHOB_MOUSE Rho-related GTP-binding protein RhoB OS=Mus musculus GN=Rhob PE=1 SV=1	1	5	3	3	5	2	3	0	3	0	36.7	23.5	23.5	22.123	196	196	0	8.9367	273350	251810	259850	247980	4	4	273350	251810	0	0	259850	247980	0	0	4	4	0	0	36.7	13.3	144220000	144220000
Rhoa;Rhoc	-0.323919	0.163519	-0.155344	sp|Q9QUI0|RHOA_MOUSE;sp|Q62159|RHOC_MOUSE;tr|H3BL56|H3BL56_MOUSE;tr|Q9CR99|Q9CR99_MOUSE	sp|Q9QUI0|RHOA_MOUSE;sp|Q62159|RHOC_MOUSE;tr|H3BL56|H3BL56_MOUSE	12;8;7;5	12;8;7;5	10;6;5;3	>sp|Q9QUI0|RHOA_MOUSE Transforming protein RhoA OS=Mus musculus GN=Rhoa PE=1 SV=1;>sp|Q62159|RHOC_MOUSE Rho-related GTP-binding protein RhoC OS=Mus musculus GN=Rhoc PE=1 SV=2;>tr|H3BL56|H3BL56_MOUSE Rho-related GTP-binding protein RhoC OS=Mus musculus GN=R	4	12	12	10	11	9	11	9	9	7	72	72	58.5	21.782	193	193;193;149;193	0	103.32	3562400	3282300	3386600	3232400	94	94	2638700	2106000	923730	1176300	2498700	2093700	887890	1138600	53	53	41	41	71.5	56	3711700000	2480900000
Pkm	-0.122026	-0.283646	-0.155074	sp|P52480|KPYM_MOUSE	sp|P52480|KPYM_MOUSE	12	12	12	>sp|P52480|KPYM_MOUSE Pyruvate kinase PKM OS=Mus musculus GN=Pkm PE=1 SV=4	1	12	12	12	9	7	9	7	9	7	31.6	31.6	31.6	57.844	531	531	0	47.447	794600	732260	755380	721100	33	33	619660	568850	174940	163400	589010	560320	166370	160780	20	20	13	13	26.9	19.2	690200000	439670000
Stk10	-0.114196	NA	-0.1528	sp|O55098|STK10_MOUSE	sp|O55098|STK10_MOUSE	1	1	1	>sp|O55098|STK10_MOUSE Serine/threonine-protein kinase 10 OS=Mus musculus GN=Stk10 PE=1 SV=2	1	1	1	1	1	0	1	0	1	0	2.2	2.2	2.2	111.9	966	966	0	3.8984	19792	18268	18816	17988	3	3	19792	18268	0	0	18816	17988	0	0	3	3	0	0	2.2	0	31286000	31286000
Nras	-0.177399	0.223483	-0.152593	tr|Q9D091|Q9D091_MOUSE;sp|P08556|RASN_MOUSE;tr|B2KGV5|B2KGV5_MOUSE;tr|E9Q8V2|E9Q8V2_MOUSE;tr|E9PVD5|E9PVD5_MOUSE	tr|Q9D091|Q9D091_MOUSE;sp|P08556|RASN_MOUSE	10;10;1;1;1	10;10;1;1;1	3;3;0;0;0	>tr|Q9D091|Q9D091_MOUSE GTPase NRas OS=Mus musculus GN=Nras PE=2 SV=1;>sp|P08556|RASN_MOUSE GTPase NRas OS=Mus musculus GN=Nras PE=2 SV=1	5	10	10	3	8	6	8	6	2	1	69.3	69.3	16.4	21.243	189	189;189;34;40;46	0	90.89	3088400	2851000	2936100	2807300	59	59	2812200	2484400	276180	366620	2670200	2453100	265910	354220	47	47	12	12	54.5	46.6	3397300000	3089200000
Bin1	-0.113872	NA	-0.152476	tr|Q6P1B9|Q6P1B9_MOUSE;sp|O08539|BIN1_MOUSE	tr|Q6P1B9|Q6P1B9_MOUSE;sp|O08539|BIN1_MOUSE	1;1	1;1	1;1	>tr|Q6P1B9|Q6P1B9_MOUSE Bin1 protein OS=Mus musculus GN=Bin1 PE=1 SV=1;>sp|O08539|BIN1_MOUSE Myc box-dependent-interacting protein 1 OS=Mus musculus GN=Bin1 PE=1 SV=1	2	1	1	1	1	0	1	0	1	0	4.2	4.2	4.2	52.763	477	477;588	0.0018467	1.5847	15470	14282	14707	14063	2	2	15470	14282	0	0	14707	14063	0	0	2	2	0	0	4.2	0	9026100	9026100
Kras	-0.24967	0.155236	-0.152387	sp|P32883|RASK_MOUSE	sp|P32883|RASK_MOUSE	8	3	2	>sp|P32883|RASK_MOUSE GTPase KRas OS=Mus musculus GN=Kras PE=1 SV=1	1	8	3	2	7	5	2	2	1	1	56.1	16.4	8.5	21.656	189	189	0	7.2842	461580	426160	438820	419620	11	11	371630	312270	89951	113890	352380	309350	86441	110270	6	6	5	5	51.3	38.1	255930000	145060000
Napa	-0.276648	-0.15317	-0.151777	sp|Q9DB05|SNAA_MOUSE	sp|Q9DB05|SNAA_MOUSE	2	2	2	>sp|Q9DB05|SNAA_MOUSE Alpha-soluble NSF attachment protein OS=Mus musculus GN=Napa PE=1 SV=1	1	2	2	2	1	2	1	2	1	2	9.5	9.5	9.5	33.189	295	295	0	4.3324	83593	77211	79472	76024	4	4	41758	34438	41835	42774	39576	34159	39897	41865	1	1	3	3	4.4	9.5	61722000	41589000
Lgals3bp	-0.134598	-0.0461705	-0.151693	sp|Q07797|LG3BP_MOUSE;tr|E9Q5X5|E9Q5X5_MOUSE	sp|Q07797|LG3BP_MOUSE	4;1	4;1	4;1	>sp|Q07797|LG3BP_MOUSE Galectin-3-binding protein OS=Mus musculus GN=Lgals3bp PE=1 SV=1	2	4	4	4	4	1	4	1	4	1	12.5	12.5	12.5	64.49	577	577;204	0	18.692	135400	125070	128730	123150	7	7	125720	114410	9679.8	10659	119470	112760	9254.2	10391	6	6	1	1	12.5	2.3	157810000	140400000
Slc15a4	NA	-0.299393	-0.151401	tr|D6RDC2|D6RDC2_MOUSE;sp|Q91W98|S15A4_MOUSE;tr|F6QFB4|F6QFB4_MOUSE	tr|D6RDC2|D6RDC2_MOUSE;sp|Q91W98|S15A4_MOUSE;tr|F6QFB4|F6QFB4_MOUSE	2;2;1	2;2;1	2;2;1	>tr|D6RDC2|D6RDC2_MOUSE Solute carrier family 15 member 4 OS=Mus musculus GN=Slc15a4 PE=3 SV=1;>sp|Q91W98|S15A4_MOUSE Solute carrier family 15 member 4 OS=Mus musculus GN=Slc15a4 PE=1 SV=1;>tr|F6QFB4|F6QFB4_MOUSE Solute carrier family 15 member 4 (Fragment	3	2	2	2	0	2	0	2	0	2	11.5	11.5	11.5	31.75	296	296;574;246	0	6.2387	49195	45451	46771	44752	2	2	0	0	49195	45451	0	0	46771	44752	0	0	2	2	0	11.5	43770000	0
Snd1	-0.112073	NA	-0.150677	tr|Q3TJ56|Q3TJ56_MOUSE;sp|Q78PY7|SND1_MOUSE	tr|Q3TJ56|Q3TJ56_MOUSE;sp|Q78PY7|SND1_MOUSE	1;1	1;1	1;1	>tr|Q3TJ56|Q3TJ56_MOUSE Staphylococcal nuclease domain-containing protein 1 OS=Mus musculus GN=Snd1 PE=2 SV=1;>sp|Q78PY7|SND1_MOUSE Staphylococcal nuclease domain-containing protein 1 OS=Mus musculus GN=Snd1 PE=1 SV=1	2	1	1	1	1	0	1	0	1	0	2.6	2.6	2.6	67.692	608	608;910	0.0018674	1.7235	10481	9688.2	9964.3	9538.8	2	2	10481	9688.2	0	0	9964.3	9538.8	0	0	2	2	0	0	2.6	0	8256900	8256900
Plek	-0.111818	NA	-0.150422	tr|Q8CAG6|Q8CAG6_MOUSE;sp|Q9JHK5|PLEK_MOUSE	tr|Q8CAG6|Q8CAG6_MOUSE;sp|Q9JHK5|PLEK_MOUSE	4;4	4;4	4;4	>tr|Q8CAG6|Q8CAG6_MOUSE Pleckstrin OS=Mus musculus GN=Plek PE=2 SV=1;>sp|Q9JHK5|PLEK_MOUSE Pleckstrin OS=Mus musculus GN=Plek PE=1 SV=1	2	4	4	4	4	0	4	0	4	0	13.8	13.8	13.8	37.154	327	327;350	0	23.543	147990	136820	140700	134710	10	10	147990	136820	0	0	140700	134710	0	0	10	10	0	0	13.8	0	91965000	91965000
Rpl24;Gm17430	-0.269613	-0.284419	-0.148762	sp|Q8BP67|RL24_MOUSE;tr|F6RSK3|F6RSK3_MOUSE	sp|Q8BP67|RL24_MOUSE;tr|F6RSK3|F6RSK3_MOUSE	3;2	3;2	3;2	>sp|Q8BP67|RL24_MOUSE 60S ribosomal protein L24 OS=Mus musculus GN=Rpl24 PE=1 SV=2;>tr|F6RSK3|F6RSK3_MOUSE Protein Gm17430 OS=Mus musculus GN=Gm17430 PE=4 SV=1	2	3	3	3	1	2	1	2	1	2	19.1	19.1	19.1	17.779	157	157;157	0	2.9384	59357	54940	56435	54089	5	5	4502.4	3731.3	54855	51209	4267.7	3699.9	52167	50389	1	1	4	4	5.1	14	44151000	7795400
Lrrc25	-0.123875	-0.0813026	-0.147756	sp|Q8K1T1|LRC25_MOUSE	sp|Q8K1T1|LRC25_MOUSE	7	7	7	>sp|Q8K1T1|LRC25_MOUSE Leucine-rich repeat-containing protein 25 OS=Mus musculus GN=Lrrc25 PE=1 SV=1	1	7	7	7	7	3	7	3	7	3	37	37	37	32.673	297	297	0	65.974	2265200	2098100	2153800	2065500	37	37	2130500	1953300	134730	144790	2025100	1924100	128700	141330	33	33	4	4	37	13.1	6438800000	6253400000
Ctsa	-0.153752	-0.19696	-0.146615	sp|P16675|PPGB_MOUSE;tr|G3X8T3|G3X8T3_MOUSE	sp|P16675|PPGB_MOUSE;tr|G3X8T3|G3X8T3_MOUSE	1;1	1;1	1;1	>sp|P16675|PPGB_MOUSE Lysosomal protective protein OS=Mus musculus GN=Ctsa PE=1 SV=1;>tr|G3X8T3|G3X8T3_MOUSE Carboxypeptidase OS=Mus musculus GN=Ctsa PE=3 SV=1	2	1	1	1	1	1	1	1	1	1	2.1	2.1	2.1	53.844	474	474;492	0.0018587	1.6697	291640	270340	277290	266130	4	4	201640	181080	89992	89261	191550	178610	85741	87517	3	3	1	1	2.1	2.1	303510000	264790000
Rgs1	-0.107719	NA	-0.146324	sp|Q9JL25|RGS1_MOUSE	sp|Q9JL25|RGS1_MOUSE	1	1	1	>sp|Q9JL25|RGS1_MOUSE Regulator of G-protein signaling 1 OS=Mus musculus GN=Rgs1 PE=2 SV=2	1	1	1	1	1	0	1	0	1	0	8.1	8.1	8.1	24.106	209	209	0	3.2287	8936.4	8285.4	8496.8	8156.1	1	1	8936.4	8285.4	0	0	8496.8	8156.1	0	0	1	1	0	0	8.1	0	5061300	5061300
Myl6	-0.106723	NA	-0.145327	sp|Q60605|MYL6_MOUSE	sp|Q60605|MYL6_MOUSE	1	1	1	>sp|Q60605|MYL6_MOUSE Myosin light polypeptide 6 OS=Mus musculus GN=Myl6 PE=1 SV=3	1	1	1	1	1	0	1	0	1	0	10.6	10.6	10.6	16.93	151	151	0	10.795	87290	80987	82998	79721	9	9	87290	80987	0	0	82998	79721	0	0	9	9	0	0	10.6	0	93396000	93396000
Stx4	-0.13375	0.0604666	-0.143252	sp|P70452|STX4_MOUSE;tr|D6RJ29|D6RJ29_MOUSE	sp|P70452|STX4_MOUSE	10;2	10;2	10;2	>sp|P70452|STX4_MOUSE Syntaxin-4 OS=Mus musculus GN=Stx4 PE=1 SV=1	2	10	10	10	10	2	10	2	10	2	47.7	47.7	47.7	34.165	298	298;47	0	84.861	2374700	2206400	2258000	2171700	36	36	2214100	2016100	160530	190330	2104100	1986900	153870	184850	31	31	5	5	47.7	6.7	2415400000	2295000000
Chmp1b2;Chmp1b1	NA	-0.290139	-0.142147	sp|Q9CQD4|CH1B2_MOUSE;sp|Q99LU0|CH1B1_MOUSE	sp|Q9CQD4|CH1B2_MOUSE;sp|Q99LU0|CH1B1_MOUSE	1;1	1;1	1;1	>sp|Q9CQD4|CH1B2_MOUSE Charged multivesicular body protein 1b-2 OS=Mus musculus GN=Chmp1b2 PE=2 SV=2;>sp|Q99LU0|CH1B1_MOUSE Charged multivesicular body protein 1b-1 OS=Mus musculus GN=Chmp1b1 PE=1 SV=1	2	1	1	1	0	1	0	1	0	1	4	4	4	22.161	199	199;199	0.0053476	1.2674	89253	82991	84870	81682	2	2	0	0	89253	82991	0	0	84870	81682	0	0	2	2	0	4	27751000	0
P2rx7	-0.103412	NA	-0.142016	sp|Q9Z1M0|P2RX7_MOUSE;tr|Q3UN00|Q3UN00_MOUSE;tr|F8WI93|F8WI93_MOUSE;tr|Q6P5P0|Q6P5P0_MOUSE	sp|Q9Z1M0|P2RX7_MOUSE;tr|Q3UN00|Q3UN00_MOUSE;tr|F8WI93|F8WI93_MOUSE	4;2;2;1	4;2;2;1	4;2;2;1	>sp|Q9Z1M0|P2RX7_MOUSE P2X purinoceptor 7 OS=Mus musculus GN=P2rx7 PE=1 SV=2;>tr|Q3UN00|Q3UN00_MOUSE P2X purinoceptor OS=Mus musculus GN=P2rx7 PE=2 SV=1;>tr|F8WI93|F8WI93_MOUSE P2X purinoceptor OS=Mus musculus GN=P2rx7 PE=3 SV=1	4	4	4	4	4	0	4	0	4	0	12.4	12.4	12.4	68.388	595	595;431;442;153	0	24.953	232320	216040	220910	212630	7	7	232320	216040	0	0	220910	212630	0	0	7	7	0	0	12.4	0	154210000	154210000
Tmppe	-0.102813	NA	-0.141418	tr|D3Z286|D3Z286_MOUSE	tr|D3Z286|D3Z286_MOUSE	1	1	1	>tr|D3Z286|D3Z286_MOUSE Protein Tmppe OS=Mus musculus GN=Tmppe PE=4 SV=2	1	1	1	1	1	0	1	0	1	0	4.7	4.7	4.7	49.401	447	447	0	3.9595	7949.5	7395.5	7559.3	7278.6	1	1	7949.5	7395.5	0	0	7559.3	7278.6	0	0	1	1	0	0	4.7	0	3853900	3853900
Gm2a	-0.325033	-0.210403	-0.141043	sp|Q60648|SAP3_MOUSE	sp|Q60648|SAP3_MOUSE	5	5	5	>sp|Q60648|SAP3_MOUSE Ganglioside GM2 activator OS=Mus musculus GN=Gm2a PE=1 SV=2	1	5	5	5	2	5	2	5	2	5	29.5	29.5	29.5	20.824	193	193	0	9.4216	723130	672910	687640	662260	17	17	203560	162340	519570	510570	192760	161400	494880	500860	6	6	11	11	15	29.5	393060000	93163000
Nrp1	-0.101854	NA	-0.140458	sp|P97333|NRP1_MOUSE	sp|P97333|NRP1_MOUSE	7	7	7	>sp|P97333|NRP1_MOUSE Neuropilin-1 OS=Mus musculus GN=Nrp1 PE=1 SV=2	1	7	7	7	7	0	7	0	7	0	12.1	12.1	12.1	103	923	923	0	27.206	545090	507440	518340	499400	14	14	545090	507440	0	0	518340	499400	0	0	14	14	0	0	12.1	0	258470000	258470000
Abca1	-0.100968	NA	-0.139572	sp|P41233|ABCA1_MOUSE	sp|P41233|ABCA1_MOUSE	4	4	4	>sp|P41233|ABCA1_MOUSE ATP-binding cassette sub-family A member 1 OS=Mus musculus GN=Abca1 PE=1 SV=4	1	4	4	4	4	0	4	0	4	0	3.1	3.1	3.1	253.91	2261	2261	0	21.96	116060	108110	110360	106400	10	10	116060	108110	0	0	110360	106400	0	0	10	10	0	0	3.1	0	69803000	69803000
Irf2bp2	NA	-0.287194	-0.139201	sp|E9Q1P8|I2BP2_MOUSE	sp|E9Q1P8|I2BP2_MOUSE	2	2	2	>sp|E9Q1P8|I2BP2_MOUSE Interferon regulatory factor 2-binding protein 2 OS=Mus musculus GN=Irf2bp2 PE=1 SV=1	1	2	2	2	0	2	0	2	0	2	6	6	6	59.291	570	570	0	5.5079	59010	54982	56116	54108	5	5	0	0	59010	54982	0	0	56116	54108	0	0	5	5	0	6	101480000	0
Fam49b	-0.100256	NA	-0.13886	sp|Q921M7|FA49B_MOUSE	sp|Q921M7|FA49B_MOUSE	1	1	1	>sp|Q921M7|FA49B_MOUSE Protein FAM49B OS=Mus musculus GN=Fam49b PE=2 SV=1	1	1	1	1	1	0	1	0	1	0	5.9	5.9	5.9	36.776	324	324	0	3.3971	47164	43955	44851	43256	1	1	47164	43955	0	0	44851	43256	0	0	1	1	0	0	5.9	0	52841000	52841000
Cyp20a1	-0.149784	0.0177038	-0.135603	sp|Q8BKE6|CP20A_MOUSE	sp|Q8BKE6|CP20A_MOUSE	4	4	4	>sp|Q8BKE6|CP20A_MOUSE Cytochrome P450 20A1 OS=Mus musculus GN=Cyp20a1 PE=2 SV=1	1	4	4	4	3	2	3	2	3	2	18.4	18.4	18.4	52.149	462	462	0	12.946	283320	264640	269440	260390	10	10	245350	220940	37965	43698	233090	217890	36353	42503	7	7	3	3	14.5	8.9	215370000	215370000
Rab5c	-0.111035	-0.240311	-0.135533	sp|P35278|RAB5C_MOUSE;tr|Q8C266|Q8C266_MOUSE;tr|A2A5F5|A2A5F5_MOUSE;tr|A2A5F6|A2A5F6_MOUSE	sp|P35278|RAB5C_MOUSE;tr|Q8C266|Q8C266_MOUSE	11;10;4;2	11;10;4;2	8;7;2;1	>sp|P35278|RAB5C_MOUSE Ras-related protein Rab-5C OS=Mus musculus GN=Rab5c PE=1 SV=2;>tr|Q8C266|Q8C266_MOUSE Ras-related protein Rab-5C OS=Mus musculus GN=Rab5c PE=2 SV=1	4	11	11	8	11	10	11	10	8	7	75.9	75.9	61.1	23.412	216	216;234;83;35	0	149.98	8496300	7936500	8080100	7809100	191	191	6434000	5951600	2062200	1984900	6117200	5859600	1963000	1949500	115	115	76	76	75.9	71.8	14473000000	10903000000
Clptm1	-0.152293	0.199469	-0.134234	sp|Q8VBZ3|CLPT1_MOUSE	sp|Q8VBZ3|CLPT1_MOUSE	5	5	5	>sp|Q8VBZ3|CLPT1_MOUSE Cleft lip and palate transmembrane protein 1 homolog OS=Mus musculus GN=Clptm1 PE=2 SV=1	1	5	5	5	4	2	4	2	4	2	9.5	9.5	9.5	75.29	664	664	0	12.891	299480	280000	284820	275490	12	12	272920	245340	26555	34669	259270	241970	25551	33521	10	10	2	2	8	3.8	100980000	100980000
Calm1;Calm3	-0.095046	NA	-0.13365	sp|P62204|CALM_MOUSE;tr|Q3UKW2|Q3UKW2_MOUSE;tr|G3UX57|G3UX57_MOUSE	sp|P62204|CALM_MOUSE;tr|Q3UKW2|Q3UKW2_MOUSE;tr|G3UX57|G3UX57_MOUSE	2;2;1	2;2;1	2;2;1	>sp|P62204|CALM_MOUSE Calmodulin OS=Mus musculus GN=Calm1 PE=1 SV=2;>tr|Q3UKW2|Q3UKW2_MOUSE Calmodulin OS=Mus musculus GN=Calm1 PE=1 SV=1;>tr|G3UX57|G3UX57_MOUSE Calmodulin (Fragment) OS=Mus musculus GN=Calm3 PE=4 SV=1	3	2	2	2	2	0	2	0	2	0	26.2	26.2	26.2	16.837	149	149;197;39	0	46.559	440560	412070	419000	405430	8	8	440560	412070	0	0	419000	405430	0	0	8	8	0	0	26.2	0	526590000	526590000
Gm11709;Cd300lh	-0.094952	NA	-0.133556	tr|A2A7W1|A2A7W1_MOUSE;sp|Q6SJQ5|CLM3_MOUSE	tr|A2A7W1|A2A7W1_MOUSE;sp|Q6SJQ5|CLM3_MOUSE	2;2	2;2	2;2	>tr|A2A7W1|A2A7W1_MOUSE Protein Gm11710 OS=Mus musculus GN=Gm11709 PE=4 SV=1;>sp|Q6SJQ5|CLM3_MOUSE CMRF35-like molecule 3 OS=Mus musculus GN=Cd300lh PE=1 SV=1	2	2	2	2	2	0	2	0	2	0	9	9	9	27.278	245	245;245	0.0053239	1.2393	188680	176490	179450	173640	2	2	188680	176490	0	0	179450	173640	0	0	2	2	0	0	9	0	107210000	107210000
Tgm1	-0.0923252	NA	-0.130929	sp|Q9JLF6|TGM1_MOUSE	sp|Q9JLF6|TGM1_MOUSE	1	1	1	>sp|Q9JLF6|TGM1_MOUSE Protein-glutamine gamma-glutamyltransferase K OS=Mus musculus GN=Tgm1 PE=1 SV=2	1	1	1	1	1	0	1	0	1	0	2.3	2.3	2.3	89.825	815	815	0	5.9115	2798	2622	2661.2	2579.4	1	1	2798	2622	0	0	2661.2	2579.4	0	0	1	1	0	0	2.3	0	0	0
Rab9a;Rab9	-0.107963	-0.244206	-0.130349	sp|Q9R0M6|RAB9A_MOUSE;tr|A2AFP5|A2AFP5_MOUSE;tr|A2AFP4|A2AFP4_MOUSE	sp|Q9R0M6|RAB9A_MOUSE;tr|A2AFP5|A2AFP5_MOUSE	4;3;1	4;3;1	4;3;1	>sp|Q9R0M6|RAB9A_MOUSE Ras-related protein Rab-9A OS=Mus musculus GN=Rab9a PE=1 SV=1;>tr|A2AFP5|A2AFP5_MOUSE Ras-related protein Rab-9A (Fragment) OS=Mus musculus GN=Rab9 PE=3 SV=1	3	4	4	4	4	2	4	2	4	2	32.8	32.8	32.8	22.909	201	201;202;59	0	17.954	446060	418170	424260	411370	13	13	304090	281890	141970	136280	289140	277500	135120	133880	8	8	5	5	32.8	13.9	430680000	248810000
Lamp1	-0.000442659	-0.483294	-0.130335	sp|P11438|LAMP1_MOUSE	sp|P11438|LAMP1_MOUSE	6	6	6	>sp|P11438|LAMP1_MOUSE Lysosome-associated membrane glycoprotein 1 OS=Mus musculus GN=Lamp1 PE=1 SV=2	1	6	6	6	5	6	5	6	5	6	17.5	17.5	17.5	43.865	406	406	0	46.934	4787600	4488300	4553600	4415300	85	85	3206800	3202700	1580800	1285700	3055900	3138800	1497700	1276500	38	38	47	47	14	17.5	10338000000	6534200000
Rpl35a	NA	-0.277777	-0.129785	sp|O55142|RL35A_MOUSE	sp|O55142|RL35A_MOUSE	1	1	1	>sp|O55142|RL35A_MOUSE 60S ribosomal protein L35a OS=Mus musculus GN=Rpl35a PE=1 SV=2	1	1	1	1	0	1	0	1	0	1	6.4	6.4	6.4	12.554	110	110	0.0061837	1.1754	46253	43378	43993	42671	1	1	0	0	46253	43378	0	0	43993	42671	0	0	1	1	0	6.4	11345000	0
Rab11b;Rab11a	-0.127721	-0.150299	-0.129181	sp|P46638|RB11B_MOUSE;tr|G3UY29|G3UY29_MOUSE;tr|E9Q3P9|E9Q3P9_MOUSE;tr|F8WGS1|F8WGS1_MOUSE;tr|G3UZD3|G3UZD3_MOUSE;tr|G3UZL4|G3UZL4_MOUSE;tr|F6R2Z5|F6R2Z5_MOUSE;tr|D3YYB3|D3YYB3_MOUSE;sp|Q9WTL2|RAB25_MOUSE	sp|P46638|RB11B_MOUSE;tr|G3UY29|G3UY29_MOUSE;tr|E9Q3P9|E9Q3P9_MOUSE;tr|F8WGS1|F8WGS1_MOUSE;tr|G3UZD3|G3UZD3_MOUSE;tr|G3UZL4|G3UZL4_MOUSE	13;11;11;11;11;7;1;1;1	13;11;11;11;11;7;1;1;1	2;0;0;0;2;1;0;0;0	>sp|P46638|RB11B_MOUSE Ras-related protein Rab-11B OS=Mus musculus GN=Rab11b PE=1 SV=3;>tr|G3UY29|G3UY29_MOUSE MCG22989, isoform CRA_a OS=Mus musculus GN=Rab11b PE=3 SV=1;>tr|E9Q3P9|E9Q3P9_MOUSE Ras-related protein Rab-11A OS=Mus musculus GN=Rab11a PE=3 SV	9	13	13	2	13	12	13	12	2	2	63.3	63.3	13.3	24.489	218	218;149;153;155;193;125;87;138;213	0	92.839	11317000	10618000	10764000	10445000	146	146	8861900	8103200	2454900	2515000	8422600	7983600	2341300	2461300	89	89	57	57	63.3	59.2	17122000000	14580000000
Exoc4	-0.0903372	NA	-0.128942	tr|Q8C391|Q8C391_MOUSE;sp|O35382|EXOC4_MOUSE;tr|Q9CXE1|Q9CXE1_MOUSE	tr|Q8C391|Q8C391_MOUSE;sp|O35382|EXOC4_MOUSE;tr|Q9CXE1|Q9CXE1_MOUSE	3;3;2	3;3;2	3;3;2	>tr|Q8C391|Q8C391_MOUSE Exocyst complex component 4 OS=Mus musculus GN=Exoc4 PE=2 SV=1;>sp|O35382|EXOC4_MOUSE Exocyst complex component 4 OS=Mus musculus GN=Exoc4 PE=1 SV=2;>tr|Q9CXE1|Q9CXE1_MOUSE Exocyst complex component 4 OS=Mus musculus GN=Exoc4 PE=2 S	3	3	3	3	3	0	3	0	3	0	7.1	7.1	7.1	57.299	506	506;975;522	0.0019399	2.1261	2562900	2405000	2437700	2365700	39	39	2562900	2405000	0	0	2437700	2365700	0	0	39	39	0	0	7.1	0	5850700000	5850700000
Abcb1b;Abcb1a	-0.0888825	NA	-0.127487	sp|P06795|MDR1B_MOUSE;sp|P21447|MDR1A_MOUSE;sp|P21440|MDR3_MOUSE	sp|P06795|MDR1B_MOUSE;sp|P21447|MDR1A_MOUSE	10;6;2	10;6;2	9;5;1	>sp|P06795|MDR1B_MOUSE Multidrug resistance protein 1B OS=Mus musculus GN=Abcb1b PE=1 SV=1;>sp|P21447|MDR1A_MOUSE Multidrug resistance protein 1A OS=Mus musculus GN=Abcb1a PE=1 SV=3	3	10	10	9	10	0	10	0	9	0	10.5	10.5	9.9	140.99	1276	1276;1276;1276	0	89.943	859500	807360	817540	794140	25	25	859500	807360	0	0	817540	794140	0	0	25	25	0	0	10.5	0	749440000	749440000
Dock10	-0.0901109	0.483704	-0.126615	tr|A0A087WQ86|A0A087WQ86_MOUSE;tr|E9QM99|E9QM99_MOUSE;sp|Q8BZN6|DOC10_MOUSE;tr|A0A087WRP5|A0A087WRP5_MOUSE;tr|A0A087WS26|A0A087WS26_MOUSE;tr|Q8BLX9|Q8BLX9_MOUSE;tr|A0A087WQA1|A0A087WQA1_MOUSE	tr|A0A087WQ86|A0A087WQ86_MOUSE;tr|E9QM99|E9QM99_MOUSE;sp|Q8BZN6|DOC10_MOUSE;tr|A0A087WRP5|A0A087WRP5_MOUSE	37;37;36;36;12;8;8	37;37;36;36;12;8;8	37;37;36;36;12;8;8	>tr|A0A087WQ86|A0A087WQ86_MOUSE Dedicator of cytokinesis protein 10 OS=Mus musculus GN=Dock10 PE=1 SV=1;>tr|E9QM99|E9QM99_MOUSE Dedicator of cytokinesis protein 10 OS=Mus musculus GN=Dock10 PE=1 SV=1;>sp|Q8BZN6|DOC10_MOUSE Dedicator of cytokinesis protein	7	37	37	37	37	1	37	1	37	1	23.6	23.6	23.6	248.57	2175	2175;2187;2150;2151;564;373;546	0	207.42	4353100	4091500	4140600	4024300	116	116	4344100	4077100	9011.5	14327	4131900	4010500	8747.4	13743	115	115	1	1	23.6	0.6	2860200000	2860200000
Clcc1	-0.0870982	NA	-0.125703	sp|Q99LI2|CLCC1_MOUSE;tr|A2AEM2|A2AEM2_MOUSE	sp|Q99LI2|CLCC1_MOUSE;tr|A2AEM2|A2AEM2_MOUSE	1;1	1;1	1;1	>sp|Q99LI2|CLCC1_MOUSE Chloride channel CLIC-like protein 1 OS=Mus musculus GN=Clcc1 PE=1 SV=1;>tr|A2AEM2|A2AEM2_MOUSE Chloride channel CLIC-like 1, isoform CRA_a OS=Mus musculus GN=Clcc1 PE=1 SV=1	2	1	1	1	1	0	1	0	1	0	2.8	2.8	2.8	60.621	539	539;544	0.0053333	1.249	64016	60207	60893	59216	2	2	64016	60207	0	0	60893	59216	0	0	2	2	0	0	2.8	0	36340000	36340000
Ahnak2	-0.0850237	NA	-0.123628	tr|F7CVJ5|F7CVJ5_MOUSE;tr|E9PYB0|E9PYB0_MOUSE	tr|F7CVJ5|F7CVJ5_MOUSE;tr|E9PYB0|E9PYB0_MOUSE	8;7	1;0	1;0	>tr|F7CVJ5|F7CVJ5_MOUSE Protein Ahnak2 (Fragment) OS=Mus musculus GN=Ahnak2 PE=1 SV=1;>tr|E9PYB0|E9PYB0_MOUSE Protein Ahnak2 (Fragment) OS=Mus musculus GN=Ahnak2 PE=1 SV=3	2	8	1	1	8	6	1	0	1	0	51.5	2.1	2.1	115.14	1126	1126;1739	0	4.1385	23750	22369	22592	21999	1	1	23750	22369	0	0	22592	21999	0	0	1	1	0	0	51.5	46.3	3875500	3875500
Capn5	-0.0843704	NA	-0.122975	sp|O08688|CAN5_MOUSE	sp|O08688|CAN5_MOUSE	3	3	3	>sp|O08688|CAN5_MOUSE Calpain-5 OS=Mus musculus GN=Capn5 PE=2 SV=1	1	3	3	3	3	0	3	0	3	0	7.8	7.8	7.8	72.954	640	640	0	10.897	189360	178430	180130	175470	4	4	189360	178430	0	0	180130	175470	0	0	4	4	0	0	7.8	0	105210000	105210000
Cd40	-0.0826369	NA	-0.121241	sp|P27512|TNR5_MOUSE	sp|P27512|TNR5_MOUSE	2	2	2	>sp|P27512|TNR5_MOUSE Tumor necrosis factor receptor superfamily member 5 OS=Mus musculus GN=Cd40 PE=1 SV=3	1	2	2	2	2	0	2	0	2	0	7.3	7.3	7.3	32.093	289	289	0	4.2033	272850	257410	259560	253120	4	4	272850	257410	0	0	259560	253120	0	0	4	4	0	0	7.3	0	213110000	213110000
	-0.290992	0.256725	-0.119961	sp|Q3TYS2|CQ062_MOUSE;tr|X1WI15|X1WI15_MOUSE	sp|Q3TYS2|CQ062_MOUSE	3;1	3;1	3;1	>sp|Q3TYS2|CQ062_MOUSE Uncharacterized protein C17orf62 homolog OS=Mus musculus PE=2 SV=2	2	3	3	3	3	2	3	2	3	2	16	16	16	20.921	187	187;132	0	8.0969	485560	458490	461920	450830	16	16	371100	303020	114450	155470	351620	300770	110310	150060	8	8	8	8	16	10.2	462420000	283360000
Nsdhl	-0.0793615	NA	-0.117966	sp|Q9R1J0|NSDHL_MOUSE	sp|Q9R1J0|NSDHL_MOUSE	3	3	3	>sp|Q9R1J0|NSDHL_MOUSE Sterol-4-alpha-carboxylate 3-dehydrogenase, decarboxylating OS=Mus musculus GN=Nsdhl PE=2 SV=1	1	3	3	3	3	0	3	0	3	0	11.3	11.3	11.3	40.685	362	362	0	7.7132	258800	244710	246220	240600	5	5	258800	244710	0	0	246220	240600	0	0	5	5	0	0	11.3	0	145050000	145050000
Cyba	-0.15804	0.0457352	-0.117181	sp|Q61462|CY24A_MOUSE	sp|Q61462|CY24A_MOUSE	6	6	6	>sp|Q61462|CY24A_MOUSE Cytochrome b-245 light chain OS=Mus musculus GN=Cyba PE=1 SV=3	1	6	6	6	6	4	6	4	6	4	40.1	40.1	40.1	20.748	192	192	0	20.692	3938500	3726100	3747000	3663500	49	49	3220900	2883900	717610	842180	3059400	2845100	687620	818360	34	34	15	15	40.1	31.2	12575000000	11194000000
Exoc1	-0.0777336	NA	-0.116338	tr|Q5PPR2|Q5PPR2_MOUSE;sp|Q8R3S6|EXOC1_MOUSE;tr|Q6P1Y9|Q6P1Y9_MOUSE	tr|Q5PPR2|Q5PPR2_MOUSE;sp|Q8R3S6|EXOC1_MOUSE;tr|Q6P1Y9|Q6P1Y9_MOUSE	1;1;1	1;1;1	1;1;1	>tr|Q5PPR2|Q5PPR2_MOUSE Exocyst complex component 1 OS=Mus musculus GN=Exoc1 PE=1 SV=1;>sp|Q8R3S6|EXOC1_MOUSE Exocyst complex component 1 OS=Mus musculus GN=Exoc1 PE=1 SV=4;>tr|Q6P1Y9|Q6P1Y9_MOUSE Exocyst complex component 1 OS=Mus musculus GN=Exoc1 PE=1 S	3	1	1	1	1	0	1	0	1	0	2.5	2.5	2.5	100.19	879	879;894;901	0	9.4839	7529.6	7127.7	7163.6	7007.6	2	2	7529.6	7127.7	0	0	7163.6	7007.6	0	0	2	2	0	0	2.5	0	30514000	30514000
Alox5ap	-0.3759	0.0714783	-0.116326	sp|P30355|AL5AP_MOUSE	sp|P30355|AL5AP_MOUSE	4	4	4	>sp|P30355|AL5AP_MOUSE Arachidonate 5-lipoxygenase-activating protein OS=Mus musculus GN=Alox5ap PE=1 SV=2	1	4	4	4	3	4	3	4	3	4	25.5	25.5	25.5	18.136	161	161	0	14.648	1214200	1149400	1163200	1124200	35	26	708920	545780	505240	603620	677490	539070	485680	585140	15	10	20	16	19.9	25.5	2657100000	1199200000
Pla2g15	NA	-0.262943	-0.11495	sp|Q8VEB4|PAG15_MOUSE	sp|Q8VEB4|PAG15_MOUSE	2	2	2	>sp|Q8VEB4|PAG15_MOUSE Group XV phospholipase A2 OS=Mus musculus GN=Pla2g15 PE=1 SV=1	1	2	2	2	0	2	0	2	0	2	7	7	7	47.307	412	412	0	4.7723	126560	119920	120410	117890	3	3	0	0	126560	119920	0	0	120410	117890	0	0	3	3	0	7	75691000	0
Tom1	-0.0759971	NA	-0.114601	sp|O88746|TOM1_MOUSE;tr|Q3UDC3|Q3UDC3_MOUSE	sp|O88746|TOM1_MOUSE;tr|Q3UDC3|Q3UDC3_MOUSE	1;1	1;1	1;1	>sp|O88746|TOM1_MOUSE Target of Myb protein 1 OS=Mus musculus GN=Tom1 PE=1 SV=1;>tr|Q3UDC3|Q3UDC3_MOUSE Target of Myb protein 1 OS=Mus musculus GN=Tom1 PE=1 SV=1	2	1	1	1	1	0	1	0	1	0	2.6	2.6	2.6	54.325	492	492;516	0.0085034	0.88627	23413	22190	22276	21815	2	2	23413	22190	0	0	22276	21815	0	0	2	2	0	0	2.6	0	6734400	6734400
Rpl28	-0.0943305	-0.185731	-0.113545	tr|F6Z0X0|F6Z0X0_MOUSE;sp|P41105|RL28_MOUSE	tr|F6Z0X0|F6Z0X0_MOUSE;sp|P41105|RL28_MOUSE	1;1	1;1	1;1	>tr|F6Z0X0|F6Z0X0_MOUSE 60S ribosomal protein L28 (Fragment) OS=Mus musculus GN=Rpl28 PE=4 SV=1;>sp|P41105|RL28_MOUSE 60S ribosomal protein L28 OS=Mus musculus GN=Rpl28 PE=1 SV=2	2	1	1	1	1	1	1	1	1	1	9.4	9.4	9.4	9.6893	85	85;137	0.0076792	0.9001	270460	256520	257330	252170	4	4	216810	202890	53651	53631	206200	199610	51129	52560	2	2	2	2	9.4	9.4	134330000	103700000
Scpep1	-0.557499	0.163	-0.113539	sp|Q920A5|RISC_MOUSE	sp|Q920A5|RISC_MOUSE	3	3	3	>sp|Q920A5|RISC_MOUSE Retinoid-inducible serine carboxypeptidase OS=Mus musculus GN=Scpep1 PE=2 SV=2	1	3	3	3	2	2	2	2	2	2	8.8	8.8	8.8	50.964	452	452	0	6.8079	109240	103610	103930	101850	7	7	59661	40499	49574	63106	56282	40762	47650	61086	5	5	2	2	6.9	5.8	88447000	52523000
Nhlrc3	NA	-0.261432	-0.113439	sp|Q8CCH2|NHLC3_MOUSE	sp|Q8CCH2|NHLC3_MOUSE	1	1	1	>sp|Q8CCH2|NHLC3_MOUSE NHL repeat-containing protein 3 OS=Mus musculus GN=Nhlrc3 PE=2 SV=1	1	1	1	1	0	1	0	1	0	1	4	4	4	38.195	347	347	0	3.2222	17796	16880	16933	16594	1	1	0	0	17796	16880	0	0	16933	16594	0	0	1	1	0	4	21617000	0
Marcks	-0.0953058	0.0887405	-0.112056	sp|P26645|MARCS_MOUSE	sp|P26645|MARCS_MOUSE	3	3	3	>sp|P26645|MARCS_MOUSE Myristoylated alanine-rich C-kinase substrate OS=Mus musculus GN=Marcks PE=1 SV=2	1	3	3	3	3	1	3	1	3	1	13.3	13.3	13.3	29.661	309	309	0	27.928	1467500	1393300	1396300	1369600	28	28	1391200	1301000	76327	92287	1323100	1280000	73218	89548	21	21	7	7	13.3	6.1	3441800000	3256200000
Gm5431;9930111J21Rik2;9930111J21Rik1	-0.0805036	-0.0906244	-0.110461	tr|A6PWD6|A6PWD6_MOUSE;tr|Q5SVP2|Q5SVP2_MOUSE;tr|Q5SVP0|Q5SVP0_MOUSE;tr|Q5NCB3|Q5NCB3_MOUSE;tr|Q8CB10|Q8CB10_MOUSE	tr|A6PWD6|A6PWD6_MOUSE;tr|Q5SVP2|Q5SVP2_MOUSE;tr|Q5SVP0|Q5SVP0_MOUSE;tr|Q5NCB3|Q5NCB3_MOUSE;tr|Q8CB10|Q8CB10_MOUSE	2;2;2;2;1	2;2;2;2;1	2;2;2;2;1	>tr|A6PWD6|A6PWD6_MOUSE Protein Gm5431 OS=Mus musculus GN=Gm5431 PE=4 SV=1;>tr|Q5SVP2|Q5SVP2_MOUSE Protein 9930111J21Rik2 OS=Mus musculus GN=9930111J21Rik2 PE=4 SV=1;>tr|Q5SVP0|Q5SVP0_MOUSE Protein 9930111J21Rik1 OS=Mus musculus GN=9930111J21Rik1 PE=4 SV=1	5	2	2	2	1	1	1	1	1	1	7.4	7.4	7.4	64.512	566	566;844;844;844;467	0	4.9706	42434	40333	40377	39644	3	3	40477	38243	1957.3	2089.9	38508	37604	1869.3	2040.7	2	2	1	1	3	4.4	9453400	9453400
Ilvbl	-0.178732	-0.00555977	-0.109907	sp|Q8BU33|ILVBL_MOUSE	sp|Q8BU33|ILVBL_MOUSE	2	2	2	>sp|Q8BU33|ILVBL_MOUSE Acetolactate synthase-like protein OS=Mus musculus GN=Ilvbl PE=2 SV=1	1	2	2	2	1	1	1	1	1	1	4.1	4.1	4.1	68.155	632	632	0.0093379	0.85885	48711	46317	46350	45525	4	4	35415	31258	13296	15059	33626	30866	12724	14659	3	3	1	1	3	1.1	40694000	34481000
Fam105a	-0.0708397	NA	-0.109444	sp|Q3TVP5|F105A_MOUSE	sp|Q3TVP5|F105A_MOUSE	3	3	3	>sp|Q3TVP5|F105A_MOUSE Inactive ubiquitin thioesterase FAM105A OS=Mus musculus GN=Fam105a PE=2 SV=1	1	3	3	3	3	0	3	0	3	0	14.7	14.7	14.7	41.576	353	353	0	10.808	59662	56748	56770	55776	4	4	59662	56748	0	0	56770	55776	0	0	4	4	0	0	14.7	0	16274000	16274000
Ninj1	-0.0690653	-0.270975	-0.109176	tr|D6RFN5|D6RFN5_MOUSE;sp|O70131|NINJ1_MOUSE;tr|D3YW25|D3YW25_MOUSE	tr|D6RFN5|D6RFN5_MOUSE;sp|O70131|NINJ1_MOUSE;tr|D3YW25|D3YW25_MOUSE	3;3;3	3;3;3	3;3;3	>tr|D6RFN5|D6RFN5_MOUSE Ninjurin-1 OS=Mus musculus GN=Ninj1 PE=4 SV=1;>sp|O70131|NINJ1_MOUSE Ninjurin-1 OS=Mus musculus GN=Ninj1 PE=2 SV=1;>tr|D3YW25|D3YW25_MOUSE Ninjurin 1, isoform CRA_a OS=Mus musculus GN=Ninj1 PE=4 SV=1	3	3	3	3	3	1	3	1	3	1	30	30	30	11.846	110	110;152;210	0	43.535	437480	416190	416280	409050	23	23	392690	373970	44798	42212	373670	367540	42615	41513	21	21	2	2	30	10.9	1215800000	1173900000
Vps45	-0.0704431	NA	-0.109047	sp|P97390|VPS45_MOUSE	sp|P97390|VPS45_MOUSE	1	1	1	>sp|P97390|VPS45_MOUSE Vacuolar protein sorting-associated protein 45 OS=Mus musculus GN=Vps45 PE=1 SV=1	1	1	1	1	1	0	1	0	1	0	2.3	2.3	2.3	65.052	570	570	0.0092905	0.80577	13277	12632	12633	12415	1	1	13277	12632	0	0	12633	12415	0	0	1	1	0	0	2.3	0	11085000	11085000
Siglec1	-0.0707194	-0.229554	-0.109043	sp|Q62230|SN_MOUSE;tr|G3X8X6|G3X8X6_MOUSE;tr|H9KUZ3|H9KUZ3_MOUSE;tr|H9KUZ2|H9KUZ2_MOUSE	sp|Q62230|SN_MOUSE;tr|G3X8X6|G3X8X6_MOUSE;tr|H9KUZ3|H9KUZ3_MOUSE	51;51;46;9	51;51;46;9	51;51;46;9	>sp|Q62230|SN_MOUSE Sialoadhesin OS=Mus musculus GN=Siglec1 PE=1 SV=2;>tr|G3X8X6|G3X8X6_MOUSE Sialic acid binding Ig-like lectin 1, sialoadhesin, isoform CRA_b OS=Mus musculus GN=Siglec1 PE=4 SV=1;>tr|H9KUZ3|H9KUZ3_MOUSE Sialic acid binding Ig-like lectin	4	51	51	51	51	4	51	4	51	4	42.2	42.2	42.2	182.98	1695	1695;1701;1605;346	0	323.31	13669000	13005000	13006000	12782000	175	175	13535000	12875000	133750	129700	12879000	12655000	127340	127330	170	170	5	5	42.2	2.9	17613000000	17492000000
Atp5a1	-0.00532215	-0.291752	-0.108302	tr|D3Z6F5|D3Z6F5_MOUSE;sp|Q03265|ATPA_MOUSE	tr|D3Z6F5|D3Z6F5_MOUSE;sp|Q03265|ATPA_MOUSE	5;5	5;5	5;5	>tr|D3Z6F5|D3Z6F5_MOUSE ATP synthase subunit alpha OS=Mus musculus GN=Atp5a1 PE=1 SV=1;>sp|Q03265|ATPA_MOUSE ATP synthase subunit alpha, mitochondrial OS=Mus musculus GN=Atp5a1 PE=1 SV=1	2	5	5	5	2	4	2	4	2	4	14.9	14.9	14.9	54.594	503	503;553	0	22.271	148060	140940	140890	138520	12	12	51390	51151	96673	89790	48967	50142	91923	88380	7	7	5	5	6.8	12.5	145940000	61538000
Stx7	-0.00651352	-0.379135	-0.108086	tr|Q8BH40|Q8BH40_MOUSE;sp|O70439|STX7_MOUSE	tr|Q8BH40|Q8BH40_MOUSE;sp|O70439|STX7_MOUSE	10;10	10;10	10;10	>tr|Q8BH40|Q8BH40_MOUSE Syntaxin 7 OS=Mus musculus GN=Stx7 PE=1 SV=1;>sp|O70439|STX7_MOUSE Syntaxin-7 OS=Mus musculus GN=Stx7 PE=1 SV=3	2	10	10	10	7	10	7	10	7	10	48.3	48.3	48.3	29.736	261	261;261	0	88.793	2909500	2770000	2768500	2722400	52	52	1882200	1871900	1027300	898080	1793400	1835100	975100	887350	27	27	25	25	31.4	48.3	2962300000	1999700000
Naga	0.00953554	-0.270363	-0.10736	sp|Q9QWR8|NAGAB_MOUSE	sp|Q9QWR8|NAGAB_MOUSE	5	5	5	>sp|Q9QWR8|NAGAB_MOUSE Alpha-N-acetylgalactosaminidase OS=Mus musculus GN=Naga PE=2 SV=2	1	5	5	5	2	5	2	5	2	5	15.2	15.2	15.2	47.234	415	415	0	11.56	225000	214320	214100	210630	12	12	35203	35402	189790	178910	33555	34683	180550	175950	4	4	8	8	7.5	15.2	163250000	66511000
Lipa	-0.0888129	-0.226597	-0.106866	sp|Q9Z0M5|LICH_MOUSE	sp|Q9Z0M5|LICH_MOUSE	12	12	12	>sp|Q9Z0M5|LICH_MOUSE Lysosomal acid lipase/cholesteryl ester hydrolase OS=Mus musculus GN=Lipa PE=2 SV=2	1	12	12	12	11	9	11	9	11	9	45.3	45.3	45.3	45.325	397	397	0	87.915	2636800	2512500	2509200	2469200	116	116	1537500	1444300	1099300	1068200	1462500	1420700	1046700	1048600	50	50	66	66	42.8	33.8	4809300000	3170700000
Pdcd6ip	-0.0679766	NA	-0.106581	sp|Q9WU78|PDC6I_MOUSE	sp|Q9WU78|PDC6I_MOUSE	1	1	1	>sp|Q9WU78|PDC6I_MOUSE Programmed cell death 6-interacting protein OS=Mus musculus GN=Pdcd6ip PE=1 SV=3	1	1	1	1	1	0	1	0	1	0	2	2	2	96.023	869	869	0	7.2744	21639	20623	20591	20267	3	3	21639	20623	0	0	20591	20267	0	0	3	3	0	0	2	0	52223000	52223000
Vcp	-0.111076	0.329512	-0.103597	sp|Q01853|TERA_MOUSE	sp|Q01853|TERA_MOUSE	5	5	5	>sp|Q01853|TERA_MOUSE Transitional endoplasmic reticulum ATPase OS=Mus musculus GN=Vcp PE=1 SV=4	1	5	5	5	5	1	5	1	5	1	11.3	11.3	11.3	89.321	806	806	0	41.351	293470	280270	279280	275400	22	22	275990	255290	17483	24978	262390	251340	16886	24058	18	18	4	4	11.3	2.1	235280000	213260000
Rala	-0.0931564	-0.0539817	-0.103238	sp|P63321|RALA_MOUSE	sp|P63321|RALA_MOUSE	10	4	4	>sp|P63321|RALA_MOUSE Ras-related protein Ral-A OS=Mus musculus GN=Rala PE=1 SV=1	1	10	4	4	10	8	4	3	4	3	52.4	18.9	18.9	23.553	206	206	0	8.9738	1466200	1400600	1395300	1376200	27	27	1294100	1212000	172140	188530	1230800	1192400	164540	183840	21	21	6	6	52.4	46.6	2928700000	2755500000
Trabd	-0.0638749	NA	-0.102479	tr|E9Q7A5|E9Q7A5_MOUSE;tr|E9Q8R5|E9Q8R5_MOUSE;sp|Q99JY4|TRABD_MOUSE	tr|E9Q7A5|E9Q7A5_MOUSE;tr|E9Q8R5|E9Q8R5_MOUSE;sp|Q99JY4|TRABD_MOUSE	2;2;2	2;2;2	2;2;2	>tr|E9Q7A5|E9Q7A5_MOUSE TraB domain-containing protein (Fragment) OS=Mus musculus GN=Trabd PE=4 SV=3;>tr|E9Q8R5|E9Q8R5_MOUSE TraB domain-containing protein OS=Mus musculus GN=Trabd PE=4 SV=1;>sp|Q99JY4|TRABD_MOUSE TraB domain-containing protein OS=Mus musc	3	2	2	2	2	0	2	0	2	0	14.9	14.9	14.9	26.436	235	235;320;376	0	10.986	43559	41632	41454	40907	3	3	43559	41632	0	0	41454	40907	0	0	3	3	0	0	14.9	0	43970000	43970000
Ptrf	NA	-0.249341	-0.101348	sp|O54724|PTRF_MOUSE	sp|O54724|PTRF_MOUSE	1	1	1	>sp|O54724|PTRF_MOUSE Polymerase I and transcript release factor OS=Mus musculus GN=Ptrf PE=1 SV=1	1	1	1	1	0	1	0	1	0	1	2.8	2.8	2.8	43.953	392	392	0	2.6212	50357	48167	47925	47326	2	2	0	0	50357	48167	0	0	47925	47326	0	0	2	2	0	2.8	486670000	0
Clcn7	-0.0731986	-0.196355	-0.101152	sp|O70496|CLCN7_MOUSE;tr|E9PYL4|E9PYL4_MOUSE;tr|F7BK14|F7BK14_MOUSE	sp|O70496|CLCN7_MOUSE;tr|E9PYL4|E9PYL4_MOUSE	8;7;1	8;7;1	8;7;1	>sp|O70496|CLCN7_MOUSE H(+)/Cl(-) exchange transporter 7 OS=Mus musculus GN=Clcn7 PE=1 SV=1;>tr|E9PYL4|E9PYL4_MOUSE Chloride channel protein OS=Mus musculus GN=Clcn7 PE=3 SV=1	3	8	8	8	7	5	7	5	7	5	13.6	13.6	13.6	88.712	803	803;783;202	0	36.025	1314600	1257600	1251100	1235700	26	26	1099300	1043900	215390	213730	1045900	1026100	205210	209550	18	18	8	8	12.1	7.5	1344200000	1188400000
Rab5a	-0.0794865	-0.217395	-0.100517	sp|Q9CQD1|RAB5A_MOUSE	sp|Q9CQD1|RAB5A_MOUSE	9	5	5	>sp|Q9CQD1|RAB5A_MOUSE Ras-related protein Rab-5A OS=Mus musculus GN=Rab5a PE=1 SV=1	1	9	5	5	9	7	5	3	5	3	63.3	45.1	45.1	23.598	215	215	0	29.513	609020	582870	579610	572680	25	25	391560	370210	217460	212660	372510	364000	207100	208680	13	13	12	12	63.3	43.7	742520000	443960000
Scamp2	-0.078936	-0.146497	-0.0995384	sp|Q9ERN0|SCAM2_MOUSE	sp|Q9ERN0|SCAM2_MOUSE	3	3	3	>sp|Q9ERN0|SCAM2_MOUSE Secretory carrier-associated membrane protein 2 OS=Mus musculus GN=Scamp2 PE=2 SV=1	1	3	3	3	3	2	3	2	3	2	12.2	12.2	12.2	36.464	329	329	0	38.248	701370	671710	667520	659940	19	19	598730	566300	102630	105420	569620	556790	97894	103150	14	14	5	5	12.2	9.7	1403400000	1275200000
Itgb1	-0.0823679	0.0500904	-0.0992663	sp|P09055|ITB1_MOUSE	sp|P09055|ITB1_MOUSE	22	22	22	>sp|P09055|ITB1_MOUSE Integrin beta-1 OS=Mus musculus GN=Itgb1 PE=1 SV=1	1	22	22	22	21	10	21	10	21	10	29.2	29.2	29.2	88.231	798	798	0	129.2	6212600	5951000	5912800	5846700	100	100	5832100	5503100	380550	447960	5548100	5411400	364680	435230	78	78	22	22	29.2	16.4	9385600000	8964000000
Ap1g1	-0.247742	-0.092487	-0.0987849	sp|P22892|AP1G1_MOUSE;tr|Q8CBB7|Q8CBB7_MOUSE	sp|P22892|AP1G1_MOUSE;tr|Q8CBB7|Q8CBB7_MOUSE	2;2	2;2	2;2	>sp|P22892|AP1G1_MOUSE AP-1 complex subunit gamma-1 OS=Mus musculus GN=Ap1g1 PE=1 SV=3;>tr|Q8CBB7|Q8CBB7_MOUSE AP-1 complex subunit gamma-1 OS=Mus musculus GN=Ap1g1 PE=2 SV=1	2	2	2	2	1	1	1	1	1	1	3.3	3.3	3.3	91.349	822	822;825	0	4.6911	38360	36757	36509	36112	4	4	18442	15517	19919	21241	17487	15370	19022	20742	3	3	1	1	2.2	1.1	50717000	44638000
Scamp3	-0.0621559	-0.218318	-0.0975439	tr|E9Q855|E9Q855_MOUSE;sp|O35609|SCAM3_MOUSE;tr|Q3UXS0|Q3UXS0_MOUSE	tr|E9Q855|E9Q855_MOUSE;sp|O35609|SCAM3_MOUSE;tr|Q3UXS0|Q3UXS0_MOUSE	4;4;4	4;4;4	4;4;4	>tr|E9Q855|E9Q855_MOUSE Secretory carrier-associated membrane protein 3 OS=Mus musculus GN=Scamp3 PE=1 SV=1;>sp|O35609|SCAM3_MOUSE Secretory carrier-associated membrane protein 3 OS=Mus musculus GN=Scamp3 PE=1 SV=3;>tr|Q3UXS0|Q3UXS0_MOUSE Secretory carrier	3	4	4	4	4	3	4	3	4	3	14	14	14	34.515	315	315;349;350	0	10.789	921060	883330	876640	867770	15	15	825070	789510	95996	93817	785220	775710	91419	92063	11	11	4	4	14	8.9	982520000	977050000
Skap2	-0.0569257	NA	-0.0955299	sp|Q3UND0|SKAP2_MOUSE	sp|Q3UND0|SKAP2_MOUSE	1	1	1	>sp|Q3UND0|SKAP2_MOUSE Src kinase-associated phosphoprotein 2 OS=Mus musculus GN=Skap2 PE=1 SV=2	1	1	1	1	1	0	1	0	1	0	4.2	4.2	4.2	40.712	358	358	0	4.5226	47976	46075	45664	45260	10	10	47976	46075	0	0	45664	45260	0	0	10	10	0	0	4.2	0	81637000	81637000
Dnase2a;Dnase2	-0.062453	-0.239343	-0.0955185	tr|D3Z512|D3Z512_MOUSE;sp|P56542|DNS2A_MOUSE;tr|D3Z5U3|D3Z5U3_MOUSE	tr|D3Z512|D3Z512_MOUSE;sp|P56542|DNS2A_MOUSE;tr|D3Z5U3|D3Z5U3_MOUSE	2;2;1	2;2;1	2;2;1	>tr|D3Z512|D3Z512_MOUSE Deoxyribonuclease-2-alpha OS=Mus musculus GN=Dnase2a PE=4 SV=1;>sp|P56542|DNS2A_MOUSE Deoxyribonuclease-2-alpha OS=Mus musculus GN=Dnase2 PE=2 SV=1;>tr|D3Z5U3|D3Z5U3_MOUSE Deoxyribonuclease-2-alpha (Fragment) OS=Mus musculus GN=Dnas	3	2	2	2	1	2	1	2	1	2	8.4	8.4	8.4	36.51	332	332;353;182	0	8.0219	90392	86811	86036	85276	5	5	38733	37056	51659	49756	36862	36409	49174	48867	2	2	3	3	5.7	8.4	60539000	19105000
Rab34	-0.0568734	NA	-0.0954776	tr|F7BE32|F7BE32_MOUSE;tr|Q0PD20|Q0PD20_MOUSE;sp|Q64008|RAB34_MOUSE;tr|B1AQD4|B1AQD4_MOUSE;tr|B1AQD3|B1AQD3_MOUSE	tr|F7BE32|F7BE32_MOUSE;tr|Q0PD20|Q0PD20_MOUSE;sp|Q64008|RAB34_MOUSE;tr|B1AQD4|B1AQD4_MOUSE;tr|B1AQD3|B1AQD3_MOUSE	2;2;2;2;1	2;2;2;2;1	2;2;2;2;1	>tr|F7BE32|F7BE32_MOUSE Ras-related protein Rab-34 (Fragment) OS=Mus musculus GN=Rab34 PE=1 SV=1;>tr|Q0PD20|Q0PD20_MOUSE Rab34 OS=Mus musculus GN=Rab34 PE=1 SV=1;>sp|Q64008|RAB34_MOUSE Ras-related protein Rab-34 OS=Mus musculus GN=Rab34 PE=1 SV=2;>tr|B1AQD	5	2	2	2	2	0	2	0	2	0	17.6	17.6	17.6	22.128	199	199;259;259;265;251	0	5.2926	26093	25060	24836	24616	2	2	26093	25060	0	0	24836	24616	0	0	2	2	0	0	17.6	0	18450000	18450000
Cyp51a1	-0.0552397	NA	-0.093844	sp|Q8K0C4|CP51A_MOUSE	sp|Q8K0C4|CP51A_MOUSE	3	3	3	>sp|Q8K0C4|CP51A_MOUSE Lanosterol 14-alpha demethylase OS=Mus musculus GN=Cyp51a1 PE=2 SV=1	1	3	3	3	3	0	3	0	3	0	10.9	10.9	10.9	56.775	503	503	0	10.878	64258	61784	61164	60687	8	8	64258	61784	0	0	61164	60687	0	0	8	8	0	0	10.9	0	86715000	86715000
Pip4k2a	-0.0551864	NA	-0.0937907	sp|O70172|PI42A_MOUSE;tr|F6RJE8|F6RJE8_MOUSE;sp|Q80XI4|PI42B_MOUSE	sp|O70172|PI42A_MOUSE;tr|F6RJE8|F6RJE8_MOUSE	4;3;1	4;3;1	4;3;1	>sp|O70172|PI42A_MOUSE Phosphatidylinositol 5-phosphate 4-kinase type-2 alpha OS=Mus musculus GN=Pip4k2a PE=1 SV=1;>tr|F6RJE8|F6RJE8_MOUSE Phosphatidylinositol 5-phosphate 4-kinase type-2 alpha (Fragment) OS=Mus musculus GN=Pip4k2a PE=4 SV=1	3	4	4	4	4	0	4	0	4	0	10.9	10.9	10.9	46.151	405	405;214;416	0	10.206	388140	373210	369450	366580	11	11	388140	373210	0	0	369450	366580	0	0	11	11	0	0	10.9	0	344340000	344340000
Ap1b1	-0.0546765	NA	-0.0932808	sp|O35643|AP1B1_MOUSE;tr|Q5SVG5|Q5SVG5_MOUSE;tr|Q5SVG4|Q5SVG4_MOUSE	sp|O35643|AP1B1_MOUSE;tr|Q5SVG5|Q5SVG5_MOUSE;tr|Q5SVG4|Q5SVG4_MOUSE	13;12;12	6;5;5	6;5;5	>sp|O35643|AP1B1_MOUSE AP-1 complex subunit beta-1 OS=Mus musculus GN=Ap1b1 PE=2 SV=2;>tr|Q5SVG5|Q5SVG5_MOUSE AP-1 complex subunit beta-1 OS=Mus musculus GN=Ap1b1 PE=1 SV=1;>tr|Q5SVG4|Q5SVG4_MOUSE AP-1 complex subunit beta-1 OS=Mus musculus GN=Ap1b1 PE=1 S	3	13	6	6	13	0	6	0	6	0	24.1	16.3	16.3	103.93	943	943;916;923	0	54.616	348060	334790	331300	328840	18	18	348060	334790	0	0	331300	328840	0	0	18	18	0	0	24.1	0	275830000	275830000
Tor1aip1	-0.196315	0.133623	-0.0896354	tr|E9PWW2|E9PWW2_MOUSE;tr|F6YC07|F6YC07_MOUSE;sp|Q921T2|TOIP1_MOUSE	tr|E9PWW2|E9PWW2_MOUSE;tr|F6YC07|F6YC07_MOUSE;sp|Q921T2|TOIP1_MOUSE	3;3;3	3;3;3	3;3;3	>tr|E9PWW2|E9PWW2_MOUSE Torsin-1A-interacting protein 1 OS=Mus musculus GN=Tor1aip1 PE=4 SV=1;>tr|F6YC07|F6YC07_MOUSE Torsin-1A-interacting protein 1 (Fragment) OS=Mus musculus GN=Tor1aip1 PE=1 SV=1;>sp|Q921T2|TOIP1_MOUSE Torsin-1A-interacting protein 1 OS	3	3	3	3	2	2	2	2	2	2	11.8	11.8	11.8	44.042	391	391;469;595	0	13.392	61106	58925	58168	57868	10	10	46068	40168	15038	18757	43725	39695	14443	18173	8	8	2	2	8.2	8.4	89258000	70848000
H2afj;Hist1h2ah;Hist1h2ak;Hist1h2af;Hist3h2a;Hist1h2ab;H2afx	NA	-0.236394	-0.0884022	sp|Q8R1M2|H2AJ_MOUSE;sp|Q8CGP6|H2A1H_MOUSE;sp|Q8CGP7|H2A1K_MOUSE;sp|Q8CGP5|H2A1F_MOUSE;sp|Q8BFU2|H2A3_MOUSE;sp|P22752|H2A1_MOUSE;sp|P27661|H2AX_MOUSE	sp|Q8R1M2|H2AJ_MOUSE;sp|Q8CGP6|H2A1H_MOUSE;sp|Q8CGP7|H2A1K_MOUSE;sp|Q8CGP5|H2A1F_MOUSE;sp|Q8BFU2|H2A3_MOUSE;sp|P22752|H2A1_MOUSE;sp|P27661|H2AX_MOUSE	6;5;5;5;5;5;4	1;1;1;1;1;1;1	1;1;1;1;1;1;1	>sp|Q8R1M2|H2AJ_MOUSE Histone H2A.J OS=Mus musculus GN=H2afj PE=1 SV=1;>sp|Q8CGP6|H2A1H_MOUSE Histone H2A type 1-H OS=Mus musculus GN=Hist1h2ah PE=1 SV=3;>sp|Q8CGP7|H2A1K_MOUSE Histone H2A type 1-K OS=Mus musculus GN=Hist1h2ak PE=1 SV=3;>sp|Q8CGP5|H2A1F_MO	7	6	1	1	0	6	0	1	0	1	60.5	22.5	22.5	14.045	129	129;128;130;130;130;130;143	0	9.4573	3137.6	3028.2	2986.8	2973.7	2	2	0	0	3137.6	3028.2	0	0	2986.8	2973.7	0	0	2	2	0	60.5	44529000	0
Acp6	-0.0478259	NA	-0.0864302	sp|Q8BP40|PPA6_MOUSE	sp|Q8BP40|PPA6_MOUSE	3	3	3	>sp|Q8BP40|PPA6_MOUSE Lysophosphatidic acid phosphatase type 6 OS=Mus musculus GN=Acp6 PE=2 SV=1	1	3	3	3	3	0	3	0	3	0	12.2	12.2	12.2	47.624	418	418	0	6.7879	91751	88673	87347	87072	7	7	91751	88673	0	0	87347	87072	0	0	7	7	0	0	12.2	0	72252000	72252000
Ptplb	-0.0889063	-0.147716	-0.0859099	sp|Q9D3B1|HACD2_MOUSE	sp|Q9D3B1|HACD2_MOUSE	2	2	2	>sp|Q9D3B1|HACD2_MOUSE Very-long-chain (3R)-3-hydroxyacyl-CoA dehydratase 2 OS=Mus musculus GN=Ptplb PE=2 SV=1	1	2	2	2	1	2	1	2	1	2	3.9	3.9	3.9	28.402	254	254	0	5.2931	158440	153180	150840	150410	6	6	108440	101860	50004	51320	103140	100190	47694	50220	2	2	4	4	3.5	3.9	215120000	169950000
Rab8a	-0.150866	0.154108	-0.0855842	sp|P55258|RAB8A_MOUSE	sp|P55258|RAB8A_MOUSE	12	8	8	>sp|P55258|RAB8A_MOUSE Ras-related protein Rab-8A OS=Mus musculus GN=Rab8a PE=1 SV=2	1	12	8	8	12	9	8	6	8	6	56	40.1	40.1	23.668	207	207	0	63.642	5251600	5078400	4999600	4986500	80	80	4285900	3856600	965740	1221800	4071600	3803500	928030	1183000	47	47	33	33	56	40.1	5893900000	5024400000
BC017158;	-0.0466011	NA	-0.0852054	tr|D6RDS0|D6RDS0_MOUSE;sp|Q91W34|RUS1_MOUSE	tr|D6RDS0|D6RDS0_MOUSE;sp|Q91W34|RUS1_MOUSE	1;1	1;1	1;1	>tr|D6RDS0|D6RDS0_MOUSE Protein BC017158 OS=Mus musculus GN=BC017158 PE=4 SV=1;>sp|Q91W34|RUS1_MOUSE RUS1 family protein C16orf58 homolog OS=Mus musculus PE=2 SV=1	2	1	1	1	1	0	1	0	1	0	3.2	3.2	3.2	36.861	347	347;466	0	2.8902	36087	34906	34356	34274	2	2	36087	34906	0	0	34356	34274	0	0	2	2	0	0	3.2	0	22516000	22516000
Rac2	-0.166081	-0.000500475	-0.0843538	sp|Q05144|RAC2_MOUSE	sp|Q05144|RAC2_MOUSE	11	5	5	>sp|Q05144|RAC2_MOUSE Ras-related C3 botulinum toxin substrate 2 OS=Mus musculus GN=Rac2 PE=2 SV=1	1	11	5	5	10	10	4	5	4	5	64.6	34.4	34.4	21.441	192	192	0	36.028	2575000	2492200	2451500	2447000	33	33	1764500	1571100	810470	921160	1675800	1550500	775700	896540	16	16	17	17	64.1	55.7	3481000000	2222800000
Mecp2	-0.0452808	NA	-0.0838851	sp|Q9Z2D6|MECP2_MOUSE	sp|Q9Z2D6|MECP2_MOUSE	1	1	1	>sp|Q9Z2D6|MECP2_MOUSE Methyl-CpG-binding protein 2 OS=Mus musculus GN=Mecp2 PE=1 SV=1	1	1	1	1	1	0	1	0	1	0	2.3	2.3	2.3	52.307	484	484	0.0019324	2.0548	172420	166930	164150	163900	3	3	172420	166930	0	0	164150	163900	0	0	3	3	0	0	2.3	0	146690000	146690000
Tspo	-0.0423783	NA	-0.0809825	sp|P50637|TSPO_MOUSE	sp|P50637|TSPO_MOUSE	4	4	4	>sp|P50637|TSPO_MOUSE Translocator protein OS=Mus musculus GN=Tspo PE=1 SV=1	1	4	4	4	4	0	4	0	4	0	38.5	38.5	38.5	18.841	169	169	0	27.72	1110700	1077500	1057500	1057800	28	28	1110700	1077500	0	0	1057500	1057800	0	0	28	28	0	0	38.5	0	830220000	830220000
Clptm1l	-0.0418706	NA	-0.0804748	sp|Q8BXA5|CLP1L_MOUSE	sp|Q8BXA5|CLP1L_MOUSE	1	1	1	>sp|Q8BXA5|CLP1L_MOUSE Cleft lip and palate transmembrane protein 1-like protein OS=Mus musculus GN=Clptm1l PE=2 SV=1	1	1	1	1	1	0	1	0	1	0	3	3	3	62.183	539	539	0.0018868	1.8265	15364	14910	14628	14637	1	1	15364	14910	0	0	14628	14637	0	0	1	1	0	0	3	0	14684000	14684000
Alb	NA	-0.227698	-0.0797059	sp|P07724|ALBU_MOUSE	sp|P07724|ALBU_MOUSE	3	2	2	>sp|P07724|ALBU_MOUSE Serum albumin OS=Mus musculus GN=Alb PE=1 SV=3	1	3	2	2	1	3	0	2	0	2	5.8	5.8	5.8	68.692	608	608	0	3.6081	90589	87959	86253	86348	4	4	0	0	90589	87959	0	0	86253	86348	0	0	4	4	2.3	5.8	1127400000	0
Nfam1	-0.0410719	NA	-0.0796762	sp|Q8R4V1|NFAM1_MOUSE	sp|Q8R4V1|NFAM1_MOUSE	3	3	3	>sp|Q8R4V1|NFAM1_MOUSE NFAT activation molecule 1 OS=Mus musculus GN=Nfam1 PE=1 SV=1	1	3	3	3	3	0	3	0	3	0	14.4	14.4	14.4	29.987	264	264	0	11.414	781050	758390	743670	744500	11	11	781050	758390	0	0	743670	744500	0	0	11	11	0	0	14.4	0	1057800000	1057800000
Ehbp1l1	-0.0408434	NA	-0.0794477	tr|G5E8Y6|G5E8Y6_MOUSE;sp|Q99MS7|EH1L1_MOUSE;tr|E9QP49|E9QP49_MOUSE	tr|G5E8Y6|G5E8Y6_MOUSE;sp|Q99MS7|EH1L1_MOUSE;tr|E9QP49|E9QP49_MOUSE	2;2;2	2;2;2	2;2;2	>tr|G5E8Y6|G5E8Y6_MOUSE EH domain-binding protein 1-like protein 1 OS=Mus musculus GN=Ehbp1l1 PE=1 SV=1;>sp|Q99MS7|EH1L1_MOUSE EH domain-binding protein 1-like protein 1 OS=Mus musculus GN=Ehbp1l1 PE=1 SV=1;>tr|E9QP49|E9QP49_MOUSE EH domain-binding protein	3	2	2	2	2	0	2	0	2	0	5.2	5.2	5.2	85.461	774	774;1716;1718	0	3.3155	45498	44185	43320	43375	7	7	45498	44185	0	0	43320	43375	0	0	7	7	0	0	5.2	0	65538000	65538000
Pnpla7	-0.0399509	NA	-0.0785552	sp|A2AJ88|PLPL7_MOUSE;tr|B0R010|B0R010_MOUSE	sp|A2AJ88|PLPL7_MOUSE;tr|B0R010|B0R010_MOUSE	2;1	2;1	2;1	>sp|A2AJ88|PLPL7_MOUSE Patatin-like phospholipase domain-containing protein 7 OS=Mus musculus GN=Pnpla7 PE=1 SV=1;>tr|B0R010|B0R010_MOUSE Patatin-like phospholipase domain-containing protein 7 (Fragment) OS=Mus musculus GN=Pnpla7 PE=4 SV=1	2	2	2	2	2	0	2	0	2	0	3.5	3.5	3.5	150.49	1352	1352;179	0.0019268	2.0323	20384	19808	19409	19444	3	3	20384	19808	0	0	19409	19444	0	0	3	3	0	0	3.5	0	9910500	9910500
Itgb5	-0.0489364	-0.0933652	-0.0774109	sp|O70309|ITB5_MOUSE;tr|Q6PE70|Q6PE70_MOUSE;tr|G5E8F8|G5E8F8_MOUSE	sp|O70309|ITB5_MOUSE;tr|Q6PE70|Q6PE70_MOUSE;tr|G5E8F8|G5E8F8_MOUSE	9;9;8	9;9;8	9;9;8	>sp|O70309|ITB5_MOUSE Integrin beta-5 OS=Mus musculus GN=Itgb5 PE=1 SV=2;>tr|Q6PE70|Q6PE70_MOUSE Integrin beta OS=Mus musculus GN=Itgb5 PE=2 SV=1;>tr|G5E8F8|G5E8F8_MOUSE Integrin beta OS=Mus musculus GN=Itgb5 PE=3 SV=1	3	9	9	9	9	4	9	4	9	4	16.9	16.9	16.9	87.908	798	798;799;816	0	42.437	1659000	1613400	1579600	1583700	43	43	1545600	1492600	113360	120810	1471400	1465700	108250	117970	37	37	6	6	16.9	6.6	5467200000	5390600000
Dock7	-0.0370253	NA	-0.0756296	tr|E9PX48|E9PX48_MOUSE;tr|A2A9M5|A2A9M5_MOUSE;sp|Q8R1A4|DOCK7_MOUSE	tr|E9PX48|E9PX48_MOUSE;tr|A2A9M5|A2A9M5_MOUSE;sp|Q8R1A4|DOCK7_MOUSE	1;1;1	1;1;1	1;1;1	>tr|E9PX48|E9PX48_MOUSE Dedicator of cytokinesis protein 7 OS=Mus musculus GN=Dock7 PE=1 SV=1;>tr|A2A9M5|A2A9M5_MOUSE Dedicator of cytokinesis protein 7 OS=Mus musculus GN=Dock7 PE=1 SV=1;>sp|Q8R1A4|DOCK7_MOUSE Dedicator of cytokinesis protein 7 OS=Mus mus	3	1	1	1	1	0	1	0	1	0	0.9	0.9	0.9	238.09	2098	2098;2128;2130	0.0061674	1.1727	6304	6138.3	6002.7	6024.8	2	2	6304	6138.3	0	0	6002.7	6024.8	0	0	2	2	0	0	0.9	0	27764000	27764000
Evi2b	-0.0414746	-0.0800787	-0.0753788	sp|Q8VD58|EVI2B_MOUSE	sp|Q8VD58|EVI2B_MOUSE	3	3	3	>sp|Q8VD58|EVI2B_MOUSE Protein EVI2B OS=Mus musculus GN=Evi2b PE=1 SV=1	1	3	3	3	3	1	3	1	3	1	8.6	8.6	8.6	47.993	444	444	0	14.445	1485700	1446900	1414700	1420100	16	16	1441100	1398900	44615	47987	1372100	1373300	42619	46839	14	14	2	2	8.6	2.5	1560500000	1523900000
Stx18	-0.0351041	NA	-0.0737084	tr|D3YY98|D3YY98_MOUSE;sp|Q8VDS8|STX18_MOUSE	tr|D3YY98|D3YY98_MOUSE;sp|Q8VDS8|STX18_MOUSE	1;1	1;1	1;1	>tr|D3YY98|D3YY98_MOUSE Syntaxin-18 (Fragment) OS=Mus musculus GN=Stx18 PE=4 SV=1;>sp|Q8VDS8|STX18_MOUSE Syntaxin-18 OS=Mus musculus GN=Stx18 PE=2 SV=2	2	1	1	1	1	0	1	0	1	0	9.1	9.1	9.1	28.553	252	252;334	0.0018709	1.752	8904.5	8682	8479.3	8520.8	1	1	8904.5	8682	0	0	8479.3	8520.8	0	0	1	1	0	0	9.1	0	5406800	5406800
D17Wsu104e	-0.150411	0.0356511	-0.0735959	sp|Q9CPT4|CS010_MOUSE	sp|Q9CPT4|CS010_MOUSE	2	2	2	>sp|Q9CPT4|CS010_MOUSE UPF0556 protein C19orf10 homolog OS=Mus musculus GN=D17Wsu104e PE=2 SV=1	1	2	2	2	1	1	1	1	1	1	12	12	12	17.982	166	166	0	3.9587	77796	75858	74082	74449	2	2	55816	50241	21981	25617	53025	49548	21057	24901	1	1	1	1	5.4	6.6	33165000	0
Rab5b	-0.0716572	-0.105114	-0.0717944	sp|P61021|RAB5B_MOUSE	sp|P61021|RAB5B_MOUSE	9	6	5	>sp|P61021|RAB5B_MOUSE Ras-related protein Rab-5B OS=Mus musculus GN=Rab5b PE=1 SV=1	1	9	6	5	9	8	6	5	5	4	51.2	36.3	33	23.707	215	215	0	38.542	1532100	1495800	1459000	1467900	45	45	1162400	1105000	369680	390780	1106000	1086100	352940	381790	25	25	20	20	51.2	45.6	2823600000	2352000000
Csnk1g3	-0.0322073	NA	-0.0708116	sp|Q8C4X2|KC1G3_MOUSE;sp|Q8BVP5|KC1G2_MOUSE;tr|Q6P2B2|Q6P2B2_MOUSE;tr|Q99K78|Q99K78_MOUSE;sp|Q8BTH8|KC1G1_MOUSE	sp|Q8C4X2|KC1G3_MOUSE	3;1;1;1;1	3;1;1;1;1	3;1;1;1;1	>sp|Q8C4X2|KC1G3_MOUSE Casein kinase I isoform gamma-3 OS=Mus musculus GN=Csnk1g3 PE=1 SV=2	5	3	3	3	3	0	3	0	3	0	10.1	10.1	10.1	48.937	424	424;415;430;442;459	0	5.2022	196720	192190	187330	188600	5	5	196720	192190	0	0	187330	188600	0	0	5	5	0	0	10.1	0	67139000	67139000
Ldha	-0.514011	0.106064	-0.0704561	tr|D3Z736|D3Z736_MOUSE;tr|D3YZQ9|D3YZQ9_MOUSE;sp|P06151|LDHA_MOUSE;tr|G5E8N5|G5E8N5_MOUSE	tr|D3Z736|D3Z736_MOUSE;tr|D3YZQ9|D3YZQ9_MOUSE;sp|P06151|LDHA_MOUSE;tr|G5E8N5|G5E8N5_MOUSE	2;2;2;2	2;2;2;2	2;2;2;2	>tr|D3Z736|D3Z736_MOUSE L-lactate dehydrogenase OS=Mus musculus GN=Ldha PE=1 SV=1;>tr|D3YZQ9|D3YZQ9_MOUSE L-lactate dehydrogenase (Fragment) OS=Mus musculus GN=Ldha PE=1 SV=1;>sp|P06151|LDHA_MOUSE L-lactate dehydrogenase A chain OS=Mus musculus GN=Ldha PE=	4	2	2	2	1	1	1	1	1	1	10.5	10.5	10.5	26.035	237	237;273;332;361	0	8.9459	45377	44343	43213	43514	4	4	21341	14930	24036	29413	20145	14991	23068	28523	3	3	1	1	7.2	3.4	26187000	19095000
Rdx	-0.0148744	-0.246037	-0.0701116	sp|P26043|RADI_MOUSE;tr|Q7TSG6|Q7TSG6_MOUSE	sp|P26043|RADI_MOUSE;tr|Q7TSG6|Q7TSG6_MOUSE	16;14	3;2	3;2	>sp|P26043|RADI_MOUSE Radixin OS=Mus musculus GN=Rdx PE=1 SV=3;>tr|Q7TSG6|Q7TSG6_MOUSE Radixin OS=Mus musculus GN=Rdx PE=1 SV=1	2	16	3	3	14	12	1	2	1	2	24.9	7	7	68.542	583	583;389	0	9.6048	96260	94089	91671	92329	9	9	59986	59313	36274	34776	57146	58164	34524	34164	7	7	2	2	20.8	20.4	46300000	33671000
Tmx2	-0.0305109	NA	-0.0691151	tr|D3YYX0|D3YYX0_MOUSE;tr|D3Z2J6|D3Z2J6_MOUSE;sp|Q9D710|TMX2_MOUSE	tr|D3YYX0|D3YYX0_MOUSE;tr|D3Z2J6|D3Z2J6_MOUSE;sp|Q9D710|TMX2_MOUSE	1;1;1	1;1;1	1;1;1	>tr|D3YYX0|D3YYX0_MOUSE Thioredoxin-related transmembrane protein 2 (Fragment) OS=Mus musculus GN=Tmx2 PE=4 SV=1;>tr|D3Z2J6|D3Z2J6_MOUSE Thioredoxin-related transmembrane protein 2 OS=Mus musculus GN=Tmx2 PE=4 SV=1;>sp|Q9D710|TMX2_MOUSE Thioredoxin-related	3	1	1	1	1	0	1	0	1	0	18.8	18.8	18.8	9.0749	80	80;257;295	0	3.196	1970	1926.9	1876.1	1890.7	1	1	1970	1926.9	0	0	1876.1	1890.7	0	0	1	1	0	0	18.8	0	0	0
Gnai2;Gnai1	-0.072389	-0.0343132	-0.0689172	sp|P08752|GNAI2_MOUSE;sp|B2RSH2|GNAI1_MOUSE	sp|P08752|GNAI2_MOUSE;sp|B2RSH2|GNAI1_MOUSE	24;12	24;12	14;2	>sp|P08752|GNAI2_MOUSE Guanine nucleotide-binding protein G(i) subunit alpha-2 OS=Mus musculus GN=Gnai2 PE=1 SV=5;>sp|B2RSH2|GNAI1_MOUSE Guanine nucleotide-binding protein G(i) subunit alpha-1 OS=Mus musculus GN=Gnai1 PE=2 SV=1	2	24	24	14	24	20	24	20	14	12	70.4	70.4	50.4	40.489	355	355;354	0	323.31	31365000	30683000	29870000	30108000	844	844	25851000	24562000	5514000	6121900	24597000	24143000	5273000	5965400	557	557	287	287	70.4	69	113250000000	99187000000
Chmp6	-0.0294619	NA	-0.0680661	sp|P0C0A3|CHMP6_MOUSE	sp|P0C0A3|CHMP6_MOUSE	1	1	1	>sp|P0C0A3|CHMP6_MOUSE Charged multivesicular body protein 6 OS=Mus musculus GN=Chmp6 PE=2 SV=2	1	1	1	1	1	0	1	0	1	0	11.5	11.5	11.5	23.415	200	200	0	3.6166	11811	11561	11249	11344	1	1	11811	11561	0	0	11249	11344	0	0	1	1	0	0	11.5	0	0	0
Hax1	-0.0294583	NA	-0.0680625	sp|O35387|HAX1_MOUSE	sp|O35387|HAX1_MOUSE	2	2	2	>sp|O35387|HAX1_MOUSE HCLS1-associated protein X-1 OS=Mus musculus GN=Hax1 PE=1 SV=1	1	2	2	2	2	0	2	0	2	0	11.1	11.1	11.1	31.654	280	280	0	3.7064	21593	21136	20564	20739	5	5	21593	21136	0	0	20564	20739	0	0	5	5	0	0	11.1	0	46965000	46965000
Arf1;Arf3;Arf2	-0.143073	0.00576339	-0.0653552	sp|P84078|ARF1_MOUSE;sp|P61205|ARF3_MOUSE;sp|Q8BSL7|ARF2_MOUSE;tr|D3YV25|D3YV25_MOUSE;tr|E9Q2C2|E9Q2C2_MOUSE;tr|A2A6T9|A2A6T9_MOUSE	sp|P84078|ARF1_MOUSE;sp|P61205|ARF3_MOUSE;sp|Q8BSL7|ARF2_MOUSE	7;7;5;1;1;1	7;7;5;1;1;1	4;4;3;0;0;1	>sp|P84078|ARF1_MOUSE ADP-ribosylation factor 1 OS=Mus musculus GN=Arf1 PE=1 SV=2;>sp|P61205|ARF3_MOUSE ADP-ribosylation factor 3 OS=Mus musculus GN=Arf3 PE=2 SV=2;>sp|Q8BSL7|ARF2_MOUSE ADP-ribosylation factor 2 OS=Mus musculus GN=Arf2 PE=1 SV=2	6	7	7	4	6	5	6	5	3	2	39.2	39.2	21.5	20.697	181	181;181;181;49;64;101	0	24.869	1216000	1192500	1158100	1170000	38	38	825880	747180	390120	445330	784710	736640	373440	433330	17	17	21	21	31.5	34.8	1528800000	890610000
Myh14	0.172332	-0.254494	-0.0640533	tr|K3W4R2|K3W4R2_MOUSE;sp|Q6URW6|MYH14_MOUSE	tr|K3W4R2|K3W4R2_MOUSE;sp|Q6URW6|MYH14_MOUSE	3;3	2;2	2;2	>tr|K3W4R2|K3W4R2_MOUSE Myosin-14 OS=Mus musculus GN=Myh14 PE=4 SV=1;>sp|Q6URW6|MYH14_MOUSE Myosin-14 OS=Mus musculus GN=Myh14 PE=1 SV=1	2	3	2	2	2	2	1	2	1	2	1.8	1	1	228.56	2000	2000;2000	0.0019417	2.1501	187090	183640	178200	180160	4	4	30807	34682	156290	148960	29475	33771	148720	146390	1	1	3	3	1.4	1	133120000	39896000
Twf2	NA	-0.211822	-0.06383	tr|A0A087WRG4|A0A087WRG4_MOUSE	tr|A0A087WRG4|A0A087WRG4_MOUSE	1	1	1	>tr|A0A087WRG4|A0A087WRG4_MOUSE Twinfilin-2 OS=Mus musculus GN=Twf2 PE=4 SV=1	1	1	1	1	0	1	0	1	0	1	9.9	9.9	9.9	7.4046	71	71	0.0069144	0.97368	74419	73058	70881	71673	1	1	0	0	74419	73058	0	0	70881	71673	0	0	1	1	0	9.9	121240000	0
Tuba1c;Tuba1b;Tuba1a;Tuba4a;Tuba8	-0.0529685	-0.18133	-0.0632948	sp|P68373|TBA1C_MOUSE;sp|P05213|TBA1B_MOUSE;sp|P68369|TBA1A_MOUSE;sp|P68368|TBA4A_MOUSE;sp|Q9JJZ2|TBA8_MOUSE;sp|P05214|TBA3_MOUSE	sp|P68373|TBA1C_MOUSE;sp|P05213|TBA1B_MOUSE;sp|P68369|TBA1A_MOUSE;sp|P68368|TBA4A_MOUSE;sp|Q9JJZ2|TBA8_MOUSE	4;4;3;2;2;1	4;4;3;2;2;1	4;4;3;2;2;1	>sp|P68373|TBA1C_MOUSE Tubulin alpha-1C chain OS=Mus musculus GN=Tuba1c PE=1 SV=1;>sp|P05213|TBA1B_MOUSE Tubulin alpha-1B chain OS=Mus musculus GN=Tuba1b PE=1 SV=2;>sp|P68369|TBA1A_MOUSE Tubulin alpha-1A chain OS=Mus musculus GN=Tuba1a PE=1 SV=1;>sp|P68368	6	4	4	4	2	4	2	4	2	4	11.6	11.6	11.6	49.909	449	449;451;451;448;449;450	0	21.414	434610	426820	413950	418720	19	19	225760	217410	208850	209410	214900	213530	199050	205190	9	9	10	10	6.5	11.6	329940000	196060000
Ccdc47	-0.0244098	NA	-0.0630141	sp|Q9D024|CCD47_MOUSE;tr|F7C265|F7C265_MOUSE;tr|B1AR93|B1AR93_MOUSE	sp|Q9D024|CCD47_MOUSE;tr|F7C265|F7C265_MOUSE	3;2;1	3;2;1	3;2;1	>sp|Q9D024|CCD47_MOUSE Coiled-coil domain-containing protein 47 OS=Mus musculus GN=Ccdc47 PE=2 SV=2;>tr|F7C265|F7C265_MOUSE Coiled-coil domain-containing protein 47 (Fragment) OS=Mus musculus GN=Ccdc47 PE=4 SV=1	3	3	3	3	3	0	3	0	3	0	12	12	12	55.843	483	483;224;138	0	11.162	112220	110230	106890	108130	5	5	112220	110230	0	0	106890	108130	0	0	5	5	0	0	12	0	25100000	25100000
Tlr6;Tlr1	-0.0237587	NA	-0.0623629	sp|Q9EPW9|TLR6_MOUSE;sp|Q9EPQ1|TLR1_MOUSE;tr|Q3UV88|Q3UV88_MOUSE	sp|Q9EPW9|TLR6_MOUSE;sp|Q9EPQ1|TLR1_MOUSE;tr|Q3UV88|Q3UV88_MOUSE	1;1;1	1;1;1	1;1;1	>sp|Q9EPW9|TLR6_MOUSE Toll-like receptor 6 OS=Mus musculus GN=Tlr6 PE=1 SV=2;>sp|Q9EPQ1|TLR1_MOUSE Toll-like receptor 1 OS=Mus musculus GN=Tlr1 PE=1 SV=1;>tr|Q3UV88|Q3UV88_MOUSE Toll-like receptor OS=Mus musculus GN=Tlr6 PE=2 SV=1	3	1	1	1	1	0	1	0	1	0	1.5	1.5	1.5	91.115	795	795;795;806	0	2.6125	17178	16881	16362	16560	2	2	17178	16881	0	0	16362	16560	0	0	2	2	0	0	1.5	0	24761000	24761000
Aldoa;Aldoart2;Aldoart1	-0.0353062	-0.132649	-0.061085	sp|P05064|ALDOA_MOUSE;tr|A6ZI44|A6ZI44_MOUSE;tr|D3YWI1|D3YWI1_MOUSE;tr|D3Z510|D3Z510_MOUSE;tr|D3YV98|D3YV98_MOUSE;tr|A6ZI47|A6ZI47_MOUSE;tr|Q9CPQ9|Q9CPQ9_MOUSE;tr|A6ZI46|A6ZI46_MOUSE	sp|P05064|ALDOA_MOUSE;tr|A6ZI44|A6ZI44_MOUSE;tr|D3YWI1|D3YWI1_MOUSE;tr|D3Z510|D3Z510_MOUSE;tr|D3YV98|D3YV98_MOUSE;tr|A6ZI47|A6ZI47_MOUSE;tr|Q9CPQ9|Q9CPQ9_MOUSE;tr|A6ZI46|A6ZI46_MOUSE	7;7;6;5;5;4;4;4	7;7;6;5;5;4;4;4	7;7;6;5;5;4;4;4	>sp|P05064|ALDOA_MOUSE Fructose-bisphosphate aldolase A OS=Mus musculus GN=Aldoa PE=1 SV=2;>tr|A6ZI44|A6ZI44_MOUSE Fructose-bisphosphate aldolase OS=Mus musculus GN=Aldoa PE=2 SV=1;>tr|D3YWI1|D3YWI1_MOUSE Fructose-bisphosphate aldolase (Fragment) OS=Mus mu	8	7	7	7	4	4	4	4	4	4	24.5	24.5	24.5	39.355	364	364;418;237;131;193;364;364;419	0	20.901	616980	606850	587680	595280	10	10	530570	517240	86406	89611	505240	507640	82441	87639	6	6	4	4	13.5	16.5	351440000	332960000
Man2b1	-0.0176519	-0.208862	-0.0604261	sp|O09159|MA2B1_MOUSE	sp|O09159|MA2B1_MOUSE	6	6	6	>sp|O09159|MA2B1_MOUSE Lysosomal alpha-mannosidase OS=Mus musculus GN=Man2b1 PE=2 SV=4	1	6	6	6	1	6	1	6	1	6	8.1	8.1	8.1	114.65	1013	1013	0	14.766	383860	377730	365630	370520	13	13	40317	39788	343540	337950	38406	39022	327230	331500	3	3	10	10	2.5	8.1	209350000	9778100
Hnrnpm	NA	-0.206615	-0.0586232	tr|B8JK33|B8JK33_MOUSE;tr|B8JK32|B8JK32_MOUSE;sp|Q9D0E1|HNRPM_MOUSE	tr|B8JK33|B8JK33_MOUSE;tr|B8JK32|B8JK32_MOUSE;sp|Q9D0E1|HNRPM_MOUSE	3;3;3	3;3;3	3;3;3	>tr|B8JK33|B8JK33_MOUSE Heterogeneous nuclear ribonucleoprotein M OS=Mus musculus GN=Hnrnpm PE=1 SV=1;>tr|B8JK32|B8JK32_MOUSE Heterogeneous nuclear ribonucleoprotein M OS=Mus musculus GN=Hnrnpm PE=1 SV=1;>sp|Q9D0E1|HNRPM_MOUSE Heterogeneous nuclear ribonuc	3	3	3	3	0	3	0	3	0	3	5.6	5.6	5.6	68.161	640	640;679;729	0	8.3015	142480	140380	135720	137690	5	5	0	0	142480	140380	0	0	135720	137690	0	0	5	5	0	5.6	50409000	0
Ap2a1	-0.0194696	NA	-0.0580739	sp|P17426|AP2A1_MOUSE;tr|F6TPX8|F6TPX8_MOUSE;tr|E9PWD0|E9PWD0_MOUSE;tr|F6VSP9|F6VSP9_MOUSE	sp|P17426|AP2A1_MOUSE	11;3;1;1	3;3;0;0	3;3;0;0	>sp|P17426|AP2A1_MOUSE AP-2 complex subunit alpha-1 OS=Mus musculus GN=Ap2a1 PE=1 SV=1	4	11	3	3	11	0	3	0	3	0	16.4	7.2	7.2	107.66	977	977;317;38;57	0	14.298	52772	52014	50269	51016	4	4	52772	52014	0	0	50269	51016	0	0	4	4	0	0	16.4	0	34009000	34009000
Slc8a1	-0.0193839	NA	-0.0579882	tr|Q68FL0|Q68FL0_MOUSE;tr|G5E8Y0|G5E8Y0_MOUSE;tr|G3X9J1|G3X9J1_MOUSE;sp|P70414|NAC1_MOUSE	tr|Q68FL0|Q68FL0_MOUSE;tr|G5E8Y0|G5E8Y0_MOUSE;tr|G3X9J1|G3X9J1_MOUSE;sp|P70414|NAC1_MOUSE	1;1;1;1	1;1;1;1	1;1;1;1	>tr|Q68FL0|Q68FL0_MOUSE Slc8a1 protein OS=Mus musculus GN=Slc8a1 PE=2 SV=1;>tr|G5E8Y0|G5E8Y0_MOUSE Sodium/calcium exchanger 1 OS=Mus musculus GN=Slc8a1 PE=4 SV=2;>tr|G3X9J1|G3X9J1_MOUSE Sodium/calcium exchanger 1 OS=Mus musculus GN=Slc8a1 PE=4 SV=1;>sp|P70	4	1	1	1	1	0	1	0	1	0	2.4	2.4	2.4	106.66	958	958;970;970;970	0	9.4853	25026	24668	23839	24194	3	3	25026	24668	0	0	23839	24194	0	0	3	3	0	0	2.4	0	13971000	13971000
Anxa2	-0.16229	0.338289	-0.0565077	sp|P07356|ANXA2_MOUSE;tr|B0V2N5|B0V2N5_MOUSE;tr|B0V2N7|B0V2N7_MOUSE;tr|B0V2N8|B0V2N8_MOUSE;REV__tr|F6WNG1|F6WNG1_MOUSE;REV__sp|Q8BND4|DX26B_MOUSE	sp|P07356|ANXA2_MOUSE;tr|B0V2N5|B0V2N5_MOUSE;tr|B0V2N7|B0V2N7_MOUSE;tr|B0V2N8|B0V2N8_MOUSE	30;19;18;16;1;1	30;19;18;16;1;1	30;19;18;16;1;1	>sp|P07356|ANXA2_MOUSE Annexin A2 OS=Mus musculus GN=Anxa2 PE=1 SV=2;>tr|B0V2N5|B0V2N5_MOUSE Annexin (Fragment) OS=Mus musculus GN=Anxa2 PE=1 SV=1;>tr|B0V2N7|B0V2N7_MOUSE Annexin (Fragment) OS=Mus musculus GN=Anxa2 PE=1 SV=1;>tr|B0V2N8|B0V2N8_MOUSE Annexin	6	30	30	30	29	24	29	24	29	24	77.6	77.6	77.6	38.676	339	339;272;196;176;638;861	0	321.93	17904000	17666000	17055000	17326000	350	350	14814000	13225000	3089700	4441200	14070000	13049000	2985000	4276700	207	207	143	143	77.3	72	40842000000	34520000000
Pgam1	NA	-0.204015	-0.0560226	sp|Q9DBJ1|PGAM1_MOUSE	sp|Q9DBJ1|PGAM1_MOUSE	1	1	1	>sp|Q9DBJ1|PGAM1_MOUSE Phosphoglycerate mutase 1 OS=Mus musculus GN=Pgam1 PE=1 SV=3	1	1	1	1	0	1	0	1	0	1	7.1	7.1	7.1	28.832	254	254	0	3.2309	1867.1	1842.9	1778.6	1807.4	1	1	0	0	1867.1	1842.9	0	0	1778.6	1807.4	0	0	1	1	0	7.1	3640400	0
Cdk18	-0.0176386	-0.198964	-0.0553267	sp|Q04899|CDK18_MOUSE;tr|D3Z2T9|D3Z2T9_MOUSE;tr|E9Q9E4|E9Q9E4_MOUSE;tr|E9PZX7|E9PZX7_MOUSE;sp|P49615|CDK5_MOUSE;sp|P11440|CDK1_MOUSE;sp|Q80YP0|CDK3_MOUSE;sp|P30285|CDK4_MOUSE;sp|Q64261|CDK6_MOUSE;sp|P97377|CDK2_MOUSE;sp|Q99J95|CDK9_MOUSE;sp|Q3V3A1|CDK15_MOUSE;tr|E3W997|E3W997_MOUSE;tr|E9PVC7|E9PVC7_MOUSE;sp|O35495|CDK14_MOUSE;sp|Q04735|CDK16_MOUSE;sp|Q8K0D0|CDK17_MOUSE;sp|Q14AX6|CDK12_MOUSE;sp|Q6…	sp|Q04899|CDK18_MOUSE	3;1;1;1;1;1;1;1;1;1;1;1;1;1;1;1;1;1;1	3;1;1;1;1;1;1;1;1;1;1;1;1;1;1;1;1;1;1	3;1;1;1;1;1;1;1;1;1;1;1;1;1;1;1;1;1;1	>sp|Q04899|CDK18_MOUSE Cyclin-dependent kinase 18 OS=Mus musculus GN=Cdk18 PE=1 SV=1	19	3	3	3	2	3	2	3	2	3	8.9	8.9	8.9	51.847	451	451;200;253;271;292;297;303;303;326;346;372;433;435;451;469;496;523;1484;1511	0	9.6679	1417700	1400000	1350500	1373000	18	18	1174500	1159100	243170	240860	1118900	1136800	231670	236180	13	13	5	5	5.8	8.9	1058300000	956480000
Slc4a2	-0.0149835	NA	-0.0535878	sp|P13808|B3A2_MOUSE	sp|P13808|B3A2_MOUSE	3	3	3	>sp|P13808|B3A2_MOUSE Anion exchange protein 2 OS=Mus musculus GN=Slc4a2 PE=1 SV=1	1	3	3	3	3	0	3	0	3	0	2.1	2.1	2.1	136.81	1237	1237	0.000999	2.5321	514430	508620	490080	498770	7	7	514430	508620	0	0	490080	498770	0	0	7	7	0	0	2.1	0	297390000	297390000
Rplp0	NA	-0.201227	-0.0532346	tr|S4R1N1|S4R1N1_MOUSE;sp|P14869|RLA0_MOUSE	tr|S4R1N1|S4R1N1_MOUSE;sp|P14869|RLA0_MOUSE	1;1	1;1	1;1	>tr|S4R1N1|S4R1N1_MOUSE 60S acidic ribosomal protein P0 (Fragment) OS=Mus musculus GN=Rplp0 PE=3 SV=1;>sp|P14869|RLA0_MOUSE 60S acidic ribosomal protein P0 OS=Mus musculus GN=Rplp0 PE=1 SV=3	2	1	1	1	0	1	0	1	0	1	5.9	5.9	5.9	24.078	221	221;317	0	3.1371	19906	19686	18964	19304	2	2	0	0	19906	19686	0	0	18964	19304	0	0	2	2	0	5.9	34133000	0
Capzb	-0.0531434	0.289169	-0.0530166	tr|A2AMW0|A2AMW0_MOUSE;tr|F7CAZ6|F7CAZ6_MOUSE;sp|P47757|CAPZB_MOUSE;tr|F6YHZ8|F6YHZ8_MOUSE;tr|E9Q5G1|E9Q5G1_MOUSE;sp|F8VQB6|MYO10_MOUSE	tr|A2AMW0|A2AMW0_MOUSE	7;3;3;2;1;1	7;3;3;2;1;1	7;3;3;2;1;1	>tr|A2AMW0|A2AMW0_MOUSE Capping protein (Actin filament) muscle Z-line, beta, isoform CRA_a OS=Mus musculus GN=Capzb PE=1 SV=1	6	7	7	7	6	3	6	3	6	3	29.2	29.2	29.2	29.295	260	260;204;277;188;1316;2062	0	19.461	1054800	1043300	1004900	1023100	35	35	989950	953220	64831	90070	942320	936210	62541	86855	27	27	8	8	26.2	17.7	1244100000	1158400000
Slc33a1	-0.0141982	NA	-0.0528024	sp|Q99J27|ACATN_MOUSE	sp|Q99J27|ACATN_MOUSE	1	1	1	>sp|Q99J27|ACATN_MOUSE Acetyl-coenzyme A transporter 1 OS=Mus musculus GN=Slc33a1 PE=1 SV=1	1	1	1	1	1	0	1	0	1	0	2.4	2.4	2.4	61.075	550	550	0	4.0091	25196	24925	24003	24442	3	3	25196	24925	0	0	24003	24442	0	0	3	3	0	0	2.4	0	32619000	32619000
Polr3b	NA	-0.196876	-0.0488842	sp|P59470|RPC2_MOUSE	sp|P59470|RPC2_MOUSE	1	1	1	>sp|P59470|RPC2_MOUSE DNA-directed RNA polymerase III subunit RPC2 OS=Mus musculus GN=Polr3b PE=2 SV=2	1	1	1	1	0	1	0	1	0	1	0.6	0.6	0.6	127.71	1133	1133	0.0085106	0.89009	89147	88428	84935	86700	1	1	0	0	89147	88428	0	0	84935	86700	0	0	1	1	0	0.6	192170000	0
Glb1	-0.0162112	-0.193137	-0.0488299	sp|P23780|BGAL_MOUSE	sp|P23780|BGAL_MOUSE	4	4	4	>sp|P23780|BGAL_MOUSE Beta-galactosidase OS=Mus musculus GN=Glb1 PE=2 SV=1	1	4	4	4	2	3	2	3	2	3	10.5	10.5	10.5	73.12	647	647	0	13.488	185600	184110	176840	180510	8	8	70869	70009	114730	114100	67512	68657	109320	111850	3	3	5	5	5.6	6.8	130620000	30193000
Stx12	0.0346414	-0.279748	-0.048539	sp|Q9ER00|STX12_MOUSE	sp|Q9ER00|STX12_MOUSE	6	6	6	>sp|Q9ER00|STX12_MOUSE Syntaxin-12 OS=Mus musculus GN=Stx12 PE=1 SV=1	1	6	6	6	4	4	4	4	4	4	33.9	33.9	33.9	31.195	274	274	0	37.697	615740	610920	586650	598970	18	18	394740	403940	221000	206980	376470	395340	210190	203630	12	12	6	6	25.2	17.2	508710000	352400000
Itga5	-0.0260846	0.00604197	-0.0482366	sp|P11688|ITA5_MOUSE	sp|P11688|ITA5_MOUSE	19	19	19	>sp|P11688|ITA5_MOUSE Integrin alpha-5 OS=Mus musculus GN=Itga5 PE=1 SV=3	1	19	19	19	18	5	18	5	18	5	23.6	23.6	23.6	115.04	1053	1053	0	56.29	4763800	4727500	4538800	4635000	74	74	4429700	4346100	334060	381410	4219000	4263800	319780	371130	66	66	8	8	22.9	4.7	4800600000	4650900000
Serpinc1	-0.152977	-0.0999125	-0.0479094	sp|P32261|ANT3_MOUSE	sp|P32261|ANT3_MOUSE	7	3	3	>sp|P32261|ANT3_MOUSE Antithrombin-III OS=Mus musculus GN=Serpinc1 PE=1 SV=1	1	7	3	3	6	6	2	3	2	3	17	9	9	52.003	465	465	0	4.8169	430030	426850	409730	418490	12	12	180920	162560	249120	264290	171860	160330	237860	258150	4	4	8	8	12	15.5	480770000	271480000
Pabpc1;Pabpc4;Gm10110;Pabpc2	-0.111829	-0.0995042	-0.0466121	sp|P29341|PABP1_MOUSE;tr|Q91YZ8|Q91YZ8_MOUSE;tr|D3Z5M2|D3Z5M2_MOUSE;tr|Q62029|Q62029_MOUSE;tr|A3KFU5|A3KFU5_MOUSE;tr|A3KFU8|A3KFU8_MOUSE;tr|Q6PHQ9|Q6PHQ9_MOUSE;tr|F6ZAX1|F6ZAX1_MOUSE;tr|V9GXG3|V9GXG3_MOUSE;tr|Q9D4E6|Q9D4E6_MOUSE	sp|P29341|PABP1_MOUSE;tr|Q91YZ8|Q91YZ8_MOUSE;tr|D3Z5M2|D3Z5M2_MOUSE;tr|Q62029|Q62029_MOUSE;tr|A3KFU5|A3KFU5_MOUSE;tr|A3KFU8|A3KFU8_MOUSE;tr|Q6PHQ9|Q6PHQ9_MOUSE	3;2;2;2;2;2;2;1;1;1	3;2;2;2;2;2;2;1;1;1	3;2;2;2;2;2;2;1;1;1	>sp|P29341|PABP1_MOUSE Polyadenylate-binding protein 1 OS=Mus musculus GN=Pabpc1 PE=1 SV=2;>tr|Q91YZ8|Q91YZ8_MOUSE Poly(A) binding protein, cytoplasmic 4 OS=Mus musculus GN=Pabpc4 PE=2 SV=1;>tr|D3Z5M2|D3Z5M2_MOUSE Protein Gm10110 OS=Mus musculus GN=Gm10110	10	3	3	3	2	1	2	1	2	1	7.7	7.7	7.7	70.67	636	636;615;615;628;631;644;660;118;168;643	0	7.3008	58137	57759	55393	56625	4	4	28787	26614	29349	31145	27369	26203	28024	30422	3	3	1	1	6.3	1.4	40655000	15354000
Mertk	-0.012705	0.309848	-0.0449686	sp|Q60805|MERTK_MOUSE	sp|Q60805|MERTK_MOUSE	11	11	11	>sp|Q60805|MERTK_MOUSE Tyrosine-protein kinase Mer OS=Mus musculus GN=Mertk PE=1 SV=1	1	11	11	11	10	1	10	1	10	1	16.6	16.6	16.6	110.16	994	994	0	66.528	1173300	1167000	1118000	1144000	35	35	1161200	1149900	12114	17073	1106300	1127500	11694	16454	34	34	1	1	15.4	1.2	964520000	948090000
Cap1	-0.033083	-0.00996972	-0.0449123	sp|P40124|CAP1_MOUSE;tr|B1ARS0|B1ARS0_MOUSE	sp|P40124|CAP1_MOUSE	5;2	5;2	5;2	>sp|P40124|CAP1_MOUSE Adenylyl cyclase-associated protein 1 OS=Mus musculus GN=Cap1 PE=1 SV=4	2	5	5	5	5	3	5	3	5	3	17.9	17.9	17.9	51.564	474	474;164	0	73.541	452100	449690	430780	440830	30	30	397960	388560	54143	61135	378970	381310	51808	59521	21	21	9	9	17.9	11.6	788450000	661550000
Ccny;Ccnyl1	-0.0058717	NA	-0.044476	sp|Q8BGU5|CCNY_MOUSE;tr|E9Q226|E9Q226_MOUSE;tr|D3YUJ3|D3YUJ3_MOUSE	sp|Q8BGU5|CCNY_MOUSE;tr|E9Q226|E9Q226_MOUSE;tr|D3YUJ3|D3YUJ3_MOUSE	4;2;2	4;2;2	4;2;2	>sp|Q8BGU5|CCNY_MOUSE Cyclin-Y OS=Mus musculus GN=Ccny PE=1 SV=1;>tr|E9Q226|E9Q226_MOUSE Protein Ccnyl1 OS=Mus musculus GN=Ccnyl1 PE=1 SV=1;>tr|D3YUJ3|D3YUJ3_MOUSE Protein Ccnyl1 OS=Mus musculus GN=Ccnyl1 PE=1 SV=1	3	4	4	4	4	0	4	0	4	0	19.1	19.1	19.1	39.394	341	341;291;367	0	36.413	302200	300680	287950	294750	13	13	302200	300680	0	0	287950	294750	0	0	13	13	0	0	19.1	0	79469000	79469000
Klhl22	-0.00584659	NA	-0.0444509	sp|Q99JN2|KLH22_MOUSE;tr|H9KV05|H9KV05_MOUSE	sp|Q99JN2|KLH22_MOUSE;tr|H9KV05|H9KV05_MOUSE	1;1	1;1	1;1	>sp|Q99JN2|KLH22_MOUSE Kelch-like protein 22 OS=Mus musculus GN=Klhl22 PE=1 SV=1;>tr|H9KV05|H9KV05_MOUSE Kelch-like protein 22 OS=Mus musculus GN=Klhl22 PE=4 SV=1	2	1	1	1	1	0	1	0	1	0	1.3	1.3	1.3	71.686	634	634;651	0.0027624	1.5457	401000	398990	382090	391120	6	6	401000	398990	0	0	382090	391120	0	0	6	6	0	0	1.3	0	2948900000	2948900000
Tmem14c	-0.186675	0.0830391	-0.0444151	sp|Q9CQN6|TM14C_MOUSE	sp|Q9CQN6|TM14C_MOUSE	4	4	4	>sp|Q9CQN6|TM14C_MOUSE Transmembrane protein 14C OS=Mus musculus GN=Tmem14c PE=1 SV=1	1	4	4	4	3	2	3	2	3	2	66.7	66.7	66.7	11.642	114	114	0	39.068	106260	105730	101250	103640	12	12	68120	59794	38139	45932	64668	59065	36580	44577	8	8	4	4	57	35.1	107290000	63341000
Cr1l	0.00239395	-0.359796	-0.0435367	sp|Q64735|CR1L_MOUSE	sp|Q64735|CR1L_MOUSE	4	4	4	>sp|Q64735|CR1L_MOUSE Complement component receptor 1-like protein OS=Mus musculus GN=Cr1l PE=1 SV=1	1	4	4	4	4	1	4	1	4	1	8.7	8.7	8.7	53.762	483	483	0	17.799	883200	879330	841570	861960	15	15	844160	844740	39039	34589	804500	827820	37071	34146	13	13	2	2	8.7	2.5	1348800000	1332500000
Apoe	-0.195043	-0.0751889	-0.0428974	sp|P08226|APOE_MOUSE;tr|G3UWN5|G3UWN5_MOUSE;tr|E9Q327|E9Q327_MOUSE;tr|G3UZM8|G3UZM8_MOUSE	sp|P08226|APOE_MOUSE;tr|G3UWN5|G3UWN5_MOUSE	14;8;5;4	14;8;5;4	14;8;5;4	>sp|P08226|APOE_MOUSE Apolipoprotein E OS=Mus musculus GN=Apoe PE=1 SV=2;>tr|G3UWN5|G3UWN5_MOUSE Apolipoprotein E (Fragment) OS=Mus musculus GN=Apoe PE=4 SV=1	4	14	14	14	7	13	7	13	7	13	46.3	46.3	46.3	35.866	311	311;232;221;146	0	34.504	2588500	2578300	2466600	2527300	48	48	1042400	909700	1546100	1668600	989440	898940	1477100	1628400	11	11	37	37	22.2	42.8	2011100000	685940000
Fgr	-0.00391537	NA	-0.0425196	sp|P14234|FGR_MOUSE	sp|P14234|FGR_MOUSE	1	1	1	>sp|P14234|FGR_MOUSE Tyrosine-protein kinase Fgr OS=Mus musculus GN=Fgr PE=1 SV=2	1	1	1	1	1	0	1	0	1	0	3.1	3.1	3.1	58.866	517	517	0.0027548	1.5185	8397.5	8366.6	8001.9	8201	2	2	8397.5	8366.6	0	0	8001.9	8201	0	0	2	2	0	0	3.1	0	28124000	28124000
Msn	-0.110723	0.457474	-0.0424553	sp|P26041|MOES_MOUSE	sp|P26041|MOES_MOUSE	46	46	33	>sp|P26041|MOES_MOUSE Moesin OS=Mus musculus GN=Msn PE=1 SV=3	1	46	46	33	45	28	45	28	32	18	65.9	65.9	47.8	67.766	577	577	0	198.03	19531000	19460000	18611000	19075000	288	288	17345000	16048000	2185800	3412500	16491000	15800000	2119900	3275600	207	207	81	81	64.3	48.4	20613000000	18252000000
Tspan14	-0.0026251	NA	-0.0412294	sp|Q8QZY6|TSN14_MOUSE	sp|Q8QZY6|TSN14_MOUSE	1	1	1	>sp|Q8QZY6|TSN14_MOUSE Tetraspanin-14 OS=Mus musculus GN=Tspan14 PE=1 SV=1	1	1	1	1	1	0	1	0	1	0	6.3	6.3	6.3	30.673	270	270	0	10.527	36224	36123	34519	35406	2	2	36224	36123	0	0	34519	35406	0	0	2	2	0	0	6.3	0	12365000	12365000
Mtch1	-0.00253262	NA	-0.0411369	tr|D3YXC2|D3YXC2_MOUSE;sp|Q791T5|MTCH1_MOUSE	tr|D3YXC2|D3YXC2_MOUSE;sp|Q791T5|MTCH1_MOUSE	2;2	2;2	2;2	>tr|D3YXC2|D3YXC2_MOUSE Mitochondrial carrier homolog 1 (Fragment) OS=Mus musculus GN=Mtch1 PE=4 SV=1;>sp|Q791T5|MTCH1_MOUSE Mitochondrial carrier homolog 1 OS=Mus musculus GN=Mtch1 PE=2 SV=1	2	2	2	2	2	0	2	0	2	0	21.3	21.3	21.3	12.203	108	108;389	0	3.6008	106450	106160	101440	104050	2	2	106450	106160	0	0	101440	104050	0	0	2	2	0	0	21.3	0	74721000	74721000
Myadm	0.0175336	-0.308508	-0.0409444	sp|O35682|MYADM_MOUSE	sp|O35682|MYADM_MOUSE	6	6	6	>sp|O35682|MYADM_MOUSE Myeloid-associated differentiation marker OS=Mus musculus GN=Myadm PE=2 SV=2	1	6	6	6	6	2	6	2	6	2	33.8	33.8	33.8	35.284	320	320	0	84.097	1389300	1385700	1323900	1358200	30	30	1182900	1196200	206410	189500	1127700	1171500	196200	186660	23	23	7	7	33.8	8.4	1966100000	1805400000
Jup	-0.146942	0.199594	-0.0402443	sp|Q02257|PLAK_MOUSE	sp|Q02257|PLAK_MOUSE	2	2	2	>sp|Q02257|PLAK_MOUSE Junction plakoglobin OS=Mus musculus GN=Jup PE=1 SV=3	1	2	2	2	2	1	2	1	2	1	5.1	5.1	5.1	81.8	745	745	0	11.62	37967	37887	36180	37133	9	9	28972	26141	8995.4	11745	27525	25777	8655.1	11356	4	4	5	5	5.1	2.7	61872000	40063000
Prkcb	-0.00145523	NA	-0.0400595	sp|P68404|KPCB_MOUSE;tr|Q4VA93|Q4VA93_MOUSE;sp|P20444|KPCA_MOUSE	sp|P68404|KPCB_MOUSE	6;1;1	6;1;1	6;1;1	>sp|P68404|KPCB_MOUSE Protein kinase C beta type OS=Mus musculus GN=Prkcb PE=1 SV=4	3	6	6	6	6	0	6	0	6	0	12.2	12.2	12.2	76.75	671	671;672;672	0	10.121	732600	731150	698120	716610	19	19	732600	731150	0	0	698120	716610	0	0	19	19	0	0	12.2	0	251250000	251250000
Eif2s2	NA	-0.187953	-0.0399611	sp|Q99L45|IF2B_MOUSE	sp|Q99L45|IF2B_MOUSE	1	1	1	>sp|Q99L45|IF2B_MOUSE Eukaryotic translation initiation factor 2 subunit 2 OS=Mus musculus GN=Eif2s2 PE=1 SV=1	1	1	1	1	0	1	0	1	0	1	3.9	3.9	3.9	38.092	331	331	0.0092827	0.79886	82147	81990	78281	80359	3	3	0	0	82147	81990	0	0	78281	80359	0	0	3	3	0	3.9	626220000	0
Nup62	NA	-0.187524	-0.0395319	sp|Q63850|NUP62_MOUSE	sp|Q63850|NUP62_MOUSE	4	4	4	>sp|Q63850|NUP62_MOUSE Nuclear pore glycoprotein p62 OS=Mus musculus GN=Nup62 PE=1 SV=2	1	4	4	4	0	4	0	4	0	4	10.8	10.8	10.8	53.254	526	526	0	9.2513	136290	136070	129870	133360	7	7	0	0	136290	136070	0	0	129870	133360	0	0	7	7	0	10.8	137170000	0
Slc44a1	-0.0155006	0.0792518	-0.0393221	sp|Q6X893|CTL1_MOUSE;tr|A2AMH5|A2AMH5_MOUSE;tr|A2AMH4|A2AMH4_MOUSE;tr|A2AMH3|A2AMH3_MOUSE;tr|A2AMH8|A2AMH8_MOUSE	sp|Q6X893|CTL1_MOUSE;tr|A2AMH5|A2AMH5_MOUSE;tr|A2AMH4|A2AMH4_MOUSE;tr|A2AMH3|A2AMH3_MOUSE	5;5;5;3;2	5;5;5;3;2	5;5;5;3;2	>sp|Q6X893|CTL1_MOUSE Choline transporter-like protein 1 OS=Mus musculus GN=Slc44a1 PE=1 SV=3;>tr|A2AMH5|A2AMH5_MOUSE Choline transporter-like protein 1 OS=Mus musculus GN=Slc44a1 PE=4 SV=1;>tr|A2AMH4|A2AMH4_MOUSE Choline transporter-like protein 1 OS=Mus	5	5	5	5	4	1	4	1	4	1	11.3	11.3	11.3	73.066	653	653;656;718;526;446	0	20.038	197410	197120	188130	193190	17	17	188010	185820	9403.3	11295	179110	182230	9018.1	10963	16	16	1	1	9.2	2.1	164840000	153110000
Fkbp2	-0.367277	0.377992	-0.0392413	sp|P45878|FKBP2_MOUSE	sp|P45878|FKBP2_MOUSE	4	4	4	>sp|P45878|FKBP2_MOUSE Peptidyl-prolyl cis-trans isomerase FKBP2 OS=Mus musculus GN=Fkbp2 PE=1 SV=1	1	4	4	4	2	3	2	3	2	3	41.4	41.4	41.4	15.344	140	140	0	15.664	134460	134270	128130	131590	13	13	91606	70948	42854	63318	86681	70686	41454	60906	8	8	5	5	30.7	21.4	169130000	40684000
Rmdn3	9.6282e-05	NA	-0.038508	sp|Q3UJU9|RMD3_MOUSE	sp|Q3UJU9|RMD3_MOUSE	2	2	2	>sp|Q3UJU9|RMD3_MOUSE Regulator of microtubule dynamics protein 3 OS=Mus musculus GN=Rmdn3 PE=1 SV=2	1	2	2	2	2	0	2	0	2	0	7.4	7.4	7.4	52.028	470	470	0	28.102	38658	38623	36840	37852	8	8	38658	38623	0	0	36840	37852	0	0	8	8	0	0	7.4	0	96658000	96658000
Plec	0.0801068	-0.242964	-0.0381279	sp|Q9QXS1|PLEC_MOUSE;tr|E9Q3W4|E9Q3W4_MOUSE;tr|F6R059|F6R059_MOUSE;tr|E9Q9J6|E9Q9J6_MOUSE;tr|E9PW24|E9PW24_MOUSE;sp|Q8R0W0|EPIPL_MOUSE	sp|Q9QXS1|PLEC_MOUSE;tr|E9Q3W4|E9Q3W4_MOUSE	9;8;4;3;2;1	9;8;4;3;2;1	9;8;4;3;2;1	>sp|Q9QXS1|PLEC_MOUSE Plectin OS=Mus musculus GN=Plec PE=1 SV=3;>tr|E9Q3W4|E9Q3W4_MOUSE Plectin OS=Mus musculus GN=Plec PE=1 SV=1	6	9	9	9	3	7	3	7	3	7	3.9	3.9	3.9	534.18	4691	4691;4386;1646;676;499;6548	0	28.289	186890	186770	178110	183040	14	14	75568	79805	111330	106960	72143	77972	105960	105070	6	6	8	8	1.8	2.9	153260000	33734000
Itga6	0.00321038	-0.264532	-0.0378584	tr|F6VSK8|F6VSK8_MOUSE	tr|F6VSK8|F6VSK8_MOUSE	18	1	1	>tr|F6VSK8|F6VSK8_MOUSE Integrin alpha-6 (Fragment) OS=Mus musculus GN=Itga6 PE=3 SV=1	1	18	1	1	18	7	1	1	1	1	32.4	1.8	1.8	74.954	667	667	0	3.357	197620	197530	188330	193580	7	7	191460	191700	6156	5826.6	182470	187860	5856.8	5728.6	6	6	1	1	32.4	10.6	1041700000	1037200000
Selplg	0.000767706	NA	-0.0378366	sp|Q62170|SELPL_MOUSE;tr|Q3TA56|Q3TA56_MOUSE	sp|Q62170|SELPL_MOUSE;tr|Q3TA56|Q3TA56_MOUSE	2;2	2;2	2;2	>sp|Q62170|SELPL_MOUSE P-selectin glycoprotein ligand 1 OS=Mus musculus GN=Selplg PE=1 SV=2;>tr|Q3TA56|Q3TA56_MOUSE P-selectin glycoprotein ligand 1 OS=Mus musculus GN=Selplg PE=1 SV=1	2	2	2	2	2	0	2	0	2	0	6.5	6.5	6.5	41.841	397	397;417	0	3.4275	317970	317830	303020	311480	5	5	317970	317830	0	0	303020	311480	0	0	5	5	0	0	6.5	0	490210000	490210000
Rpl23	-0.32406	-0.0319331	-0.0358218	sp|P62830|RL23_MOUSE;tr|A2A6F8|A2A6F8_MOUSE	sp|P62830|RL23_MOUSE	7;2	7;2	7;2	>sp|P62830|RL23_MOUSE 60S ribosomal protein L23 OS=Mus musculus GN=Rpl23 PE=1 SV=1	2	7	7	7	3	6	3	6	3	6	50	50	50	14.865	140	140;60	0	26.063	1045400	1046400	996260	1025400	25	25	369780	295100	675590	751310	350160	293380	646110	732040	7	7	18	18	32.1	39.3	1060500000	167290000
Plxnb2	-0.011009	0.0755708	-0.0353247	sp|B2RXS4|PLXB2_MOUSE;sp|Q8CJH3|PLXB1_MOUSE	sp|B2RXS4|PLXB2_MOUSE	65;1	65;1	63;0	>sp|B2RXS4|PLXB2_MOUSE Plexin-B2 OS=Mus musculus GN=Plxnb2 PE=1 SV=1	2	65	65	63	65	18	65	18	63	17	50.5	50.5	49.7	206.23	1842	1842;2119	0	323.31	23049000	23079000	21966000	22615000	391	391	21946000	21758000	1102400	1320800	20909000	21333000	1057200	1282100	350	350	41	41	50.5	12.9	29641000000	28806000000
Slc25a3	NA	-0.181918	-0.0339262	sp|Q8VEM8|MPCP_MOUSE;tr|G5E902|G5E902_MOUSE	sp|Q8VEM8|MPCP_MOUSE;tr|G5E902|G5E902_MOUSE	1;1	1;1	1;1	>sp|Q8VEM8|MPCP_MOUSE Phosphate carrier protein, mitochondrial OS=Mus musculus GN=Slc25a3 PE=1 SV=1;>tr|G5E902|G5E902_MOUSE MCG10343, isoform CRA_b OS=Mus musculus GN=Slc25a3 PE=1 SV=1	2	1	1	1	0	1	0	1	0	1	2.8	2.8	2.8	39.632	357	357;358	0.0061511	1.1163	29041	29107	27678	28521	1	1	0	0	29041	29107	0	0	27678	28521	0	0	1	1	0	2.8	18469000	0
Sirpa	0.00477334	NA	-0.0338309	tr|E0CYM8|E0CYM8_MOUSE;sp|P97797|SHPS1_MOUSE;tr|E9QPT7|E9QPT7_MOUSE;tr|A2ANC1|A2ANC1_MOUSE;tr|Q6F5F2|Q6F5F2_MOUSE	tr|E0CYM8|E0CYM8_MOUSE;sp|P97797|SHPS1_MOUSE	14;10;6;2;1	1;1;1;0;0	1;1;1;0;0	>tr|E0CYM8|E0CYM8_MOUSE Tyrosine-protein phosphatase non-receptor type substrate 1 OS=Mus musculus GN=Sirpa PE=1 SV=1;>sp|P97797|SHPS1_MOUSE Tyrosine-protein phosphatase non-receptor type substrate 1 OS=Mus musculus GN=Sirpa PE=1 SV=1	5	14	1	1	14	10	1	0	1	0	40.2	5.3	5.3	56.413	513	513;513;295;158;391	0	31.143	87223	87427	83129	85667	5	5	87223	87427	0	0	83129	85667	0	0	5	5	0	0	40.2	29	211060000	211060000
Ctage5	0.00498958	NA	-0.0336147	tr|H3BJS5|H3BJS5_MOUSE;tr|H3BJ71|H3BJ71_MOUSE;tr|H3BKL6|H3BKL6_MOUSE;tr|H3BL19|H3BL19_MOUSE;tr|H3BJI6|H3BJI6_MOUSE;tr|H3BK44|H3BK44_MOUSE;tr|E9PY90|E9PY90_MOUSE;sp|Q8R311|CTGE5_MOUSE;tr|H3BK48|H3BK48_MOUSE;tr|E9Q3S2|E9Q3S2_MOUSE;tr|H3BKH2|H3BKH2_MOUSE;tr|H3BJS0|H3BJS0_MOUSE	tr|H3BJS5|H3BJS5_MOUSE;tr|H3BJ71|H3BJ71_MOUSE;tr|H3BKL6|H3BKL6_MOUSE;tr|H3BL19|H3BL19_MOUSE;tr|H3BJI6|H3BJI6_MOUSE;tr|H3BK44|H3BK44_MOUSE;tr|E9PY90|E9PY90_MOUSE;sp|Q8R311|CTGE5_MOUSE;tr|H3BK48|H3BK48_MOUSE;tr|E9Q3S2|E9Q3S2_MOUSE;tr|H3BKH2|H3BKH2_MOUSE;tr|H3BJS0|H3BJS0_MOUSE	2;2;2;2;2;2;2;2;2;2;2;2	2;2;2;2;2;2;2;2;2;2;2;2	2;2;2;2;2;2;2;2;2;2;2;2	>tr|H3BJS5|H3BJS5_MOUSE cTAGE family member 5 (Fragment) OS=Mus musculus GN=Ctage5 PE=4 SV=1;>tr|H3BJ71|H3BJ71_MOUSE cTAGE family member 5 (Fragment) OS=Mus musculus GN=Ctage5 PE=4 SV=1;>tr|H3BKL6|H3BKL6_MOUSE cTAGE family member 5 OS=Mus musculus GN=Ctage	12	2	2	2	2	0	2	0	2	0	13	13	13	30.773	269	269;514;701;725;753;761;772;779;785;794;796;805	0	5.4037	62272	62427	59350	61169	5	5	62272	62427	0	0	59350	61169	0	0	5	5	0	0	13	0	59082000	59082000
Endod1	0.00531464	NA	-0.0332896	sp|Q8C522|ENDD1_MOUSE	sp|Q8C522|ENDD1_MOUSE	1	1	1	>sp|Q8C522|ENDD1_MOUSE Endonuclease domain-containing 1 protein OS=Mus musculus GN=Endod1 PE=1 SV=2	1	1	1	1	1	0	1	0	1	0	6.6	6.6	6.6	55.262	501	501	0	18.164	7108.7	7128	6775.2	6984.3	2	2	7108.7	7128	0	0	6775.2	6984.3	0	0	2	2	0	0	6.6	0	7219700	7219700
Ezr	-0.198709	-0.116083	-0.0326533	sp|P26040|EZRI_MOUSE	sp|P26040|EZRI_MOUSE	13	2	2	>sp|P26040|EZRI_MOUSE Ezrin OS=Mus musculus GN=Ezr PE=1 SV=3	1	13	2	2	12	11	1	2	1	2	19.1	5.1	5.1	69.406	586	586	0	9.547	22804	22876	21734	22414	3	3	5869.5	5109.3	16935	17766	5570.8	5049.7	16164	17364	1	1	2	2	16.9	18.9	19892000	19892000
Itgam	-0.000279627	-0.12033	-0.0317378	tr|G5E8F1|G5E8F1_MOUSE;tr|E9Q604|E9Q604_MOUSE;tr|E9Q5K8|E9Q5K8_MOUSE;tr|Q3U1U4|Q3U1U4_MOUSE;tr|F6YBY4|F6YBY4_MOUSE;sp|P05555|ITAM_MOUSE;tr|D6RJ73|D6RJ73_MOUSE;tr|D3Z618|D3Z618_MOUSE	tr|G5E8F1|G5E8F1_MOUSE;tr|E9Q604|E9Q604_MOUSE;tr|E9Q5K8|E9Q5K8_MOUSE;tr|Q3U1U4|Q3U1U4_MOUSE;tr|F6YBY4|F6YBY4_MOUSE;sp|P05555|ITAM_MOUSE	46;46;46;46;45;43;1;1	46;46;46;46;45;43;1;1	46;46;46;46;45;43;1;1	>tr|G5E8F1|G5E8F1_MOUSE Integrin alpha M, isoform CRA_a OS=Mus musculus GN=Itgam PE=3 SV=1;>tr|E9Q604|E9Q604_MOUSE Integrin alpha-M OS=Mus musculus GN=Itgam PE=3 SV=1;>tr|E9Q5K8|E9Q5K8_MOUSE Integrin alpha-M OS=Mus musculus GN=Itgam PE=3 SV=1;>tr|Q3U1U4|Q3	8	46	46	46	46	29	46	29	46	29	51.2	51.2	51.2	127.4	1153	1153;1154;1167;1232;1065;1153;94;99	0	323.31	31628000	31748000	30147000	31106000	507	506	28310000	28277000	3318400	3471000	26978000	27714000	3168300	3392100	400	400	107	106	51.2	34.6	56984000000	51771000000
Orai1	0.00699501	NA	-0.0316093	sp|Q8BWG9|CRCM1_MOUSE	sp|Q8BWG9|CRCM1_MOUSE	1	1	1	>sp|Q8BWG9|CRCM1_MOUSE Calcium release-activated calcium channel protein 1 OS=Mus musculus GN=Orai1 PE=2 SV=1	1	1	1	1	1	0	1	0	1	0	4.3	4.3	4.3	33.061	304	304	0	3.4159	50469	50665	48103	49641	1	1	50469	50665	0	0	48103	49641	0	0	1	1	0	0	4.3	0	9579200	9579200
Slc11a2	0.00837243	NA	-0.0302318	sp|P49282|NRAM2_MOUSE	sp|P49282|NRAM2_MOUSE	1	1	1	>sp|P49282|NRAM2_MOUSE Natural resistance-associated macrophage protein 2 OS=Mus musculus GN=Slc11a2 PE=1 SV=2	1	1	1	1	1	0	1	0	1	0	4	4	4	62.367	568	568	0	7.0754	38410	38596	36610	37813	3	3	38410	38596	0	0	36610	37813	0	0	3	3	0	0	4	0	32408000	32408000
Gnaq	-0.00587404	0.240438	-0.0291127	sp|P21279|GNAQ_MOUSE;sp|P21278|GNA11_MOUSE;sp|O70443|GNAZ_MOUSE	sp|P21279|GNAQ_MOUSE	17;7;1	16;6;0	13;4;0	>sp|P21279|GNAQ_MOUSE Guanine nucleotide-binding protein G(q) subunit alpha OS=Mus musculus GN=Gnaq PE=1 SV=4	3	17	16	13	17	7	16	6	13	4	59.1	56.8	49.6	42.158	359	359;359;355	0	166.71	5371500	5401700	5119900	5291900	103	103	5207300	5181100	164180	220520	4961800	5079000	158150	212960	91	91	12	12	59.1	24	8691600000	8475400000
Kpna4	0.00958796	NA	-0.0290163	sp|O35343|IMA3_MOUSE	sp|O35343|IMA3_MOUSE	1	1	1	>sp|O35343|IMA3_MOUSE Importin subunit alpha-3 OS=Mus musculus GN=Kpna4 PE=1 SV=1	1	1	1	1	1	0	1	0	1	0	3.3	3.3	3.3	57.922	521	521	0.0053097	1.1952	3269.2	3287.8	3116.1	3221	1	1	3269.2	3287.8	0	0	3116.1	3221	0	0	1	1	0	0	3.3	0	0	0
Antxr2	0.0096696	NA	-0.0289347	sp|Q6DFX2|ANTR2_MOUSE	sp|Q6DFX2|ANTR2_MOUSE	3	3	3	>sp|Q6DFX2|ANTR2_MOUSE Anthrax toxin receptor 2 OS=Mus musculus GN=Antxr2 PE=2 SV=1	1	3	3	3	3	0	3	0	3	0	8.2	8.2	8.2	53.184	487	487	0	14.421	69261	69659	66018	68243	7	7	69261	69659	0	0	66018	68243	0	0	7	7	0	0	8.2	0	75341000	75341000
Cpne2	0.00970738	NA	-0.0288969	sp|P59108|CPNE2_MOUSE	sp|P59108|CPNE2_MOUSE	3	2	2	>sp|P59108|CPNE2_MOUSE Copine-2 OS=Mus musculus GN=Cpne2 PE=2 SV=1	1	3	2	2	3	1	2	0	2	0	8.9	7.3	7.3	61.035	548	548	0	10.784	121260	121960	115580	119480	8	8	121260	121960	0	0	115580	119480	0	0	8	8	0	0	8.9	1.6	110140000	110140000
Cd84	0.00478159	-0.0543689	-0.0277823	tr|E9Q9E8|E9Q9E8_MOUSE	tr|E9Q9E8|E9Q9E8_MOUSE	12	1	1	>tr|E9Q9E8|E9Q9E8_MOUSE SLAM family member 5 OS=Mus musculus GN=Cd84 PE=4 SV=1	1	12	1	1	12	4	1	1	1	1	39	4.9	4.9	37.273	328	328	0	10.672	241220	242800	229930	237860	7	7	230320	230860	10904	11939	219510	226210	10423	11642	6	6	1	1	39	13.7	320480000	320480000
Tubb5;Tubb4b;Tubb4a;Tubb2b;Tubb2a	0.180014	-0.227226	-0.0274075	sp|P99024|TBB5_MOUSE;sp|P68372|TBB4B_MOUSE;sp|Q9D6F9|TBB4A_MOUSE;sp|Q9CWF2|TBB2B_MOUSE;sp|Q7TMM9|TBB2A_MOUSE;sp|Q922F4|TBB6_MOUSE;sp|Q9ERD7|TBB3_MOUSE;tr|G3UZR1|G3UZR1_MOUSE	sp|P99024|TBB5_MOUSE;sp|P68372|TBB4B_MOUSE;sp|Q9D6F9|TBB4A_MOUSE;sp|Q9CWF2|TBB2B_MOUSE;sp|Q7TMM9|TBB2A_MOUSE	5;4;3;3;3;2;2;1	5;4;3;3;3;2;2;1	5;4;3;3;3;2;2;1	>sp|P99024|TBB5_MOUSE Tubulin beta-5 chain OS=Mus musculus GN=Tubb5 PE=1 SV=1;>sp|P68372|TBB4B_MOUSE Tubulin beta-4B chain OS=Mus musculus GN=Tubb4b PE=1 SV=1;>sp|Q9D6F9|TBB4A_MOUSE Tubulin beta-4A chain OS=Mus musculus GN=Tubb4a PE=1 SV=3;>sp|Q9CWF2|TBB2B	8	5	5	5	2	5	2	5	2	5	18.2	18.2	18.2	49.67	444	444;445;444;445;445;447;450;67	0	14.567	161490	162590	153930	159280	11	11	35768	40482	125720	122110	34228	39408	119700	119870	2	2	9	9	7.4	18.2	80584000	9724500
Fcgrt	0.0115914	NA	-0.0270128	sp|Q61559|FCGRN_MOUSE	sp|Q61559|FCGRN_MOUSE	1	1	1	>sp|Q61559|FCGRN_MOUSE IgG receptor FcRn large subunit p51 OS=Mus musculus GN=Fcgrt PE=1 SV=1	1	1	1	1	1	0	1	0	1	0	3	3	3	40.092	365	365	0.0018519	1.6485	57852	58262	55146	57074	1	1	57852	58262	0	0	55146	57074	0	0	1	1	0	0	3	0	32451000	32451000
Efr3a	0.00719702	0.462669	-0.0262648	sp|Q8BG67|EFR3A_MOUSE	sp|Q8BG67|EFR3A_MOUSE	12	12	12	>sp|Q8BG67|EFR3A_MOUSE Protein EFR3 homolog A OS=Mus musculus GN=Efr3a PE=1 SV=1	1	12	12	12	12	1	12	1	12	1	23.6	23.6	23.6	92.612	819	819	0	98.016	645260	650170	615080	636890	41	41	641130	643710	4123.7	6461.2	611080	630690	4000	6201.1	38	38	3	3	23.6	2	638680000	638680000
Slamf7	0.0126897	NA	-0.0259146	sp|Q8BHK6|SLAF7_MOUSE	sp|Q8BHK6|SLAF7_MOUSE	2	2	2	>sp|Q8BHK6|SLAF7_MOUSE SLAM family member 7 OS=Mus musculus GN=Slamf7 PE=2 SV=2	1	2	2	2	2	0	2	0	2	0	9.9	9.9	9.9	37.187	333	333	0	16.693	56150	56591	53524	55434	4	4	56150	56591	0	0	53524	55434	0	0	4	4	0	0	9.9	0	62500000	62500000
Tm9sf2	0.0642915	-0.193651	-0.0254426	sp|P58021|TM9S2_MOUSE;tr|E9PZ69|E9PZ69_MOUSE	sp|P58021|TM9S2_MOUSE;tr|E9PZ69|E9PZ69_MOUSE	5;3	5;3	5;3	>sp|P58021|TM9S2_MOUSE Transmembrane 9 superfamily member 2 OS=Mus musculus GN=Tm9sf2 PE=2 SV=1;>tr|E9PZ69|E9PZ69_MOUSE Transmembrane 9 superfamily member 2 OS=Mus musculus GN=Tm9sf2 PE=4 SV=1	2	5	5	5	2	5	2	5	2	5	10.7	10.7	10.7	75.329	662	662;497	0	7.785	310370	312910	295860	306510	8	8	86253	90096	224120	222810	82314	88079	213550	218430	2	2	6	6	3.2	10.7	81963000	31728000
Hmox1	-0.171404	0.293235	-0.0249713	sp|P14901|HMOX1_MOUSE;tr|H3BKP1|H3BKP1_MOUSE	sp|P14901|HMOX1_MOUSE;tr|H3BKP1|H3BKP1_MOUSE	10;7	10;7	10;7	>sp|P14901|HMOX1_MOUSE Heme oxygenase 1 OS=Mus musculus GN=Hmox1 PE=1 SV=1;>tr|H3BKP1|H3BKP1_MOUSE Heme oxygenase 1 (Fragment) OS=Mus musculus GN=Hmox1 PE=4 SV=1	2	10	10	10	9	8	9	8	9	8	63.7	63.7	63.7	32.928	289	289;158	0	95.781	2372800	2393000	2261900	2344000	68	68	1803600	1600000	569190	793010	1712700	1579400	549150	764620	43	43	25	25	61.2	41.9	4130000000	2874100000
Lrrcc1	NA	-0.172823	-0.0248312	tr|F7ABL5|F7ABL5_MOUSE;tr|F7ANC5|F7ANC5_MOUSE;tr|E9Q8Q7|E9Q8Q7_MOUSE;tr|B9EI20|B9EI20_MOUSE;tr|E9QNC6|E9QNC6_MOUSE;tr|G5E8Y2|G5E8Y2_MOUSE;sp|Q69ZB0|LRCC1_MOUSE	tr|F7ABL5|F7ABL5_MOUSE;tr|F7ANC5|F7ANC5_MOUSE;tr|E9Q8Q7|E9Q8Q7_MOUSE;tr|B9EI20|B9EI20_MOUSE;tr|E9QNC6|E9QNC6_MOUSE;tr|G5E8Y2|G5E8Y2_MOUSE;sp|Q69ZB0|LRCC1_MOUSE	1;1;1;1;1;1;1	1;1;1;1;1;1;1	1;1;1;1;1;1;1	>tr|F7ABL5|F7ABL5_MOUSE Leucine-rich repeat and coiled-coil domain-containing protein 1 (Fragment) OS=Mus musculus GN=Lrrcc1 PE=4 SV=1;>tr|F7ANC5|F7ANC5_MOUSE Leucine-rich repeat and coiled-coil domain-containing protein 1 (Fragment) OS=Mus musculus GN=Lrr	7	1	1	1	0	1	0	1	0	1	4.3	4.3	4.3	27.273	231	231;581;716;993;1010;1026;1026	0.0053908	1.3274	59226	59736	56458	58513	2	2	0	0	59226	59736	0	0	56458	58513	0	0	2	2	0	4.3	151450000	0
Tmed2	-0.0452844	0.152835	-0.0234045	tr|F6V6T4|F6V6T4_MOUSE;sp|Q9R0Q3|TMED2_MOUSE;tr|Q8BPI2|Q8BPI2_MOUSE	tr|F6V6T4|F6V6T4_MOUSE;sp|Q9R0Q3|TMED2_MOUSE;tr|Q8BPI2|Q8BPI2_MOUSE	8;8;5	8;8;5	8;8;5	>tr|F6V6T4|F6V6T4_MOUSE Transmembrane emp24 domain-containing protein 2 (Fragment) OS=Mus musculus GN=Tmed2 PE=3 SV=1;>sp|Q9R0Q3|TMED2_MOUSE Transmembrane emp24 domain-containing protein 2 OS=Mus musculus GN=Tmed2 PE=1 SV=1;>tr|Q8BPI2|Q8BPI2_MOUSE Transmem	3	8	8	8	8	2	8	2	8	2	44.3	44.3	44.3	19.914	176	176;201;112	0	45.479	1519400	1534000	1448400	1502500	47	47	1306400	1264800	212970	269200	1243800	1241800	204650	260670	40	40	7	7	44.3	12.5	2156600000	2005000000
Rps28	NA	-0.171359	-0.0233669	tr|G3UYV7|G3UYV7_MOUSE;sp|P62858|RS28_MOUSE	tr|G3UYV7|G3UYV7_MOUSE;sp|P62858|RS28_MOUSE	1;1	1;1	1;1	>tr|G3UYV7|G3UYV7_MOUSE 40S ribosomal protein S28 (Fragment) OS=Mus musculus GN=Rps28 PE=4 SV=1;>sp|P62858|RS28_MOUSE 40S ribosomal protein S28 OS=Mus musculus GN=Rps28 PE=2 SV=1	2	1	1	1	0	1	0	1	0	1	21.4	21.4	21.4	6.3442	56	56;69	0.00099206	2.4454	134920	136220	128610	133420	3	3	0	0	134920	136220	0	0	128610	133420	0	0	3	3	0	21.4	112980000	0
Ier3ip1;Hdhd2	NA	-0.17	-0.0220082	sp|Q9CR20|IR3IP_MOUSE;tr|D6RI20|D6RI20_MOUSE	sp|Q9CR20|IR3IP_MOUSE;tr|D6RI20|D6RI20_MOUSE	1;1	1;1	1;1	>sp|Q9CR20|IR3IP_MOUSE Immediate early response 3-interacting protein 1 OS=Mus musculus GN=Ier3ip1 PE=2 SV=1;>tr|D6RI20|D6RI20_MOUSE Haloacid dehalogenase-like hydrolase domain-containing protein 2 OS=Mus musculus GN=Hdhd2 PE=4 SV=1	2	1	1	1	0	1	0	1	0	1	24.4	24.4	24.4	9.0167	82	82;152	0	3.5104	16058	16228	15308	15894	1	1	0	0	16058	16228	0	0	15308	15894	0	0	1	1	0	24.4	38168000	0
C2cd2l	0.0167418	NA	-0.0218625	sp|Q80X80|C2C2L_MOUSE	sp|Q80X80|C2C2L_MOUSE	1	1	1	>sp|Q80X80|C2C2L_MOUSE C2 domain-containing protein 2-like OS=Mus musculus GN=C2cd2l PE=1 SV=3	1	1	1	1	1	0	1	0	1	0	1.4	1.4	1.4	76.328	706	706	0	2.5905	28909	29218	27560	28617	3	3	28909	29218	0	0	27560	28617	0	0	3	3	0	0	1.4	0	24651000	24651000
Gnb2	-0.0469328	0.0844759	-0.0203811	sp|P62880|GBB2_MOUSE;tr|E9QKR0|E9QKR0_MOUSE;tr|D3YZX3|D3YZX3_MOUSE;tr|D3Z1M1|D3Z1M1_MOUSE;tr|D3Z1T4|D3Z1T4_MOUSE;tr|E9PWM7|E9PWM7_MOUSE	sp|P62880|GBB2_MOUSE;tr|E9QKR0|E9QKR0_MOUSE;tr|D3YZX3|D3YZX3_MOUSE;tr|D3Z1M1|D3Z1M1_MOUSE;tr|D3Z1T4|D3Z1T4_MOUSE;tr|E9PWM7|E9PWM7_MOUSE	16;16;13;10;9;8	16;16;13;10;9;8	8;8;6;4;3;5	>sp|P62880|GBB2_MOUSE Guanine nucleotide-binding protein G(I)/G(S)/G(T) subunit beta-2 OS=Mus musculus GN=Gnb2 PE=1 SV=3;>tr|E9QKR0|E9QKR0_MOUSE Guanine nucleotide-binding protein G(I)/G(S)/G(T) subunit beta-2 OS=Mus musculus GN=Gnb2 PE=1 SV=1;>tr|D3YZX3|D	6	16	16	8	16	15	16	15	8	7	68.2	68.2	41.2	37.331	340	340;382;296;227;188;240	0	323.31	17822000	18031000	16990000	17659000	344	344	14477000	14000000	3344500	4031900	13782000	13746000	3207900	3912700	248	248	96	96	68.2	67.4	70722000000	62682000000
Lair1	0.0189258	NA	-0.0196785	sp|Q8BG84|LAIR1_MOUSE;tr|D3Z3W6|D3Z3W6_MOUSE;tr|G8JL64|G8JL64_MOUSE	sp|Q8BG84|LAIR1_MOUSE;tr|D3Z3W6|D3Z3W6_MOUSE;tr|G8JL64|G8JL64_MOUSE	2;1;1	2;1;1	2;1;1	>sp|Q8BG84|LAIR1_MOUSE Leukocyte-associated immunoglobulin-like receptor 1 OS=Mus musculus GN=Lair1 PE=1 SV=1;>tr|D3Z3W6|D3Z3W6_MOUSE Leukocyte-associated immunoglobulin-like receptor 1 OS=Mus musculus GN=Lair1 PE=4 SV=1;>tr|G8JL64|G8JL64_MOUSE Leukocyte-a	3	2	2	2	2	0	2	0	2	0	11.8	11.8	11.8	29.793	263	263;160;246	0	4.7202	432900	438190	412710	429130	5	5	432900	438190	0	0	412710	429130	0	0	5	5	0	0	11.8	0	104590000	104590000
Sypl;Sypl1	0.0608236	-0.236004	-0.018711	tr|D6RFU9|D6RFU9_MOUSE;sp|O09117|SYPL1_MOUSE	tr|D6RFU9|D6RFU9_MOUSE;sp|O09117|SYPL1_MOUSE	2;2	2;2	2;2	>tr|D6RFU9|D6RFU9_MOUSE Synaptophysin-like protein 1 OS=Mus musculus GN=Sypl PE=4 SV=1;>sp|O09117|SYPL1_MOUSE Synaptophysin-like protein 1 OS=Mus musculus GN=Sypl1 PE=1 SV=2	2	2	2	2	1	2	1	2	1	2	13.9	13.9	13.9	8.9142	79	79;261	0	4.2035	286070	289760	272730	283760	6	6	177420	184880	108650	104890	169300	180760	103430	103000	3	3	3	3	11.4	13.9	346080000	241250000
Ncln	-0.000307539	-0.106218	-0.0186608	tr|D3YU17|D3YU17_MOUSE;sp|Q8VCM8|NCLN_MOUSE	tr|D3YU17|D3YU17_MOUSE;sp|Q8VCM8|NCLN_MOUSE	2;2	2;2	2;2	>tr|D3YU17|D3YU17_MOUSE Nicalin OS=Mus musculus GN=Ncln PE=3 SV=1;>sp|Q8VCM8|NCLN_MOUSE Nicalin OS=Mus musculus GN=Ncln PE=2 SV=2	2	2	2	2	1	1	1	1	1	1	5	5	5	62.779	562	562;563	0	6.6543	40281	40802	38403	39957	5	5	30380	30344	9900.9	10458	28951	29739	9452.2	10218	4	4	1	1	2.5	2.5	13149000	13149000
Ywhah	0.020364	NA	-0.0182403	sp|P68510|1433F_MOUSE	sp|P68510|1433F_MOUSE	5	1	1	>sp|P68510|1433F_MOUSE 14-3-3 protein eta OS=Mus musculus GN=Ywhah PE=1 SV=2	1	5	1	1	4	3	1	0	1	0	20.3	6.1	6.1	28.211	246	246	0	4.7125	59942	60735	57149	59475	5	5	59942	60735	0	0	57149	59475	0	0	5	5	0	0	16.3	11.4	29671000	29671000
Srp54c;Srp54	-0.135778	0.0458439	-0.0176136	tr|E9PXC0|E9PXC0_MOUSE;sp|P14576|SRP54_MOUSE	tr|E9PXC0|E9PXC0_MOUSE;sp|P14576|SRP54_MOUSE	2;2	2;2	2;2	>tr|E9PXC0|E9PXC0_MOUSE Protein Srp54b OS=Mus musculus GN=Srp54c PE=3 SV=1;>sp|P14576|SRP54_MOUSE Signal recognition particle 54 kDa protein OS=Mus musculus GN=Srp54 PE=1 SV=2	2	2	2	2	1	1	1	1	1	1	7.3	7.3	7.3	55.815	504	504;504	0	7.9104	53988	54726	51472	53590	3	3	32666	29703	21321	25024	31042	29274	20430	24316	2	2	1	1	3.6	3.8	26426000	7385400
Asph	0.00832603	0.0981037	-0.0174884	tr|Q8CBM2|Q8CBM2_MOUSE;tr|A2AL85|A2AL85_MOUSE;sp|Q8BSY0|ASPH_MOUSE;REV__tr|F6XNB6|F6XNB6_MOUSE;REV__sp|Q60575|KIF1B_MOUSE	tr|Q8CBM2|Q8CBM2_MOUSE;tr|A2AL85|A2AL85_MOUSE;sp|Q8BSY0|ASPH_MOUSE	4;4;4;1;1	4;4;4;1;1	4;4;4;1;1	>tr|Q8CBM2|Q8CBM2_MOUSE Aspartyl/asparaginyl beta-hydroxylase OS=Mus musculus GN=Asph PE=2 SV=1;>tr|A2AL85|A2AL85_MOUSE Aspartyl/asparaginyl beta-hydroxylase OS=Mus musculus GN=Asph PE=4 SV=1;>sp|Q8BSY0|ASPH_MOUSE Aspartyl/asparaginyl beta-hydroxylase OS=M	5	4	4	4	4	1	4	1	4	1	7.6	7.6	7.6	75.127	658	658;725;741;495;1816	0	23.225	303830	308010	289680	301610	8	8	291050	292450	12785	15559	277410	286520	12267	15092	6	6	2	2	7.6	2.3	331420000	283390000
Ubxn4	0.0211663	NA	-0.017438	sp|Q8VCH8|UBXN4_MOUSE	sp|Q8VCH8|UBXN4_MOUSE	3	3	3	>sp|Q8VCH8|UBXN4_MOUSE UBX domain-containing protein 4 OS=Mus musculus GN=Ubxn4 PE=1 SV=1	1	3	3	3	3	0	3	0	3	0	7.1	7.1	7.1	56.471	506	506	0	5.9612	163850	166110	156220	162660	5	5	163850	166110	0	0	156220	162660	0	0	5	5	0	0	7.1	0	187620000	187620000
Tmem30a;Tmem30b	0.021781	NA	-0.0168232	tr|D3YVV1|D3YVV1_MOUSE;sp|Q8VEK0|CC50A_MOUSE;sp|Q8BHG3|CC50B_MOUSE	tr|D3YVV1|D3YVV1_MOUSE;sp|Q8VEK0|CC50A_MOUSE;sp|Q8BHG3|CC50B_MOUSE	2;2;1	2;2;1	2;2;1	>tr|D3YVV1|D3YVV1_MOUSE Cell cycle control protein 50A OS=Mus musculus GN=Tmem30a PE=1 SV=1;>sp|Q8VEK0|CC50A_MOUSE Cell cycle control protein 50A OS=Mus musculus GN=Tmem30a PE=1 SV=1;>sp|Q8BHG3|CC50B_MOUSE Cell cycle control protein 50B OS=Mus musculus GN=	3	2	2	2	2	0	2	0	2	0	4.9	4.9	4.9	37.178	328	328;364;353	0.0019231	2.0297	410540	416380	391420	407730	3	3	410540	416380	0	0	391420	407730	0	0	3	3	0	0	4.9	0	150750000	150750000
Rpl4	0.0227077	NA	-0.0158966	sp|Q9D8E6|RL4_MOUSE	sp|Q9D8E6|RL4_MOUSE	1	1	1	>sp|Q9D8E6|RL4_MOUSE 60S ribosomal protein L4 OS=Mus musculus GN=Rpl4 PE=1 SV=3	1	1	1	1	1	0	1	0	1	0	1.7	1.7	1.7	47.153	419	419	0.0069264	0.98545	166030	168500	158300	164990	3	3	166030	168500	0	0	158300	164990	0	0	3	3	0	0	1.7	0	177240000	177240000
Armc10	0.0238655	NA	-0.0147388	sp|Q9D0L7|ARM10_MOUSE;tr|D3Z5T2|D3Z5T2_MOUSE	sp|Q9D0L7|ARM10_MOUSE;tr|D3Z5T2|D3Z5T2_MOUSE	3;2	3;2	3;2	>sp|Q9D0L7|ARM10_MOUSE Armadillo repeat-containing protein 10 OS=Mus musculus GN=Armc10 PE=1 SV=1;>tr|D3Z5T2|D3Z5T2_MOUSE Armadillo repeat-containing protein 10 OS=Mus musculus GN=Armc10 PE=1 SV=1	2	3	3	3	3	0	3	0	3	0	17.6	17.6	17.6	33.31	306	306;238	0	15.471	117260	119100	111810	116610	7	7	117260	119100	0	0	111810	116610	0	0	7	7	0	0	17.6	0	62351000	62351000
Jak1	0.0224568	0.364026	-0.0145258	tr|B1ASP2|B1ASP2_MOUSE;sp|P52332|JAK1_MOUSE	tr|B1ASP2|B1ASP2_MOUSE;sp|P52332|JAK1_MOUSE	20;19	20;19	19;18	>tr|B1ASP2|B1ASP2_MOUSE Tyrosine-protein kinase OS=Mus musculus GN=Jak1 PE=3 SV=1;>sp|P52332|JAK1_MOUSE Tyrosine-protein kinase JAK1 OS=Mus musculus GN=Jak1 PE=1 SV=1	2	20	20	19	20	1	20	1	19	1	21.2	21.2	20.5	133.35	1153	1153;1153	0	90.336	2121000	2154600	2022300	2109600	59	59	2115600	2146700	5399.6	7901.2	2017100	2102000	5220.9	7603.1	56	56	3	3	21.2	1.3	1712800000	1712800000
Vamp3;Vamp2	0.108858	-0.315318	-0.0141425	sp|P63024|VAMP3_MOUSE;sp|P63044|VAMP2_MOUSE;tr|B0QZN5|B0QZN5_MOUSE	sp|P63024|VAMP3_MOUSE;sp|P63044|VAMP2_MOUSE;tr|B0QZN5|B0QZN5_MOUSE	3;2;2	3;2;2	3;2;2	>sp|P63024|VAMP3_MOUSE Vesicle-associated membrane protein 3 OS=Mus musculus GN=Vamp3 PE=1 SV=1;>sp|P63044|VAMP2_MOUSE Vesicle-associated membrane protein 2 OS=Mus musculus GN=Vamp2 PE=1 SV=2;>tr|B0QZN5|B0QZN5_MOUSE Vesicle-associated membrane protein 2 OS	3	3	3	3	1	3	1	3	1	3	38.8	38.8	38.8	11.48	103	103;116;163	0	62.2	478540	486250	456280	476090	14	14	299510	322670	179020	163580	286130	314920	170150	161170	6	6	8	8	15.5	38.8	233680000	71932000
Slc12a6;Slc12a4	0.0246628	NA	-0.0139415	sp|Q924N4|S12A6_MOUSE;tr|A2AGJ9|A2AGJ9_MOUSE;sp|Q9JIS8|S12A4_MOUSE;tr|F8WIJ0|F8WIJ0_MOUSE;tr|Q6P6P5|Q6P6P5_MOUSE;tr|Q3V0N8|Q3V0N8_MOUSE	sp|Q924N4|S12A6_MOUSE;tr|A2AGJ9|A2AGJ9_MOUSE;sp|Q9JIS8|S12A4_MOUSE;tr|F8WIJ0|F8WIJ0_MOUSE;tr|Q6P6P5|Q6P6P5_MOUSE;tr|Q3V0N8|Q3V0N8_MOUSE	4;3;3;3;3;3	3;2;2;2;2;2	3;2;2;2;2;2	>sp|Q924N4|S12A6_MOUSE Solute carrier family 12 member 6 OS=Mus musculus GN=Slc12a6 PE=1 SV=2;>tr|A2AGJ9|A2AGJ9_MOUSE Solute carrier family 12 member 6 OS=Mus musculus GN=Slc12a6 PE=4 SV=1;>sp|Q9JIS8|S12A4_MOUSE Solute carrier family 12 member 4 OS=Mus mus	6	4	3	3	4	0	3	0	3	0	3.8	3.2	3.2	127.53	1150	1150;946;1085;1087;1106;1128	0	7.8045	149510	151940	142550	148760	5	5	149510	151940	0	0	142550	148760	0	0	5	5	0	0	3.8	0	50776000	50776000
Sirpa	-0.00840943	0.258048	-0.0115472	tr|Q6P6I8|Q6P6I8_MOUSE;tr|E0CX65|E0CX65_MOUSE	tr|Q6P6I8|Q6P6I8_MOUSE	14;4	14;4	1;1	>tr|Q6P6I8|Q6P6I8_MOUSE Signal-regulatory protein alpha OS=Mus musculus GN=Sirpa PE=1 SV=1	2	14	14	1	14	11	14	11	1	1	39.7	39.7	4.5	55.986	509	509;172	0	301.8	11705000	11915000	11161000	11665000	163	163	10917000	10843000	787920	1071300	10402000	10630000	759390	1034000	127	127	36	36	39.7	33.8	25188000000	23431000000
Preb	-0.269264	0.072723	-0.0111982	sp|Q9WUQ2|PREB_MOUSE;tr|D3Z3S1|D3Z3S1_MOUSE	sp|Q9WUQ2|PREB_MOUSE;tr|D3Z3S1|D3Z3S1_MOUSE	3;2	3;2	3;2	>sp|Q9WUQ2|PREB_MOUSE Prolactin regulatory element-binding protein OS=Mus musculus GN=Preb PE=1 SV=1;>tr|D3Z3S1|D3Z3S1_MOUSE Prolactin regulatory element binding, isoform CRA_b OS=Mus musculus GN=Preb PE=1 SV=1	2	3	3	3	1	2	1	2	1	2	12	12	12	45.437	417	417;350	0	7.7142	76262	77649	72719	76018	6	6	36916	30601	39346	47048	34992	30343	37727	45675	4	4	2	2	5.8	6.2	44426000	34939000
Rhbdf2	0.0279255	NA	-0.0106787	sp|Q80WQ6|RHDF2_MOUSE	sp|Q80WQ6|RHDF2_MOUSE	1	1	1	>sp|Q80WQ6|RHDF2_MOUSE Inactive rhomboid protein 2 OS=Mus musculus GN=Rhbdf2 PE=1 SV=1	1	1	1	1	1	0	1	0	1	0	2.7	2.7	2.7	93.433	827	827	0	6.8876	75132	76526	71643	74917	5	5	75132	76526	0	0	71643	74917	0	0	5	5	0	0	2.7	0	39248000	39248000
Stxbp2	0.024578	0.170184	-0.0100851	sp|Q64324|STXB2_MOUSE;tr|F8WGM5|F8WGM5_MOUSE	sp|Q64324|STXB2_MOUSE;tr|F8WGM5|F8WGM5_MOUSE	20;19	20;19	20;19	>sp|Q64324|STXB2_MOUSE Syntaxin-binding protein 2 OS=Mus musculus GN=Stxbp2 PE=2 SV=1;>tr|F8WGM5|F8WGM5_MOUSE Syntaxin-binding protein 2 (Fragment) OS=Mus musculus GN=Stxbp2 PE=4 SV=1	2	20	20	20	20	2	20	2	20	2	43.7	43.7	43.7	66.357	593	593;594	0	86.305	2508800	2556400	2392300	2502600	76	76	2482500	2522700	26296	33641	2367100	2470000	25281	32556	74	74	2	2	43.7	6.4	2755600000	2717900000
Piezo1	0.0287878	NA	-0.00981649	tr|F7AC58|F7AC58_MOUSE;tr|E9PUQ9|E9PUQ9_MOUSE;sp|E2JF22|PIEZ1_MOUSE;tr|F6PYU5|F6PYU5_MOUSE	tr|F7AC58|F7AC58_MOUSE;tr|E9PUQ9|E9PUQ9_MOUSE;sp|E2JF22|PIEZ1_MOUSE;tr|F6PYU5|F6PYU5_MOUSE	2;2;2;1	2;2;2;1	2;2;2;1	>tr|F7AC58|F7AC58_MOUSE Piezo-type mechanosensitive ion channel component 1 (Fragment) OS=Mus musculus GN=Piezo1 PE=1 SV=1;>tr|E9PUQ9|E9PUQ9_MOUSE Piezo-type mechanosensitive ion channel component 1 OS=Mus musculus GN=Piezo1 PE=1 SV=1;>sp|E2JF22|PIEZ1_MOUS	4	2	2	2	2	0	2	0	2	0	1.8	1.8	1.8	243.18	2109	2109;2546;2547;1085	0	4.7885	17012	17338	16223	16973	3	3	17012	17338	0	0	16223	16973	0	0	3	3	0	0	1.8	0	34971000	34971000
Rab31	-0.0611356	0.0547944	-0.00958214	sp|Q921E2|RAB31_MOUSE;tr|Q3TXV4|Q3TXV4_MOUSE	sp|Q921E2|RAB31_MOUSE;tr|Q3TXV4|Q3TXV4_MOUSE	10;10	10;10	8;8	>sp|Q921E2|RAB31_MOUSE Ras-related protein Rab-31 OS=Mus musculus GN=Rab31 PE=1 SV=1;>tr|Q3TXV4|Q3TXV4_MOUSE Rab22B OS=Mus musculus GN=Rab31 PE=1 SV=1	2	10	10	8	9	10	9	10	7	8	57.2	57.2	45.9	21.331	194	194;195	0	32.321	4092400	4171500	3902400	4083600	70	70	2960700	2835100	1131600	1336400	2817800	2785400	1084600	1298200	32	32	38	38	52.1	57.2	2963300000	1987900000
Rab2a;Rab2b	-0.0571793	0.0288415	-0.00800942	sp|P53994|RAB2A_MOUSE;tr|Q3TEG7|Q3TEG7_MOUSE;sp|P59279|RAB2B_MOUSE;tr|G3UXQ7|G3UXQ7_MOUSE;tr|G3V022|G3V022_MOUSE;tr|S4R232|S4R232_MOUSE	sp|P53994|RAB2A_MOUSE;tr|Q3TEG7|Q3TEG7_MOUSE;sp|P59279|RAB2B_MOUSE	13;7;7;4;4;1	13;7;7;4;4;1	13;7;7;4;4;1	>sp|P53994|RAB2A_MOUSE Ras-related protein Rab-2A OS=Mus musculus GN=Rab2a PE=1 SV=1;>tr|Q3TEG7|Q3TEG7_MOUSE Ras-related protein Rab-2B OS=Mus musculus GN=Rab2b PE=2 SV=1;>sp|P59279|RAB2B_MOUSE Ras-related protein Rab-2B OS=Mus musculus GN=Rab2b PE=2 SV=1	6	13	13	13	13	12	13	12	13	12	64.2	64.2	64.2	23.547	212	212;193;216;62;71;103	0	65.172	5141800	5246900	4903300	5136100	115	115	3591100	3448200	1550700	1798700	3418000	3387200	1485300	1748800	55	55	60	60	64.2	60.8	5804400000	3670900000
Stxbp3;Stxbp3b	0.0304317	-0.111307	-0.00781037	sp|Q60770|STXB3_MOUSE;tr|E9Q6R9|E9Q6R9_MOUSE;tr|A2AEC9|A2AEC9_MOUSE	sp|Q60770|STXB3_MOUSE;tr|E9Q6R9|E9Q6R9_MOUSE	16;8;3	16;8;3	16;8;3	>sp|Q60770|STXB3_MOUSE Syntaxin-binding protein 3 OS=Mus musculus GN=Stxbp3 PE=1 SV=1;>tr|E9Q6R9|E9Q6R9_MOUSE Protein Stxbp3b OS=Mus musculus GN=Stxbp3b PE=4 SV=1	3	16	16	16	16	2	16	2	16	2	35.6	35.6	35.6	67.942	592	592;273;101	0	63.707	2643200	2697600	2520600	2640600	56	56	2622400	2675700	20819	21913	2500800	2619200	19874	21414	53	53	3	3	35.6	4.7	3391900000	3391900000
Cln8	-0.10367	0.0813958	-0.00773579	sp|Q9QUK3|CLN8_MOUSE;tr|D3Z332|D3Z332_MOUSE	sp|Q9QUK3|CLN8_MOUSE;tr|D3Z332|D3Z332_MOUSE	2;1	2;1	2;1	>sp|Q9QUK3|CLN8_MOUSE Protein CLN8 OS=Mus musculus GN=Cln8 PE=2 SV=1;>tr|D3Z332|D3Z332_MOUSE Protein CLN8 (Fragment) OS=Mus musculus GN=Cln8 PE=4 SV=1	2	2	2	2	1	1	1	1	1	1	14.9	14.9	14.9	33.108	288	288;124	0	11.328	47107	48079	44922	47063	7	7	31434	29226	15673	18854	29891	28765	15032	18298	6	6	1	1	8.7	6.2	82605000	46383000
Aldh3a2	-0.0458371	0.0370571	-0.00680738	sp|P47740|AL3A2_MOUSE;tr|B1AV77|B1AV77_MOUSE;tr|B1ATI0|B1ATI0_MOUSE	sp|P47740|AL3A2_MOUSE;tr|B1AV77|B1AV77_MOUSE;tr|B1ATI0|B1ATI0_MOUSE	7;7;7	7;7;7	7;7;7	>sp|P47740|AL3A2_MOUSE Fatty aldehyde dehydrogenase OS=Mus musculus GN=Aldh3a2 PE=2 SV=2;>tr|B1AV77|B1AV77_MOUSE Aldehyde dehydrogenase OS=Mus musculus GN=Aldh3a2 PE=3 SV=1;>tr|B1ATI0|B1ATI0_MOUSE Aldehyde dehydrogenase OS=Mus musculus GN=Aldh3a2 PE=3 SV=1	3	7	7	7	5	4	5	4	5	4	22.3	22.3	22.3	53.97	484	484;487;532	0	24.119	431640	440830	411630	431500	20	20	315390	305230	116240	135600	300270	299700	111360	131800	13	13	7	7	17.6	9.9	383240000	246820000
Txndc5	-0.103514	0.10809	-0.00626624	tr|E9PXX7|E9PXX7_MOUSE;sp|Q91W90|TXND5_MOUSE	tr|E9PXX7|E9PXX7_MOUSE;sp|Q91W90|TXND5_MOUSE	4;4	4;4	4;4	>tr|E9PXX7|E9PXX7_MOUSE Thioredoxin domain-containing protein 5 OS=Mus musculus GN=Txndc5 PE=3 SV=1;>sp|Q91W90|TXND5_MOUSE Thioredoxin domain-containing protein 5 OS=Mus musculus GN=Txndc5 PE=1 SV=2	2	4	4	4	2	4	2	4	2	4	15.7	15.7	15.7	38.532	344	344;417	0	17.101	293900	300270	280280	293910	12	12	202590	188380	91307	111890	192640	185410	87633	108500	6	6	6	6	9	15.7	244510000	176100000
Arf4	-0.347557	0.120552	-0.00625561	sp|P61750|ARF4_MOUSE;tr|E9Q798|E9Q798_MOUSE;tr|F6UFB9|F6UFB9_MOUSE	sp|P61750|ARF4_MOUSE;tr|E9Q798|E9Q798_MOUSE	4;2;1	1;1;1	1;1;1	>sp|P61750|ARF4_MOUSE ADP-ribosylation factor 4 OS=Mus musculus GN=Arf4 PE=1 SV=2;>tr|E9Q798|E9Q798_MOUSE ADP-ribosylation factor 4 OS=Mus musculus GN=Arf4 PE=3 SV=1	3	4	1	1	3	4	1	1	1	1	35.6	10	10	20.396	180	180;153;60	0	8.9187	12084	12346	11524	12085	5	5	5744	4509.9	6340	7836.6	5437	4488.8	6086.9	7596.1	2	2	3	3	27.8	35.6	7362900	0
Tagln2	NA	-0.153731	-0.0057384	sp|Q9WVA4|TAGL2_MOUSE	sp|Q9WVA4|TAGL2_MOUSE	1	1	1	>sp|Q9WVA4|TAGL2_MOUSE Transgelin-2 OS=Mus musculus GN=Tagln2 PE=1 SV=4	1	1	1	1	0	1	0	1	0	1	7	7	7	22.395	199	199	0.0009901	2.3979	9969.2	10189	9507.2	9972.9	1	1	0	0	9969.2	10189	0	0	9507.2	9972.9	0	0	1	1	0	7	0	0
Ddx42	NA	-0.153692	-0.0056995	sp|Q810A7|DDX42_MOUSE	sp|Q810A7|DDX42_MOUSE	5	5	5	>sp|Q810A7|DDX42_MOUSE ATP-dependent RNA helicase DDX42 OS=Mus musculus GN=Ddx42 PE=1 SV=3	1	5	5	5	0	5	0	5	0	5	7.8	7.8	7.8	101.96	929	929	0	20.484	216530	221310	206490	216610	6	6	0	0	216530	221310	0	0	206490	216610	0	0	6	6	0	7.8	109020000	0
Arpc2	0.0336697	NA	-0.00493462	tr|D3YXG6|D3YXG6_MOUSE;sp|Q9CVB6|ARPC2_MOUSE	tr|D3YXG6|D3YXG6_MOUSE;sp|Q9CVB6|ARPC2_MOUSE	3;3	3;3	3;3	>tr|D3YXG6|D3YXG6_MOUSE Actin-related protein 2/3 complex subunit 2 OS=Mus musculus GN=Arpc2 PE=4 SV=1;>sp|Q9CVB6|ARPC2_MOUSE Actin-related protein 2/3 complex subunit 2 OS=Mus musculus GN=Arpc2 PE=1 SV=3	2	3	3	3	3	0	3	0	3	0	18	18	18	32.512	284	284;300	0	12.29	358130	366230	341540	358460	8	8	358130	366230	0	0	341540	358460	0	0	8	8	0	0	18	0	371170000	371170000
Arpc3	-0.118743	-0.00831911	-0.00447961	tr|H7BWZ3|H7BWZ3_MOUSE;sp|Q9JM76|ARPC3_MOUSE;tr|D3Z2F7|D3Z2F7_MOUSE;tr|D3Z2F8|D3Z2F8_MOUSE	tr|H7BWZ3|H7BWZ3_MOUSE;sp|Q9JM76|ARPC3_MOUSE;tr|D3Z2F7|D3Z2F7_MOUSE;tr|D3Z2F8|D3Z2F8_MOUSE	2;2;1;1	2;2;1;1	2;2;1;1	>tr|H7BWZ3|H7BWZ3_MOUSE Actin-related protein 2/3 complex subunit 3 OS=Mus musculus GN=Arpc3 PE=1 SV=1;>sp|Q9JM76|ARPC3_MOUSE Actin-related protein 2/3 complex subunit 3 OS=Mus musculus GN=Arpc3 PE=1 SV=3;>tr|D3Z2F7|D3Z2F7_MOUSE Actin-related protein 2/3 c	4	2	2	2	1	1	1	1	1	1	14.1	14.1	14.1	19.637	170	170;178;161;163	0	5.3921	33217	33979	31678	33257	2	2	16970	15614	16246	18365	16132	15378	15546	17879	1	1	1	1	7.6	6.5	21828000	21828000
Tcirg1	0.153429	-0.384537	-0.00408165	tr|Q9JHF5|Q9JHF5_MOUSE;tr|F6XRE6|F6XRE6_MOUSE;tr|F6ZFB8|F6ZFB8_MOUSE;sp|P15920|VPP2_MOUSE	tr|Q9JHF5|Q9JHF5_MOUSE	31;11;2;1	31;11;2;1	30;11;2;0	>tr|Q9JHF5|Q9JHF5_MOUSE V-type proton ATPase subunit a OS=Mus musculus GN=Tcirg1 PE=1 SV=1	4	31	31	30	26	29	26	29	26	28	50.2	50.2	49.2	93.459	834	834;191;91;856	0	323.31	13866000	14188000	13224000	13886000	319	319	8792500	9769600	5073100	4418400	8408600	9519500	4815000	4366700	145	145	174	174	47.7	46.9	25750000000	17458000000
Diaph2;Diap2	-0.258432	0.235805	-0.0034749	sp|O70566|DIAP2_MOUSE;tr|Q6W4W7|Q6W4W7_MOUSE;tr|E9Q4U7|E9Q4U7_MOUSE	sp|O70566|DIAP2_MOUSE;tr|Q6W4W7|Q6W4W7_MOUSE;tr|E9Q4U7|E9Q4U7_MOUSE	2;2;2	2;2;2	2;2;2	>sp|O70566|DIAP2_MOUSE Protein diaphanous homolog 2 OS=Mus musculus GN=Diaph2 PE=1 SV=2;>tr|Q6W4W7|Q6W4W7_MOUSE DIA3 OS=Mus musculus GN=Diap2 PE=2 SV=1;>tr|E9Q4U7|E9Q4U7_MOUSE Protein diaphanous homolog 2 OS=Mus musculus GN=Diap2 PE=4 SV=1	3	2	2	2	1	1	1	1	1	1	2.2	2.2	2.2	124.87	1098	1098;1102;1102	0	5.4627	33400	34190	31854	33462	2	2	20902	17457	12498	16733	19816	17301	12038	16161	1	1	1	1	0.8	1.4	32540000	32540000
Anxa1	0.0509754	-0.246517	-0.00318152	sp|P10107|ANXA1_MOUSE;sp|A2BH40|ARI1A_MOUSE;tr|E9QAQ7|E9QAQ7_MOUSE	sp|P10107|ANXA1_MOUSE	18;1;1	18;1;1	18;1;1	>sp|P10107|ANXA1_MOUSE Annexin A1 OS=Mus musculus GN=Anxa1 PE=1 SV=2	3	18	18	18	18	12	18	12	18	12	50	50	50	38.734	346	346;2283;2287	0	120.98	5192600	5316500	4952300	5203200	106	106	4439600	4594800	753090	721750	4235600	4494200	716750	709070	75	75	31	31	50	35.8	4598000000	3832800000
Acsl4	0.0381616	NA	-0.000442671	sp|Q9QUJ7|ACSL4_MOUSE	sp|Q9QUJ7|ACSL4_MOUSE	2	2	2	>sp|Q9QUJ7|ACSL4_MOUSE Long-chain-fatty-acid--CoA ligase 4 OS=Mus musculus GN=Acsl4 PE=2 SV=2	1	2	2	2	2	0	2	0	2	0	6	6	6	79.076	711	711	0	11.396	79980	82044	76283	80288	5	5	79980	82044	0	0	76283	80288	0	0	5	5	0	0	6	0	64021000	64021000
Rab21	-0.0417092	0.030618	-0.000392037	sp|P35282|RAB21_MOUSE	sp|P35282|RAB21_MOUSE	7	7	7	>sp|P35282|RAB21_MOUSE Ras-related protein Rab-21 OS=Mus musculus GN=Rab21 PE=1 SV=4	1	7	7	7	6	5	6	5	6	5	36	36	36	24.106	222	222	0	13.816	835060	856640	796460	838300	25	25	593050	575590	242010	281060	564650	565050	231810	273250	13	13	12	12	30.6	28.4	1116800000	794340000
Rab43	-0.165467	0.116059	0.00144377	tr|Q91Z34|Q91Z34_MOUSE;sp|Q8CG50|RAB43_MOUSE;tr|D3Z444|D3Z444_MOUSE	tr|Q91Z34|Q91Z34_MOUSE;sp|Q8CG50|RAB43_MOUSE;tr|D3Z444|D3Z444_MOUSE	2;2;1	2;2;1	2;2;1	>tr|Q91Z34|Q91Z34_MOUSE RIKEN cDNA 1810048P08, isoform CRA_d OS=Mus musculus GN=Rab43 PE=2 SV=1;>sp|Q8CG50|RAB43_MOUSE Ras-related protein Rab-43 OS=Mus musculus GN=Rab43 PE=1 SV=1;>tr|D3Z444|D3Z444_MOUSE RIKEN cDNA 1810048P08, isoform CRA_b OS=Mus musculu	3	2	2	2	1	1	1	1	1	1	17.9	17.9	17.9	17.504	156	156;210;150	0.001845	1.5832	47332	48617	45146	47573	3	3	28427	25322	18905	23295	26997	24989	18148	22583	2	2	1	1	9	9	16808000	16808000
Pdia6	NA	-0.145837	0.0021557	tr|Q3TML0|Q3TML0_MOUSE	tr|Q3TML0|Q3TML0_MOUSE	15	1	1	>tr|Q3TML0|Q3TML0_MOUSE Protein disulfide-isomerase A6 OS=Mus musculus GN=Pdia6 PE=2 SV=1	1	15	1	1	14	9	0	1	0	1	45.6	3.4	3.4	48.689	445	445	0	4.4987	141020	144920	134510	141810	6	6	0	0	141020	144920	0	0	134510	141810	0	0	6	6	42.2	31	107400000	0
Ttn	0.0410456	NA	0.00244129	sp|A2ASS6|TITIN_MOUSE;tr|F6Q6Z0|F6Q6Z0_MOUSE;tr|E9Q8N1|E9Q8N1_MOUSE;tr|E9Q8K5|E9Q8K5_MOUSE	sp|A2ASS6|TITIN_MOUSE	3;1;1;1	3;1;1;1	3;1;1;1	>sp|A2ASS6|TITIN_MOUSE Titin OS=Mus musculus GN=Ttn PE=1 SV=1	4	3	3	3	3	0	3	0	3	0	0.1	0.1	0.1	3906.4	35213	35213;248;33467;33467	0.0018727	1.7525	310850	319510	296500	312640	7	7	310850	319510	0	0	296500	312640	0	0	7	7	0	0	0.1	0	145720000	145720000
Cybb	0.0575056	-0.262813	0.00259529	sp|Q61093|CY24B_MOUSE;tr|E9Q7S3|E9Q7S3_MOUSE;tr|E9Q802|E9Q802_MOUSE;sp|Q8CIZ9|NOX1_MOUSE	sp|Q61093|CY24B_MOUSE	33;5;5;1	33;5;5;1	33;5;5;1	>sp|Q61093|CY24B_MOUSE Cytochrome b-245 heavy chain OS=Mus musculus GN=Cybb PE=1 SV=1	4	33	33	33	31	24	31	24	31	24	62.6	62.6	62.6	65.304	570	570;93;114;591	0	323.31	17448000	17936000	16643000	17550000	289	289	15232000	15836000	2216500	2100400	14534000	15485000	2108800	2064900	215	215	74	74	61.9	55.1	34740000000	31456000000
Itgb2	0.00945044	0.0643375	0.00600571	tr|Q542I8|Q542I8_MOUSE;sp|P11835|ITB2_MOUSE;tr|M0QWA7|M0QWA7_MOUSE;tr|D3YYP8|D3YYP8_MOUSE;tr|D3Z1S4|D3Z1S4_MOUSE;tr|M0QWJ6|M0QWJ6_MOUSE	tr|Q542I8|Q542I8_MOUSE;sp|P11835|ITB2_MOUSE;tr|M0QWA7|M0QWA7_MOUSE	39;39;27;9;2;1	39;39;27;9;2;1	39;39;27;9;2;1	>tr|Q542I8|Q542I8_MOUSE Integrin beta OS=Mus musculus GN=Itgb2 PE=2 SV=1;>sp|P11835|ITB2_MOUSE Integrin beta-2 OS=Mus musculus GN=Itgb2 PE=1 SV=2;>tr|M0QWA7|M0QWA7_MOUSE Integrin beta OS=Mus musculus GN=Itgb2 PE=3 SV=1	6	39	39	39	39	31	39	31	39	31	60.5	60.5	60.5	84.893	770	770;771;480;130;54;56	0	323.31	30393000	31317000	28992000	30638000	500	500	26280000	26427000	4112900	4889500	25049000	25890000	3942900	4748200	361	361	139	139	60.5	49.4	69626000000	63363000000
Pcyox1	-0.030799	-0.0596792	0.00603439	sp|Q9CQF9|PCYOX_MOUSE;tr|F7CIP8|F7CIP8_MOUSE;tr|D3Z275|D3Z275_MOUSE	sp|Q9CQF9|PCYOX_MOUSE;tr|F7CIP8|F7CIP8_MOUSE	4;3;1	4;3;1	4;3;1	>sp|Q9CQF9|PCYOX_MOUSE Prenylcysteine oxidase OS=Mus musculus GN=Pcyox1 PE=1 SV=1;>tr|F7CIP8|F7CIP8_MOUSE Prenylcysteine oxidase (Fragment) OS=Mus musculus GN=Pcyox1 PE=4 SV=1	3	4	4	4	2	2	2	2	2	2	13.9	13.9	13.9	56.494	505	505;197;181	0	27.399	124580	128370	118830	125590	10	10	66641	65170	57934	63200	63464	63949	55369	61641	7	7	3	3	7.7	6.1	127090000	110870000
Cyfip1	0.0302592	0.342497	0.00687985	sp|Q7TMB8|CYFP1_MOUSE;tr|G3UZI5|G3UZI5_MOUSE;tr|E9PZS0|E9PZS0_MOUSE	sp|Q7TMB8|CYFP1_MOUSE	6;1;1	6;1;1	3;0;0	>sp|Q7TMB8|CYFP1_MOUSE Cytoplasmic FMR1-interacting protein 1 OS=Mus musculus GN=Cyfip1 PE=1 SV=1	3	6	6	3	6	1	6	1	3	0	6.1	6.1	2.9	145.24	1253	1253;230;451	0	17.445	473470	488160	451660	477570	26	26	461320	470640	12153	17520	439920	460710	11743	16869	24	24	2	2	6.1	1	638490000	626860000
Vps13c	0.0227924	-0.0861198	0.00691025	sp|Q8BX70|VP13C_MOUSE	sp|Q8BX70|VP13C_MOUSE	9	9	9	>sp|Q8BX70|VP13C_MOUSE Vacuolar protein sorting-associated protein 13C OS=Mus musculus GN=Vps13c PE=1 SV=2	1	9	9	9	7	3	7	3	7	3	4.1	4.1	4.1	420.08	3748	3748	0	29.591	227390	234450	216920	229370	16	16	162020	164440	65372	70019	154480	161010	62439	68358	13	13	3	3	3.4	1	136720000	113000000
Tomm20	-0.0355206	0.113174	0.00716745	sp|Q9DCC8|TOM20_MOUSE	sp|Q9DCC8|TOM20_MOUSE	1	1	1	>sp|Q9DCC8|TOM20_MOUSE Mitochondrial import receptor subunit TOM20 homolog OS=Mus musculus GN=Tomm20 PE=1 SV=1	1	1	1	1	1	1	1	1	1	1	13.8	13.8	13.8	16.284	145	145	0	19.071	49821	51377	47526	50262	8	8	38783	37803	11038	13574	36931	37101	10595	13161	6	6	2	2	13.8	13.8	132410000	104030000
Capza2	-0.0163648	0.138298	0.00781526	sp|P47754|CAZA2_MOUSE;tr|D6RCW7|D6RCW7_MOUSE	sp|P47754|CAZA2_MOUSE;tr|D6RCW7|D6RCW7_MOUSE	7;5	7;5	6;4	>sp|P47754|CAZA2_MOUSE F-actin-capping protein subunit alpha-2 OS=Mus musculus GN=Capza2 PE=1 SV=3;>tr|D6RCW7|D6RCW7_MOUSE F-actin-capping protein subunit alpha-2 OS=Mus musculus GN=Capza2 PE=4 SV=1	2	7	7	6	7	4	7	4	6	3	40.6	40.6	37.1	32.967	286	286;174	0	57.904	1460800	1507100	1393500	1474400	29	29	1217300	1202400	243520	304730	1159600	1179200	233910	295200	20	20	9	9	40.6	21.7	1147300000	1055300000
Rpl10;Rpl10l	0.0190173	-0.0536519	0.00841548	tr|I7HLV2|I7HLV2_MOUSE;sp|Q6ZWV3|RL10_MOUSE;sp|P86048|RL10L_MOUSE	tr|I7HLV2|I7HLV2_MOUSE;sp|Q6ZWV3|RL10_MOUSE;sp|P86048|RL10L_MOUSE	1;1;1	1;1;1	1;1;1	>tr|I7HLV2|I7HLV2_MOUSE 60S ribosomal protein L10 (Fragment) OS=Mus musculus GN=Rpl10 PE=4 SV=1;>sp|Q6ZWV3|RL10_MOUSE 60S ribosomal protein L10 OS=Mus musculus GN=Rpl10 PE=1 SV=3;>sp|P86048|RL10L_MOUSE 60S ribosomal protein L10-like OS=Mus musculus GN=Rpl1	3	1	1	1	1	1	1	1	1	1	6	6	6	23.072	201	201;214;214	0.0092749	0.79444	142260	146830	135720	143640	2	2	108270	109600	33992	37237	103220	107330	32492	36310	1	1	1	1	6	6	106170000	77209000
Try10	0.0472359	NA	0.00863164	tr|Q792Z1|Q792Z1_MOUSE	tr|Q792Z1|Q792Z1_MOUSE	1	1	1	>tr|Q792Z1|Q792Z1_MOUSE MCG140784 OS=Mus musculus GN=Try10 PE=2 SV=1	1	1	1	1	1	0	1	0	1	0	4.1	4.1	4.1	26.221	246	246	0.0019361	2.1085	278200	287180	265400	280930	3	3	278200	287180	0	0	265400	280930	0	0	3	3	0	0	4.1	0	232240000	232240000
Tm9sf4	0.144032	-0.171471	0.00866315	sp|Q8BH24|TM9S4_MOUSE	sp|Q8BH24|TM9S4_MOUSE	4	4	4	>sp|Q8BH24|TM9S4_MOUSE Transmembrane 9 superfamily member 4 OS=Mus musculus GN=Tm9sf4 PE=2 SV=1	1	4	4	4	1	4	1	4	1	4	8.4	8.4	8.4	74.692	643	643	0	8.9154	267480	276120	255170	270120	10	10	64495	71197	202990	204930	61665	69398	193510	200720	3	3	7	7	3	8.4	130030000	19274000
Epb4.1;Epb41	0.0474417	NA	0.0088374	tr|A2A839|A2A839_MOUSE;tr|A2A838|A2A838_MOUSE;tr|A2AD32|A2AD32_MOUSE;sp|P48193|41_MOUSE;tr|A2A841|A2A841_MOUSE;tr|A2A842|A2A842_MOUSE;tr|F7BUB8|F7BUB8_MOUSE;tr|F6S4K9|F6S4K9_MOUSE	tr|A2A839|A2A839_MOUSE;tr|A2A838|A2A838_MOUSE;tr|A2AD32|A2AD32_MOUSE;sp|P48193|41_MOUSE;tr|A2A841|A2A841_MOUSE;tr|A2A842|A2A842_MOUSE	13;13;13;13;13;11;2;2	13;13;13;13;13;11;2;2	11;11;11;11;11;9;2;2	>tr|A2A839|A2A839_MOUSE Protein 4.1 OS=Mus musculus GN=Epb4.1 PE=1 SV=1;>tr|A2A838|A2A838_MOUSE Protein 4.1 (Fragment) OS=Mus musculus GN=Epb4.1 PE=1 SV=1;>tr|A2AD32|A2AD32_MOUSE Protein 4.1 (Fragment) OS=Mus musculus GN=Epb4.1 PE=1 SV=3;>sp|P48193|41_MOUS	8	13	13	11	13	0	13	0	11	0	21	21	18.2	72.423	639	639;667;716;858;869;769;250;375	0	36.082	2417800	2496200	2306600	2441800	30	30	2417800	2496200	0	0	2306600	2441800	0	0	30	30	0	0	21	0	1790000000	1790000000
Wwp1;Itch	0.0497463	NA	0.011142	sp|Q8BZZ3|WWP1_MOUSE;sp|Q8C863|ITCH_MOUSE	sp|Q8BZZ3|WWP1_MOUSE;sp|Q8C863|ITCH_MOUSE	2;1	2;1	2;1	>sp|Q8BZZ3|WWP1_MOUSE NEDD4-like E3 ubiquitin-protein ligase WWP1 OS=Mus musculus GN=Wwp1 PE=1 SV=2;>sp|Q8C863|ITCH_MOUSE E3 ubiquitin-protein ligase Itchy OS=Mus musculus GN=Itch PE=1 SV=2	2	2	2	2	2	0	2	0	2	0	3.2	3.2	3.2	104.69	918	918;864	0	6.7293	64883	67094	61900	65628	4	4	64883	67094	0	0	61900	65628	0	0	4	4	0	0	3.2	0	21296000	21296000
Aldh3b1	0.0573352	-0.208214	0.0131799	sp|Q80VQ0|AL3B1_MOUSE;tr|J3QMK6|J3QMK6_MOUSE;tr|E9Q3E1|E9Q3E1_MOUSE;tr|F6QPV9|F6QPV9_MOUSE;sp|P47739|AL3A1_MOUSE	sp|Q80VQ0|AL3B1_MOUSE	18;4;3;1;1	18;4;3;1;1	18;4;3;1;1	>sp|Q80VQ0|AL3B1_MOUSE Aldehyde dehydrogenase family 3 member B1 OS=Mus musculus GN=Aldh3b1 PE=2 SV=1	5	18	18	18	17	6	17	6	17	6	50.2	50.2	50.2	52.292	468	468;479;479;87;453	0	111.41	6013200	6226900	5737000	6090400	77	77	5580500	5801100	432720	425870	5324800	5672700	412170	417740	62	62	15	15	48.1	14.3	5135300000	4867900000
Odr4	-0.287037	0.0689327	0.0136454	sp|Q4PJX1|ODR4_MOUSE	sp|Q4PJX1|ODR4_MOUSE	2	2	2	>sp|Q4PJX1|ODR4_MOUSE Protein odr-4 homolog OS=Mus musculus GN=Odr4 PE=2 SV=2	1	2	2	2	1	1	1	1	1	1	6.5	6.5	6.5	49.997	447	447	0	6.5779	22329	23130	21303	22623	2	2	9359.7	7663.6	12969	15467	8868.9	7605.3	12435	15018	1	1	1	1	3.8	2.7	7754800	7754800
Sema4d	0.0527252	NA	0.0141209	sp|O09126|SEM4D_MOUSE	sp|O09126|SEM4D_MOUSE	1	1	1	>sp|O09126|SEM4D_MOUSE Semaphorin-4D OS=Mus musculus GN=Sema4d PE=1 SV=2	1	1	1	1	1	0	1	0	1	0	2.4	2.4	2.4	95.639	861	861	0	3.7925	12647	13105	12066	12817	2	2	12647	13105	0	0	12066	12817	0	0	2	2	0	0	2.4	0	10677000	10677000
Tap2	-0.116615	0.188862	0.0153878	sp|P36371|TAP2_MOUSE	sp|P36371|TAP2_MOUSE	2	2	2	>sp|P36371|TAP2_MOUSE Antigen peptide transporter 2 OS=Mus musculus GN=Tap2 PE=2 SV=1	1	2	2	2	2	1	2	1	2	1	5.7	5.7	5.7	77.444	702	702	0	20.76	18640	19332	17785	18907	7	7	12884	11872	5756.6	7460.5	12248	11691	5537.1	7215.8	3	3	4	4	5.7	2.4	11594000	11594000
Ctsz	-0.105814	0.0917098	0.0160045	sp|Q9WUU7|CATZ_MOUSE	sp|Q9WUU7|CATZ_MOUSE	5	5	5	>sp|Q9WUU7|CATZ_MOUSE Cathepsin Z OS=Mus musculus GN=Ctsz PE=2 SV=1	1	5	5	5	4	5	4	5	4	5	20.6	20.6	20.6	33.996	306	306	0	39.154	2448900	2540900	2336600	2484900	29	29	1505100	1397300	943800	1143500	1431100	1375400	905440	1109500	12	12	17	17	13.4	20.6	3667700000	2255800000
Cdt1	NA	-0.131924	0.0160681	sp|Q8R4E9|CDT1_MOUSE	sp|Q8R4E9|CDT1_MOUSE	1	1	1	>sp|Q8R4E9|CDT1_MOUSE DNA replication factor Cdt1 OS=Mus musculus GN=Cdt1 PE=1 SV=1	1	1	1	1	0	1	0	1	0	1	3.1	3.1	3.1	61.509	557	557	0.0045086	1.3795	16058	16662	15321	16295	1	1	0	0	16058	16662	0	0	15321	16295	0	0	1	1	0	3.1	16709000	0
Col14a1	0.0542059	0.170937	0.0178989	tr|B7ZNH7|B7ZNH7_MOUSE;sp|Q80X19|COEA1_MOUSE;tr|K3W4R4|K3W4R4_MOUSE	tr|B7ZNH7|B7ZNH7_MOUSE;sp|Q80X19|COEA1_MOUSE;tr|K3W4R4|K3W4R4_MOUSE	6;6;6	6;6;6	6;6;6	>tr|B7ZNH7|B7ZNH7_MOUSE Collagen alpha-1(XIV) chain OS=Mus musculus GN=Col14a1 PE=2 SV=1;>sp|Q80X19|COEA1_MOUSE Collagen alpha-1(XIV) chain OS=Mus musculus GN=Col14a1 PE=2 SV=2;>tr|K3W4R4|K3W4R4_MOUSE Collagen alpha-1(XIV) chain OS=Mus musculus GN=Col14a1	3	6	6	6	6	1	6	1	6	1	2	2	2	192.75	1794	1794;1797;1798	0	29.815	3046400	3165000	2906800	3095000	72	72	3025900	3138700	20508	26250	2887100	3069600	19716	25403	71	71	1	1	2	0.8	19816000000	19798000000
Nsf	0.0557479	-0.127721	0.0180983	sp|P46460|NSF_MOUSE	sp|P46460|NSF_MOUSE	3	3	3	>sp|P46460|NSF_MOUSE Vesicle-fusing ATPase OS=Mus musculus GN=Nsf PE=1 SV=2	1	3	3	3	2	2	2	2	2	2	4.6	4.6	4.6	82.613	744	744	0	3.4398	101600	105570	96942	103240	4	4	70596	73306	31003	32263	67359	71688	29583	31547	2	2	2	2	3.5	3	31473000	31473000
Rpl31	-0.2178	0.190935	0.0193192	sp|P62900|RL31_MOUSE	sp|P62900|RL31_MOUSE	1	1	1	>sp|P62900|RL31_MOUSE 60S ribosomal protein L31 OS=Mus musculus GN=Rpl31 PE=1 SV=1	1	1	1	1	1	1	1	1	1	1	11.2	11.2	11.2	14.463	125	125	0	3.6809	81743	85009	77999	83126	6	6	48042	41270	33701	43739	45581	40824	32418	42302	2	2	4	4	11.2	11.2	87063000	21698000
Trex1	0.0580327	NA	0.0194284	sp|Q91XB0|TREX1_MOUSE	sp|Q91XB0|TREX1_MOUSE	1	1	1	>sp|Q91XB0|TREX1_MOUSE Three-prime repair exonuclease 1 OS=Mus musculus GN=Trex1 PE=1 SV=2	1	1	1	1	1	0	1	0	1	0	6.4	6.4	6.4	33.675	314	314	0	4.6364	60200	62610	57442	61222	3	3	60200	62610	0	0	57442	61222	0	0	3	3	0	0	6.4	0	18083000	18083000
Rpl38	-0.604255	0.205997	0.0205709	sp|Q9JJI8|RL38_MOUSE	sp|Q9JJI8|RL38_MOUSE	5	5	5	>sp|Q9JJI8|RL38_MOUSE 60S ribosomal protein L38 OS=Mus musculus GN=Rpl38 PE=2 SV=3	1	5	5	5	4	5	4	5	4	5	50	50	50	8.2038	70	70	0	15.656	1997200	2078800	1905800	2032700	55	55	826040	542850	1171200	1536000	778720	547850	1127100	1484800	15	15	40	40	50	50	2561500000	505410000
Cyb5r1	0.0464864	0.0183173	0.0205999	sp|Q9DB73|NB5R1_MOUSE;tr|G3UZG6|G3UZG6_MOUSE	sp|Q9DB73|NB5R1_MOUSE;tr|G3UZG6|G3UZG6_MOUSE	8;5	8;5	8;5	>sp|Q9DB73|NB5R1_MOUSE NADH-cytochrome b5 reductase 1 OS=Mus musculus GN=Cyb5r1 PE=2 SV=1;>tr|G3UZG6|G3UZG6_MOUSE Cytochrome b5 reductase 1, isoform CRA_a (Fragment) OS=Mus musculus GN=Cyb5r1 PE=4 SV=1	2	8	8	8	8	2	8	2	8	2	43.9	43.9	43.9	34.134	305	305;176	0	39.017	683740	711690	652440	695890	26	26	631640	651690	52100	59993	602550	637540	49888	58351	23	23	3	3	43.9	11.1	537380000	508830000
Abcc1	0.0604884	NA	0.0218841	sp|O35379|MRP1_MOUSE;tr|E9Q1I5|E9Q1I5_MOUSE	sp|O35379|MRP1_MOUSE	8;1	8;1	8;1	>sp|O35379|MRP1_MOUSE Multidrug resistance-associated protein 1 OS=Mus musculus GN=Abcc1 PE=1 SV=1	2	8	8	8	8	0	8	0	8	0	9.6	9.6	9.6	171.18	1528	1528;643	0	99.984	466690	486200	445340	475380	17	17	466690	486200	0	0	445340	475380	0	0	17	17	0	0	9.6	0	381400000	381400000
Fam134c	0.0613311	NA	0.0227268	sp|Q9CQV4|F134C_MOUSE	sp|Q9CQV4|F134C_MOUSE	1	1	1	>sp|Q9CQV4|F134C_MOUSE Protein FAM134C OS=Mus musculus GN=Fam134c PE=1 SV=1	1	1	1	1	1	0	1	0	1	0	5.2	5.2	5.2	51.637	466	466	0	6.2986	37535	39127	35818	38256	2	2	37535	39127	0	0	35818	38256	0	0	2	2	0	0	5.2	0	11968000	11968000
Apmap	0.0392138	0.0211288	0.0227557	sp|Q9D7N9|APMAP_MOUSE	sp|Q9D7N9|APMAP_MOUSE	2	2	2	>sp|Q9D7N9|APMAP_MOUSE Adipocyte plasma membrane-associated protein OS=Mus musculus GN=Apmap PE=1 SV=1	1	2	2	2	2	1	2	1	2	1	10.8	10.8	10.8	46.434	415	415	0	13.284	61742	64362	58918	62928	6	6	54039	55474	7703.1	8887.4	51542	54284	7376.6	8643.3	5	5	1	1	10.8	4.3	91711000	82188000
Slc43a2	0.0615984	-0.130036	0.0229332	sp|Q8CGA3|LAT4_MOUSE;tr|Q5ND25|Q5ND25_MOUSE;tr|Q5ND24|Q5ND24_MOUSE;tr|Q5ND23|Q5ND23_MOUSE	sp|Q8CGA3|LAT4_MOUSE	9;1;1;1	9;1;1;1	9;1;1;1	>sp|Q8CGA3|LAT4_MOUSE Large neutral amino acids transporter small subunit 4 OS=Mus musculus GN=Slc43a2 PE=1 SV=1	4	9	9	9	9	2	9	2	9	2	17.1	17.1	17.1	62.43	568	568;108;149;167	0	29.696	2412900	2515600	2302600	2459500	36	36	2375200	2476400	37693	39162	2266600	2421200	35966	38296	34	34	2	2	17.1	3.3	4724500000	4671300000
Specc1	0.0615938	NA	0.0229896	sp|Q5SXY1|CYTSB_MOUSE	sp|Q5SXY1|CYTSB_MOUSE	1	1	1	>sp|Q5SXY1|CYTSB_MOUSE Cytospin-B OS=Mus musculus GN=Specc1 PE=1 SV=2	1	1	1	1	1	0	1	0	1	0	1.3	1.3	1.3	118.1	1067	1067	0	2.9159	51052	53227	48718	52040	1	1	51052	53227	0	0	48718	52040	0	0	1	1	0	0	1.3	0	49321000	49321000
Rhov;Rhou	NA	-0.123682	0.0243099	sp|Q8VDU1|RHOV_MOUSE;sp|Q9EQT3|RHOU_MOUSE	sp|Q8VDU1|RHOV_MOUSE;sp|Q9EQT3|RHOU_MOUSE	1;1	1;1	1;1	>sp|Q8VDU1|RHOV_MOUSE Rho-related GTP-binding protein RhoV OS=Mus musculus GN=Rhov PE=2 SV=1;>sp|Q9EQT3|RHOU_MOUSE Rho-related GTP-binding protein RhoU OS=Mus musculus GN=Rhou PE=2 SV=1	2	1	1	1	0	1	0	1	0	1	4.7	4.7	4.7	26.148	236	236;261	0.0019139	2.0019	69011	72017	65858	70408	2	2	0	0	69011	72017	0	0	65858	70408	0	0	2	2	0	4.7	70454000	0
Stx3	0.0619674	-0.0509857	0.0260181	tr|Q8R1B7|Q8R1B7_MOUSE;sp|Q64704|STX3_MOUSE	tr|Q8R1B7|Q8R1B7_MOUSE;sp|Q64704|STX3_MOUSE	10;10	10;10	10;10	>tr|Q8R1B7|Q8R1B7_MOUSE MCG12909, isoform CRA_a OS=Mus musculus GN=Stx3 PE=2 SV=1;>sp|Q64704|STX3_MOUSE Syntaxin-3 OS=Mus musculus GN=Stx3 PE=2 SV=1	2	10	10	10	10	2	10	2	10	2	32.8	32.8	32.8	32.952	287	287;289	0	23.251	1618500	1691000	1544600	1653100	27	27	1560400	1627300	58047	63706	1489100	1591000	55489	62115	25	25	2	2	32.8	8	1122000000	1122000000
Ywhag	0.0895597	-0.473213	0.0266462	sp|P61982|1433G_MOUSE	sp|P61982|1433G_MOUSE	9	6	5	>sp|P61982|1433G_MOUSE 14-3-3 protein gamma OS=Mus musculus GN=Ywhag PE=1 SV=2	1	9	6	5	8	4	6	2	5	1	49.4	39.3	35.2	28.302	247	247	0	18.291	201770	210900	192560	206170	12	12	187110	198900	14654	12002	178670	194260	13885	11910	10	10	2	2	45.3	19	346480000	339530000
Mpp1	0.0569783	0.065456	0.0268762	sp|P70290|EM55_MOUSE;tr|B7ZCL8|B7ZCL8_MOUSE;tr|A2AN84|A2AN84_MOUSE;tr|B7ZCL9|B7ZCL9_MOUSE;tr|B7ZCM0|B7ZCM0_MOUSE;tr|B7ZCM1|B7ZCM1_MOUSE;tr|D6RFD5|D6RFD5_MOUSE	sp|P70290|EM55_MOUSE;tr|B7ZCL8|B7ZCL8_MOUSE;tr|A2AN84|A2AN84_MOUSE	26;24;21;12;9;3;1	26;24;21;12;9;3;1	26;24;21;12;9;3;1	>sp|P70290|EM55_MOUSE 55 kDa erythrocyte membrane protein OS=Mus musculus GN=Mpp1 PE=1 SV=1;>tr|B7ZCL8|B7ZCL8_MOUSE 55 kDa erythrocyte membrane protein OS=Mus musculus GN=Mpp1 PE=1 SV=1;>tr|A2AN84|A2AN84_MOUSE 55 kDa erythrocyte membrane protein OS=Mus mus	7	26	26	26	26	8	26	8	26	8	72.3	72.3	72.3	52.227	466	466;446;452;205;156;131;45	0	293.56	9840100	10287000	9391000	10056000	166	166	9441500	9812300	398540	474160	9008900	9595300	382070	460440	146	146	20	20	72.3	24.5	10427000000	10098000000
Mrc1	0.0647153	-0.108103	0.0273433	sp|Q61830|MRC1_MOUSE	sp|Q61830|MRC1_MOUSE	34	34	34	>sp|Q61830|MRC1_MOUSE Macrophage mannose receptor 1 OS=Mus musculus GN=Mrc1 PE=1 SV=2	1	34	34	34	31	10	31	10	31	10	26	26	26	164.98	1456	1456	0	146.84	4209400	4402000	4017300	4303200	105	105	3827300	3999000	382050	403020	3652600	3909400	364720	393780	86	86	19	19	24.7	8.7	3277200000	3042500000
Lnpep	0.10979	-0.291182	0.028157	sp|Q8C129|LCAP_MOUSE	sp|Q8C129|LCAP_MOUSE	13	13	13	>sp|Q8C129|LCAP_MOUSE Leucyl-cystinyl aminopeptidase OS=Mus musculus GN=Lnpep PE=1 SV=1	1	13	13	13	11	6	11	6	11	6	17	17	17	117.3	1025	1025	0	47.919	1644200	1720400	1569200	1681800	46	46	1294500	1395500	349700	324930	1236700	1361900	332520	319820	32	32	14	14	15.3	7.5	1357500000	1158200000
Tmem43	-0.0820195	0.0470959	0.0282245	sp|Q9DBS1|TMM43_MOUSE	sp|Q9DBS1|TMM43_MOUSE	11	11	11	>sp|Q9DBS1|TMM43_MOUSE Transmembrane protein 43 OS=Mus musculus GN=Tmem43 PE=1 SV=1	1	11	11	11	6	9	6	9	6	9	41.8	41.8	41.8	44.783	400	400	0	100.21	995610	1041800	950210	1018400	36	36	553360	522270	442250	519510	526420	513560	423780	504790	13	13	23	23	28	36.2	902300000	419040000
Manf	0.0680996	NA	0.0294953	tr|F6USD5|F6USD5_MOUSE;tr|F6T4L3|F6T4L3_MOUSE;tr|E0CXA8|E0CXA8_MOUSE;tr|Q80ZP8|Q80ZP8_MOUSE;tr|Q3TMX5|Q3TMX5_MOUSE;sp|Q9CXI5|MANF_MOUSE	tr|F6USD5|F6USD5_MOUSE;tr|F6T4L3|F6T4L3_MOUSE;tr|E0CXA8|E0CXA8_MOUSE;tr|Q80ZP8|Q80ZP8_MOUSE;tr|Q3TMX5|Q3TMX5_MOUSE;sp|Q9CXI5|MANF_MOUSE	1;1;1;1;1;1	1;1;1;1;1;1	1;1;1;1;1;1	>tr|F6USD5|F6USD5_MOUSE Mesencephalic astrocyte-derived neurotrophic factor (Fragment) OS=Mus musculus GN=Manf PE=1 SV=1;>tr|F6T4L3|F6T4L3_MOUSE Mesencephalic astrocyte-derived neurotrophic factor (Fragment) OS=Mus musculus GN=Manf PE=1 SV=1;>tr|E0CXA8|E0C	6	1	1	1	1	0	1	0	1	0	12.4	12.4	12.4	13.637	121	121;128;137;165;179;179	0	3.0408	20099	21050	19183	20576	1	1	20099	21050	0	0	19183	20576	0	0	1	1	0	0	12.4	0	11020000	11020000
Rab10	0.00867368	0.095612	0.0295734	sp|P61027|RAB10_MOUSE;sp|Q9DD03|RAB13_MOUSE;tr|D3YUS4|D3YUS4_MOUSE;tr|Q3TYH2|Q3TYH2_MOUSE;sp|Q8K386|RAB15_MOUSE	sp|P61027|RAB10_MOUSE	15;2;1;1;1	15;2;1;1;1	14;1;1;0;0	>sp|P61027|RAB10_MOUSE Ras-related protein Rab-10 OS=Mus musculus GN=Rab10 PE=1 SV=1	5	15	15	14	15	10	15	10	14	9	76.5	76.5	71	22.541	200	200;202;121;212;212	0	45.135	9347200	9790000	8921000	9569900	146	147	7461900	7499600	1885300	2290400	7112300	7347500	1808600	2222400	94	94	52	53	76.5	52	17900000000	15055000000
Raver1	-0.199188	-0.00465521	0.030341	sp|Q9CW46|RAVR1_MOUSE	sp|Q9CW46|RAVR1_MOUSE	7	7	7	>sp|Q9CW46|RAVR1_MOUSE Ribonucleoprotein PTB-binding 1 OS=Mus musculus GN=Raver1 PE=1 SV=2	1	7	7	7	2	6	2	6	2	6	15.4	15.4	15.4	79.381	748	748	0	19.073	295640	309810	282170	302820	12	12	95951	83496	199690	226310	91067	82523	191100	220300	2	2	10	10	5.5	11.4	263430000	44091000
Myo1e	0.0690748	NA	0.0304706	sp|E9Q634|MYO1E_MOUSE	sp|E9Q634|MYO1E_MOUSE	2	1	1	>sp|E9Q634|MYO1E_MOUSE Unconventional myosin-Ie OS=Mus musculus GN=Myo1e PE=1 SV=1	1	2	1	1	2	0	1	0	1	0	3.3	1.8	1.8	126.82	1107	1107	0	5.7326	5797.1	6075.5	5533	5938.4	2	2	5797.1	6075.5	0	0	5533	5938.4	0	0	2	2	0	0	3.3	0	10320000	10320000
Nptn	0.0683021	-0.0902807	0.0308424	sp|P97300|NPTN_MOUSE;tr|H3BIX4|H3BIX4_MOUSE;tr|Z4YLB7|Z4YLB7_MOUSE;tr|H3BKA7|H3BKA7_MOUSE	sp|P97300|NPTN_MOUSE;tr|H3BIX4|H3BIX4_MOUSE;tr|Z4YLB7|Z4YLB7_MOUSE	7;6;6;2	7;6;6;2	7;6;6;2	>sp|P97300|NPTN_MOUSE Neuroplastin OS=Mus musculus GN=Nptn PE=1 SV=3;>tr|H3BIX4|H3BIX4_MOUSE Neuroplastin (Fragment) OS=Mus musculus GN=Nptn PE=4 SV=1;>tr|Z4YLB7|Z4YLB7_MOUSE Neuroplastin OS=Mus musculus GN=Nptn PE=4 SV=1	4	7	7	7	7	4	7	4	7	4	19.1	19.1	19.1	44.373	397	397;221;277;193	0	22.391	2447500	2565700	2336000	2507800	39	39	2347100	2458500	100440	107270	2240100	2403100	95925	104740	34	34	5	5	19.1	10.1	3342500000	3296500000
Slc28a2	0.070177	NA	0.0315728	sp|O88627|S28A2_MOUSE	sp|O88627|S28A2_MOUSE	1	1	1	>sp|O88627|S28A2_MOUSE Sodium/nucleoside cotransporter 2 OS=Mus musculus GN=Slc28a2 PE=2 SV=2	1	1	1	1	1	0	1	0	1	0	2.4	2.4	2.4	72.916	660	660	0	4.1588	40553	42533	38707	41571	2	2	40553	42533	0	0	38707	41571	0	0	2	2	0	0	2.4	0	34555000	34555000
Ptrh2	0.0433497	0.113184	0.0318737	sp|Q8R2Y8|PTH2_MOUSE	sp|Q8R2Y8|PTH2_MOUSE	3	3	3	>sp|Q8R2Y8|PTH2_MOUSE Peptidyl-tRNA hydrolase 2, mitochondrial OS=Mus musculus GN=Ptrh2 PE=2 SV=1	1	3	3	3	3	1	3	1	3	1	27.6	27.6	27.6	19.526	181	181	0	38.637	433490	454750	413750	444470	19	19	391160	402700	42331	52057	373120	394000	40633	50471	16	16	3	3	27.6	8.3	252980000	189220000
Flna	0.104777	-0.522132	0.0322781	tr|B7FAV1|B7FAV1_MOUSE;tr|B7FAU9|B7FAU9_MOUSE;sp|Q8BTM8|FLNA_MOUSE;tr|F6XC15|F6XC15_MOUSE;tr|F7AVL7|F7AVL7_MOUSE;tr|F6Z2C0|F6Z2C0_MOUSE;sp|Q80X90|FLNB_MOUSE;tr|D3YW87|D3YW87_MOUSE;sp|Q8VHX6|FLNC_MOUSE;tr|D3Z576|D3Z576_MOUSE	tr|B7FAV1|B7FAV1_MOUSE;tr|B7FAU9|B7FAU9_MOUSE;sp|Q8BTM8|FLNA_MOUSE	9;9;9;4;1;1;1;1;1;1	9;9;9;4;1;1;1;1;1;1	9;9;9;4;1;1;1;1;1;1	>tr|B7FAV1|B7FAV1_MOUSE Filamin, alpha (Fragment) OS=Mus musculus GN=Flna PE=1 SV=1;>tr|B7FAU9|B7FAU9_MOUSE Filamin, alpha OS=Mus musculus GN=Flna PE=1 SV=1;>sp|Q8BTM8|FLNA_MOUSE Filamin-A OS=Mus musculus GN=Flna PE=1 SV=5	10	9	9	9	8	2	8	2	8	2	5	5	5	274.63	2583	2583;2639;2647;511;74;281;2602;2704;2726;2737	0	23.226	526370	552340	502410	539840	27	27	479920	515570	46447	36773	458440	503260	43974	36579	25	25	2	2	4.3	1.2	1704800000	1687000000
Basp1	0.0712364	-0.0953317	0.0336817	sp|Q91XV3|BASP1_MOUSE	sp|Q91XV3|BASP1_MOUSE	10	10	10	>sp|Q91XV3|BASP1_MOUSE Brain acid soluble protein 1 OS=Mus musculus GN=Basp1 PE=1 SV=3	1	10	10	10	10	4	10	4	10	4	55.3	55.3	55.3	22.086	226	226	0	82.56	1614400	1695700	1541000	1657200	55	55	1532400	1608400	81969	87237	1462700	1572000	78274	85197	48	48	7	7	55.3	31.9	5959100000	5856600000
Pdia4	0.0588374	-0.00218374	0.0340027	sp|P08003|PDIA4_MOUSE	sp|P08003|PDIA4_MOUSE	13	13	13	>sp|P08003|PDIA4_MOUSE Protein disulfide-isomerase A4 OS=Mus musculus GN=Pdia4 PE=1 SV=3	1	13	13	13	11	5	11	5	11	5	20.7	20.7	20.7	71.982	638	638	0	19.407	2318500	2435800	2213000	2380500	34	34	2073200	2157400	245250	278420	1978300	2109500	234720	270990	26	26	8	8	16.9	7.8	1876400000	1716300000
Ddx3x;Ddx3y;D1Pas1	-0.00646146	-0.105042	0.0343196	sp|Q62167|DDX3X_MOUSE;sp|Q62095|DDX3Y_MOUSE;sp|P16381|DDX3L_MOUSE	sp|Q62167|DDX3X_MOUSE;sp|Q62095|DDX3Y_MOUSE;sp|P16381|DDX3L_MOUSE	10;8;7	10;8;7	10;8;7	>sp|Q62167|DDX3X_MOUSE ATP-dependent RNA helicase DDX3X OS=Mus musculus GN=Ddx3x PE=1 SV=3;>sp|Q62095|DDX3Y_MOUSE ATP-dependent RNA helicase DDX3Y OS=Mus musculus GN=Ddx3y PE=1 SV=2;>sp|P16381|DDX3L_MOUSE Putative ATP-dependent RNA helicase Pl10 OS=Mus mus	3	10	10	10	2	10	2	10	2	10	20.7	20.7	20.7	73.101	662	662;658;660	0	20.793	293760	308690	280400	301680	22	22	29615	29454	264140	279230	28218	28874	252180	272800	3	3	19	19	3.3	20.7	308850000	21385000
Ano6	0.0755764	-0.436738	0.0358483	sp|Q6P9J9|ANO6_MOUSE	sp|Q6P9J9|ANO6_MOUSE	15	15	15	>sp|Q6P9J9|ANO6_MOUSE Anoctamin-6 OS=Mus musculus GN=Ano6 PE=1 SV=1	1	15	15	15	15	1	15	1	15	1	20.6	20.6	20.6	106.25	911	911	0	57.803	2556900	2689700	2440700	2628500	35	35	2547500	2681900	9357.3	7860.1	2431800	2620700	8872.6	7786.8	34	34	1	1	20.6	2.1	2068100000	2056200000
Rrbp1	0.052386	0.0384912	0.0363592	tr|A2AVJ7|A2AVJ7_MOUSE;sp|Q99PL5|RRBP1_MOUSE	tr|A2AVJ7|A2AVJ7_MOUSE;sp|Q99PL5|RRBP1_MOUSE	22;22	22;22	22;22	>tr|A2AVJ7|A2AVJ7_MOUSE Ribosome-binding protein 1 OS=Mus musculus GN=Rrbp1 PE=1 SV=1;>sp|Q99PL5|RRBP1_MOUSE Ribosome-binding protein 1 OS=Mus musculus GN=Rrbp1 PE=1 SV=2	2	22	22	22	20	10	20	10	20	10	31.4	31.4	31.4	158.39	1464	1464;1605	0	63.475	1114500	1172800	1063900	1146100	67	67	975800	1010900	138690	161950	930990	988710	132870	157410	50	50	17	17	30.1	21.4	1919100000	1755600000
Gnb1	0.0399089	0.145799	0.0365462	sp|P62874|GBB1_MOUSE;tr|H3BKR2|H3BKR2_MOUSE;tr|H3BLF7|H3BLF7_MOUSE	sp|P62874|GBB1_MOUSE;tr|H3BKR2|H3BKR2_MOUSE	15;11;7	9;7;3	7;5;2	>sp|P62874|GBB1_MOUSE Guanine nucleotide-binding protein G(I)/G(S)/G(T) subunit beta-1 OS=Mus musculus GN=Gnb1 PE=1 SV=3;>tr|H3BKR2|H3BKR2_MOUSE Guanine nucleotide-binding protein G(I)/G(S)/G(T) subunit beta-1 (Fragment) OS=Mus musculus GN=Gnb1 PE=4 SV=3	3	15	9	7	15	12	9	6	7	5	67.4	46.2	35	37.377	340	340;274;108	0	239.81	6467500	6806700	6173700	6651600	122	122	5756100	5911800	711460	894930	5490200	5784900	683530	866760	94	94	28	28	67.4	43.5	12869000000	11682000000
Eef1a1;Eef1a2	0.300343	-0.338811	0.0390438	sp|P10126|EF1A1_MOUSE;tr|D3YZ68|D3YZ68_MOUSE;tr|D3Z3I8|D3Z3I8_MOUSE;sp|P62631|EF1A2_MOUSE	sp|P10126|EF1A1_MOUSE;tr|D3YZ68|D3YZ68_MOUSE;tr|D3Z3I8|D3Z3I8_MOUSE;sp|P62631|EF1A2_MOUSE	18;12;10;9	18;12;10;9	18;12;10;9	>sp|P10126|EF1A1_MOUSE Elongation factor 1-alpha 1 OS=Mus musculus GN=Eef1a1 PE=1 SV=3;>tr|D3YZ68|D3YZ68_MOUSE Elongation factor 1-alpha 1 (Fragment) OS=Mus musculus GN=Eef1a1 PE=1 SV=1;>tr|D3Z3I8|D3Z3I8_MOUSE Elongation factor 1-alpha 1 (Fragment) OS=Mus	4	18	18	18	14	16	14	16	14	16	53	53	53	50.113	462	462;249;186;463	0	73.936	6207800	6544700	5926100	6395000	113	113	2910000	3580000	3297800	2964700	2793300	3470900	3132800	2924100	43	43	70	70	40.7	44.4	9109200000	4112400000
Ptpra	0.0752898	0.0730014	0.0390987	tr|Q91V35|Q91V35_MOUSE;sp|P18052|PTPRA_MOUSE;sp|P49446|PTPRE_MOUSE	tr|Q91V35|Q91V35_MOUSE;sp|P18052|PTPRA_MOUSE	20;20;1	20;20;1	20;20;1	>tr|Q91V35|Q91V35_MOUSE Receptor-type tyrosine-protein phosphatase OS=Mus musculus GN=Ptpra PE=1 SV=1;>sp|P18052|PTPRA_MOUSE Receptor-type tyrosine-protein phosphatase alpha OS=Mus musculus GN=Ptpra PE=1 SV=3	3	20	20	20	20	2	20	2	20	2	32.8	32.8	32.8	89.841	793	793;829;699	0	87.014	3529700	3721400	3369600	3636200	70	70	3486300	3669500	43397	51902	3328000	3585900	41612	50387	67	67	3	3	32.8	2.9	2229000000	2183700000
Tpi1	NA	-0.108213	0.0397795	tr|H7BXC3|H7BXC3_MOUSE;sp|P17751|TPIS_MOUSE	tr|H7BXC3|H7BXC3_MOUSE;sp|P17751|TPIS_MOUSE	2;2	2;2	2;2	>tr|H7BXC3|H7BXC3_MOUSE Triosephosphate isomerase OS=Mus musculus GN=Tpi1 PE=1 SV=1;>sp|P17751|TPIS_MOUSE Triosephosphate isomerase OS=Mus musculus GN=Tpi1 PE=1 SV=4	2	2	2	2	0	2	0	2	0	2	17.4	17.4	17.4	17.997	167	167;299	0	4.0431	25945	27367	24768	26740	2	2	0	0	25945	27367	0	0	24768	26740	0	0	2	2	0	17.4	27604000	0
Actr3	0.105936	-0.307844	0.040681	sp|Q99JY9|ARP3_MOUSE;tr|A0A087WRA1|A0A087WRA1_MOUSE;tr|A0A087WP86|A0A087WP86_MOUSE;tr|A0A087WQ14|A0A087WQ14_MOUSE;tr|A0A087WS98|A0A087WS98_MOUSE;sp|Q641P0|ARP3B_MOUSE	sp|Q99JY9|ARP3_MOUSE;tr|A0A087WRA1|A0A087WRA1_MOUSE	5;4;2;2;1;1	5;4;2;2;1;1	5;4;2;2;1;1	>sp|Q99JY9|ARP3_MOUSE Actin-related protein 3 OS=Mus musculus GN=Actr3 PE=1 SV=3;>tr|A0A087WRA1|A0A087WRA1_MOUSE Actin-related protein 3 (Fragment) OS=Mus musculus GN=Actr3 PE=4 SV=1	6	5	5	5	5	1	5	1	5	1	28.7	28.7	28.7	47.357	418	418;216;155;161;129;418	0	37.148	227160	239760	216860	234260	16	16	198680	213610	28478	26157	189790	208500	27070	25763	13	13	3	3	28.7	2.6	208510000	188120000
Pi4ka	0.0800517	NA	0.0414474	tr|E9Q3L2|E9Q3L2_MOUSE;tr|F6Y9T6|F6Y9T6_MOUSE;tr|F6WIX7|F6WIX7_MOUSE	tr|E9Q3L2|E9Q3L2_MOUSE	8;3;1	8;3;1	8;3;1	>tr|E9Q3L2|E9Q3L2_MOUSE Protein Pi4ka OS=Mus musculus GN=Pi4ka PE=1 SV=1	3	8	8	8	8	0	8	0	8	0	6.9	6.9	6.9	231.35	2044	2044;320;74	0	47.263	191510	202240	182830	197600	25	25	191510	202240	0	0	182830	197600	0	0	25	25	0	0	6.9	0	357100000	357100000
Gnas	0.0506297	0.182368	0.0432085	tr|Z4YKV1|Z4YKV1_MOUSE;sp|P63094|GNAS2_MOUSE;sp|Q6R0H7|GNAS1_MOUSE;sp|Q8CGK7|GNAL_MOUSE;tr|Q66L47|Q66L47_MOUSE;tr|A2A610|A2A610_MOUSE	tr|Z4YKV1|Z4YKV1_MOUSE;sp|P63094|GNAS2_MOUSE;sp|Q6R0H7|GNAS1_MOUSE	19;19;18;3;3;2	18;18;17;2;2;1	18;18;17;2;2;1	>tr|Z4YKV1|Z4YKV1_MOUSE Guanine nucleotide-binding protein G(s) subunit alpha isoforms short OS=Mus musculus GN=Gnas PE=4 SV=1;>sp|P63094|GNAS2_MOUSE Guanine nucleotide-binding protein G(s) subunit alpha isoforms short OS=Mus musculus GN=Gnas PE=1 SV=1;>sp	6	19	18	18	19	7	18	6	18	6	56.2	53.3	53.3	44.178	379	379;394;1133;381;448;91	0	117	5424100	5735000	5178500	5602900	109	109	4943800	5115400	480270	619630	4716600	5003500	461880	599430	95	95	14	14	56.2	18.7	6349100000	5922700000
Cers5	0.0823012	NA	0.0436969	sp|Q9D6K9|CERS5_MOUSE;tr|H3BJ49|H3BJ49_MOUSE;tr|H3BJQ0|H3BJQ0_MOUSE	sp|Q9D6K9|CERS5_MOUSE;tr|H3BJ49|H3BJ49_MOUSE;tr|H3BJQ0|H3BJQ0_MOUSE	2;1;1	2;1;1	2;1;1	>sp|Q9D6K9|CERS5_MOUSE Ceramide synthase 5 OS=Mus musculus GN=Cers5 PE=1 SV=1;>tr|H3BJ49|H3BJ49_MOUSE Ceramide synthase 5 (Fragment) OS=Mus musculus GN=Cers5 PE=4 SV=1;>tr|H3BJQ0|H3BJQ0_MOUSE Ceramide synthase 5 OS=Mus musculus GN=Cers5 PE=4 SV=2	3	2	2	2	2	0	2	0	2	0	6.8	6.8	6.8	48.166	414	414;241;251	0	12.051	228170	241330	217840	235770	7	7	228170	241330	0	0	217840	235770	0	0	7	7	0	0	6.8	0	135830000	135830000
Abcc3	0.0831226	NA	0.0445183	tr|J3QML2|J3QML2_MOUSE;sp|B2RX12|MRP3_MOUSE	tr|J3QML2|J3QML2_MOUSE;sp|B2RX12|MRP3_MOUSE	4;4	4;4	4;4	>tr|J3QML2|J3QML2_MOUSE Canalicular multispecific organic anion transporter 2 OS=Mus musculus GN=Abcc3 PE=1 SV=1;>sp|B2RX12|MRP3_MOUSE Canalicular multispecific organic anion transporter 2 OS=Mus musculus GN=Abcc3 PE=1 SV=1	2	4	4	4	4	0	4	0	4	0	6	6	6	169.22	1523	1523;1523	0	31.323	84096	88997	80291	86942	8	8	84096	88997	0	0	80291	86942	0	0	8	8	0	0	6	0	65732000	65732000
Sts	0.0428269	-0.0139661	0.0450152	sp|P50427|STS_MOUSE	sp|P50427|STS_MOUSE	3	3	3	>sp|P50427|STS_MOUSE Steryl-sulfatase OS=Mus musculus GN=Sts PE=2 SV=1	1	3	3	3	3	2	3	2	3	2	6.9	6.9	6.9	66.59	624	624	0	8.6048	199000	210670	190000	205800	11	11	138350	142380	60651	68294	131970	139300	58029	66500	8	8	3	3	6.9	3.5	163520000	143540000
Aup1	0.0593872	-6.00087e-05	0.0483973	sp|P70295|AUP1_MOUSE;tr|Q3U3K9|Q3U3K9_MOUSE	sp|P70295|AUP1_MOUSE;tr|Q3U3K9|Q3U3K9_MOUSE	6;6	6;6	6;6	>sp|P70295|AUP1_MOUSE Ancient ubiquitous protein 1 OS=Mus musculus GN=Aup1 PE=2 SV=1;>tr|Q3U3K9|Q3U3K9_MOUSE Ancient ubiquitous protein 1 OS=Mus musculus GN=Aup1 PE=2 SV=1	2	6	6	6	6	3	6	3	6	3	27.3	27.3	27.3	46.121	410	410;439	0	34.064	620830	658780	592790	643480	17	17	490610	510730	130220	148050	468160	499390	124630	144090	14	14	3	3	27.3	10.5	383930000	355050000
Rpl7a	0.0869957	-0.090327	0.0488863	sp|P12970|RL7A_MOUSE;tr|V9GX35|V9GX35_MOUSE;tr|F6VBB8|F6VBB8_MOUSE;tr|F6SSI5|F6SSI5_MOUSE	sp|P12970|RL7A_MOUSE	3;1;1;1	3;1;1;1	3;1;1;1	>sp|P12970|RL7A_MOUSE 60S ribosomal protein L7a OS=Mus musculus GN=Rpl7a PE=2 SV=2	4	3	3	3	2	1	2	1	2	1	9.4	9.4	9.4	29.976	266	266;225;267;269	0.00099602	2.5142	674770	716260	644300	699610	5	5	638870	677920	35900	38340	610010	662170	34286	37437	4	4	1	1	6.8	2.6	456920000	439620000
Rab7b	0.042922	0.2325	0.0500873	sp|Q8VEA8|RAB7B_MOUSE;tr|D3YZQ6|D3YZQ6_MOUSE;tr|D3Z4X4|D3Z4X4_MOUSE	sp|Q8VEA8|RAB7B_MOUSE	7;3;2	7;3;2	7;3;2	>sp|Q8VEA8|RAB7B_MOUSE Ras-related protein Rab-7b OS=Mus musculus GN=Rab7b PE=1 SV=1	3	7	7	7	7	3	7	3	7	3	48.7	48.7	48.7	22.502	199	199;106;85	0	27.497	822650	873960	785530	853610	21	21	733640	755060	89011	118900	699800	738760	85725	114850	14	14	7	7	48.7	23.1	639900000	482750000
Dnajb6	-0.100379	-0.064287	0.0532963	sp|O54946|DNJB6_MOUSE;tr|G3X8S5|G3X8S5_MOUSE	sp|O54946|DNJB6_MOUSE;tr|G3X8S5|G3X8S5_MOUSE	2;1	2;1	2;1	>sp|O54946|DNJB6_MOUSE DnaJ homolog subfamily B member 6 OS=Mus musculus GN=Dnajb6 PE=1 SV=4;>tr|G3X8S5|G3X8S5_MOUSE DnaJ homolog subfamily B member 6 OS=Mus musculus GN=Dnajb6 PE=4 SV=1	2	2	2	2	1	1	1	1	1	1	7.7	7.7	7.7	39.807	365	365;261	0.0053619	1.2844	21734	23141	20755	22599	2	2	3168	2952.2	18566	20189	3012.6	2905.3	17742	19694	1	1	1	1	5.2	2.5	11130000	0
Ap2b1	0.0926031	-0.293542	0.0537749	tr|H3BKM0|H3BKM0_MOUSE;sp|Q9DBG3|AP2B1_MOUSE;tr|H3BIY9|H3BIY9_MOUSE;tr|H3BJ06|H3BJ06_MOUSE;tr|Q5SWR0|Q5SWR0_MOUSE	tr|H3BKM0|H3BKM0_MOUSE;sp|Q9DBG3|AP2B1_MOUSE;tr|H3BIY9|H3BIY9_MOUSE	19;19;18;3;1	19;19;18;3;1	12;12;11;1;0	>tr|H3BKM0|H3BKM0_MOUSE AP-2 complex subunit beta OS=Mus musculus GN=Ap2b1 PE=4 SV=1;>sp|Q9DBG3|AP2B1_MOUSE AP-2 complex subunit beta OS=Mus musculus GN=Ap2b1 PE=1 SV=1;>tr|H3BIY9|H3BIY9_MOUSE AP-2 complex subunit beta OS=Mus musculus GN=Ap2b1 PE=4 SV=1	5	19	19	12	19	1	19	1	12	1	32.4	32.4	24.4	101.36	913	913;937;942;199;44	0	126.96	1920400	2045400	1833900	1997500	62	62	1918600	2043800	1828.6	1696.3	1832200	1995900	1738.7	1669.8	61	61	1	1	32.4	3.5	1202100000	1195700000
Gm20425;Srprb	0.0954207	-0.142246	0.0553142	tr|E9Q035|E9Q035_MOUSE;sp|P47758|SRPRB_MOUSE	tr|E9Q035|E9Q035_MOUSE;sp|P47758|SRPRB_MOUSE	4;2	2;2	2;2	>tr|E9Q035|E9Q035_MOUSE Protein Gm20425 OS=Mus musculus GN=Gm20425 PE=4 SV=1;>sp|P47758|SRPRB_MOUSE Signal recognition particle receptor subunit beta OS=Mus musculus GN=Srprb PE=1 SV=1	2	4	2	2	3	3	2	1	2	1	5.8	3.5	3.5	107.8	978	978;269	0	6.1632	43577	46463	41615	45372	6	6	42279	45126	1297.3	1336.5	40378	44064	1237.5	1307.6	5	5	1	1	4.9	4.1	45821000	40499000
Gng12	0.0176683	0.273648	0.0559002	sp|Q9DAS9|GBG12_MOUSE	sp|Q9DAS9|GBG12_MOUSE	5	5	5	>sp|Q9DAS9|GBG12_MOUSE Guanine nucleotide-binding protein G(I)/G(S)/G(O) subunit gamma-12 OS=Mus musculus GN=Gng12 PE=1 SV=3	1	5	5	5	5	3	5	3	5	3	76.4	76.4	76.4	7.9972	72	72	0	27.884	2247200	2397000	2146100	2340700	46	46	1905100	1926700	342140	470250	1816200	1887000	329900	453680	31	31	15	15	76.4	47.2	3288200000	2982500000
Ugt1a7c	-0.0141981	0.141332	0.0576497	sp|Q6ZQM8|UD17C_MOUSE;sp|Q62452|UD19_MOUSE;tr|E9PXN7|E9PXN7_MOUSE;tr|D3Z748|D3Z748_MOUSE;tr|B2RT14|B2RT14_MOUSE;tr|K9J7B2|K9J7B2_MOUSE;sp|Q64435|UD16_MOUSE;sp|P70691|UD12_MOUSE;sp|Q63886|UD11_MOUSE;tr|D3YZE6|D3YZE6_MOUSE;tr|D3Z7G0|D3Z7G0_MOUSE;tr|D3YZ96|D3YZ96_MOUSE;tr|G3UZC9|G3UZC9_MOUSE	sp|Q6ZQM8|UD17C_MOUSE	13;5;5;5;4;4;4;4;4;3;3;3;2	13;5;5;5;4;4;4;4;4;3;3;3;2	13;5;5;5;4;4;4;4;4;3;3;3;2	>sp|Q6ZQM8|UD17C_MOUSE UDP-glucuronosyltransferase 1-7C OS=Mus musculus GN=Ugt1a7c PE=2 SV=1	13	13	13	13	11	11	11	11	11	11	35	35	35	59.757	531	531;528;530;530;529;531;531;533;535;166;207;207;210	0	94.95	2064600	2204900	1971700	2152900	75	76	1450400	1434800	614120	770100	1381800	1407000	589930	745990	44	44	31	32	30.9	31.8	2173300000	1439800000
Apom	NA	-0.0872917	0.0607005	sp|Q9Z1R3|APOM_MOUSE	sp|Q9Z1R3|APOM_MOUSE	1	1	1	>sp|Q9Z1R3|APOM_MOUSE Apolipoprotein M OS=Mus musculus GN=Apom PE=1 SV=1	1	1	1	1	0	1	0	1	0	1	7.9	7.9	7.9	21.273	190	190	0	3.0667	12604	13489	12039	13170	1	1	0	0	12604	13489	0	0	12039	13170	0	0	1	1	0	7.9	15046000	0
Slc15a3	0.0618845	-0.0421071	0.0609675	sp|Q8BPX9|S15A3_MOUSE	sp|Q8BPX9|S15A3_MOUSE	3	3	3	>sp|Q8BPX9|S15A3_MOUSE Solute carrier family 15 member 3 OS=Mus musculus GN=Slc15a3 PE=2 SV=1	1	3	3	3	1	3	1	3	1	3	6.6	6.6	6.6	64.05	578	578	0	8.6904	244980	262230	233980	256020	12	12	134770	140540	110200	121690	128610	137400	105370	118610	9	9	3	3	2.4	6.6	148810000	57417000
Cfl1	0.0740359	0.020794	0.0644982	sp|P18760|COF1_MOUSE;tr|F8WGL3|F8WGL3_MOUSE	sp|P18760|COF1_MOUSE;tr|F8WGL3|F8WGL3_MOUSE	3;2	3;2	3;2	>sp|P18760|COF1_MOUSE Cofilin-1 OS=Mus musculus GN=Cfl1 PE=1 SV=3;>tr|F8WGL3|F8WGL3_MOUSE Cofilin-1 OS=Mus musculus GN=Cfl1 PE=1 SV=1	2	3	3	3	3	2	3	2	3	2	35.5	35.5	35.5	18.559	166	166;227	0	17.265	131030	140600	125160	137260	9	9	103420	108760	27607	31844	98722	106290	26436	30970	6	6	3	3	35.5	25.3	187590000	74300000
Arhgap32	-0.023115	0.528782	0.065894	sp|Q811P8|RHG32_MOUSE	sp|Q811P8|RHG32_MOUSE	1	1	1	>sp|Q811P8|RHG32_MOUSE Rho GTPase-activating protein 32 OS=Mus musculus GN=Arhgap32 PE=1 SV=2	1	1	1	1	1	1	1	1	1	1	0.3	0.3	0.3	229.72	2089	2089	0.0093063	0.81212	845760	908410	807890	886740	13	13	728740	716460	117020	191950	694120	702820	113770	183920	10	10	3	3	0.3	0.3	3636200000	3455000000
Cdipt	-0.166849	0.408534	0.0675976	sp|Q8VDP6|CDIPT_MOUSE	sp|Q8VDP6|CDIPT_MOUSE	4	4	4	>sp|Q8VDP6|CDIPT_MOUSE CDP-diacylglycerol--inositol 3-phosphatidyltransferase OS=Mus musculus GN=Cdipt PE=1 SV=1	1	4	4	4	3	2	3	2	3	2	24.9	24.9	24.9	23.599	213	213	0	12.97	247530	266180	236460	259820	16	16	173420	154330	74115	111850	164700	152320	71764	107500	11	11	5	5	20.2	10.8	183190000	81264000
Plscr3	0.108444	NA	0.06984	tr|Q5F284|Q5F284_MOUSE;sp|Q9JIZ9|PLS3_MOUSE	tr|Q5F284|Q5F284_MOUSE;sp|Q9JIZ9|PLS3_MOUSE	1;1	1;1	1;1	>tr|Q5F284|Q5F284_MOUSE Phospholipid scramblase 3 (Fragment) OS=Mus musculus GN=Plscr3 PE=4 SV=1;>sp|Q9JIZ9|PLS3_MOUSE Phospholipid scramblase 3 OS=Mus musculus GN=Plscr3 PE=1 SV=1	2	1	1	1	1	0	1	0	1	0	3.6	3.6	3.6	23.987	224	224;296	0.0036134	1.3853	359790	387500	343710	378200	3	3	359790	387500	0	0	343710	378200	0	0	3	3	0	0	3.6	0	302640000	302640000
Rtn4	-0.101288	0.252373	0.0699126	tr|Q8BH78|Q8BH78_MOUSE	tr|Q8BH78|Q8BH78_MOUSE	13	2	2	>tr|Q8BH78|Q8BH78_MOUSE Reticulon OS=Mus musculus GN=Rtn4 PE=1 SV=1	1	13	2	2	11	10	1	2	1	2	51.7	3.9	3.9	38.403	356	356	0	10.854	451400	486190	431230	474510	17	17	295900	275570	155510	210610	281380	271200	149850	203310	9	9	8	8	42.7	38.5	817210000	438020000
Ostc	NA	-0.0779811	0.0700112	sp|Q78XF5|OSTC_MOUSE	sp|Q78XF5|OSTC_MOUSE	1	1	1	>sp|Q78XF5|OSTC_MOUSE Oligosaccharyltransferase complex subunit OSTC OS=Mus musculus GN=Ostc PE=2 SV=1	1	1	1	1	0	1	0	1	0	1	8.1	8.1	8.1	16.815	149	149	0	3.0657	28777	30997	27491	30252	3	3	0	0	28777	30997	0	0	27491	30252	0	0	3	3	0	8.1	34418000	0
Lyz1	NA	-0.0779591	0.0700332	sp|P17897|LYZ1_MOUSE	sp|P17897|LYZ1_MOUSE	3	1	1	>sp|P17897|LYZ1_MOUSE Lysozyme C-1 OS=Mus musculus GN=Lyz1 PE=1 SV=1	1	3	1	1	1	3	0	1	0	1	17.6	8.1	8.1	16.794	148	148	0.0018536	1.6601	71992	77547	68775	75685	2	2	0	0	71992	77547	0	0	68775	75685	0	0	2	2	4.7	17.6	28537000	0
Mff	0.10879	NA	0.0701855	tr|F7CTF8|F7CTF8_MOUSE;sp|Q6PCP5|MFF_MOUSE;tr|E0CYB9|E0CYB9_MOUSE	tr|F7CTF8|F7CTF8_MOUSE;sp|Q6PCP5|MFF_MOUSE;tr|E0CYB9|E0CYB9_MOUSE	1;1;1	1;1;1	1;1;1	>tr|F7CTF8|F7CTF8_MOUSE Mitochondrial fission factor (Fragment) OS=Mus musculus GN=Mff PE=4 SV=1;>sp|Q6PCP5|MFF_MOUSE Mitochondrial fission factor OS=Mus musculus GN=Mff PE=1 SV=1;>tr|E0CYB9|E0CYB9_MOUSE Mitochondrial fission factor OS=Mus musculus GN=Mff	3	1	1	1	1	0	1	0	1	0	7.3	7.3	7.3	24.791	220	220;291;316	0	3.2811	6927.2	7462.5	6617.6	7283.3	5	5	6927.2	7462.5	0	0	6617.6	7283.3	0	0	5	5	0	0	7.3	0	69172000	69172000
Hexb	0.0497407	-0.0423214	0.0706822	sp|P20060|HEXB_MOUSE	sp|P20060|HEXB_MOUSE	15	15	15	>sp|P20060|HEXB_MOUSE Beta-hexosaminidase subunit beta OS=Mus musculus GN=Hexb PE=2 SV=2	1	15	15	15	7	14	7	14	7	14	31.3	31.3	31.3	61.115	536	536	0	48.858	2649200	2854900	2530900	2786300	51	51	1000800	1034900	1648400	1820000	954760	1012300	1576100	1774000	16	16	35	35	15.3	29.7	2134000000	676220000
Cyb5b	0.0954467	-0.0271898	0.0739821	sp|Q9CQX2|CYB5B_MOUSE	sp|Q9CQX2|CYB5B_MOUSE	3	3	3	>sp|Q9CQX2|CYB5B_MOUSE Cytochrome b5 type B OS=Mus musculus GN=Cyb5b PE=1 SV=1	1	3	3	3	3	3	3	3	3	3	40.4	40.4	40.4	16.318	146	146	0	114.15	860900	929870	822500	907410	29	29	633930	676630	226970	253240	605410	660700	217090	246700	20	20	9	9	40.4	40.4	1171200000	690840000
Cd93	0.094628	0.212221	0.0748045	sp|O89103|C1QR1_MOUSE	sp|O89103|C1QR1_MOUSE	13	13	13	>sp|O89103|C1QR1_MOUSE Complement component C1q receptor OS=Mus musculus GN=Cd93 PE=1 SV=1	1	13	13	13	13	5	13	5	13	5	28.9	28.9	28.9	69.354	644	644	0	84.872	2976600	3216900	2843900	3139100	45	45	2810400	2998000	166170	218870	2683900	2927600	159950	211540	39	39	6	6	28.9	7.8	3135100000	3045700000
Mavs	0.113805	NA	0.0752003	sp|Q8VCF0|MAVS_MOUSE	sp|Q8VCF0|MAVS_MOUSE	8	8	8	>sp|Q8VCF0|MAVS_MOUSE Mitochondrial antiviral-signaling protein OS=Mus musculus GN=Mavs PE=1 SV=1	1	8	8	8	8	0	8	0	8	0	28.6	28.6	28.6	53.398	503	503	0	73.714	581540	628660	555620	613450	23	23	581540	628660	0	0	555620	613450	0	0	23	23	0	0	28.6	0	459210000	459210000
Rps13	0.0295648	-0.012071	0.0752273	sp|P62301|RS13_MOUSE	sp|P62301|RS13_MOUSE	1	1	1	>sp|P62301|RS13_MOUSE 40S ribosomal protein S13 OS=Mus musculus GN=Rps13 PE=1 SV=2	1	1	1	1	1	1	1	1	1	1	9.9	9.9	9.9	17.222	151	151	0	7.9834	72514	78391	69282	76494	4	4	31250	31866	41264	46525	29799	31194	39483	45300	1	1	3	3	9.9	9.9	43752000	0
Scfd1	0.0395015	0.109603	0.0755857	sp|Q8BRF7|SCFD1_MOUSE	sp|Q8BRF7|SCFD1_MOUSE	4	4	4	>sp|Q8BRF7|SCFD1_MOUSE Sec1 family domain-containing protein 1 OS=Mus musculus GN=Scfd1 PE=1 SV=1	1	4	4	4	2	3	2	3	2	3	10.2	10.2	10.2	72.322	639	639	0	22.796	114370	123670	109270	120670	9	9	83185	85411	31185	38255	79343	83578	29932	37094	5	5	4	4	5.9	6.9	106190000	60198000
Ergic2	0.117122	NA	0.0785179	sp|Q9CR89|ERGI2_MOUSE	sp|Q9CR89|ERGI2_MOUSE	2	2	2	>sp|Q9CR89|ERGI2_MOUSE Endoplasmic reticulum-Golgi intermediate compartment protein 2 OS=Mus musculus GN=Ergic2 PE=2 SV=1	1	2	2	2	2	0	2	0	2	0	9.3	9.3	9.3	42.481	377	377	0	7.7233	98162	106360	93795	103780	4	4	98162	106360	0	0	93795	103780	0	0	4	4	0	0	9.3	0	93802000	93802000
Tmed10	0.0357837	0.22248	0.0795127	sp|Q9D1D4|TMEDA_MOUSE	sp|Q9D1D4|TMEDA_MOUSE	8	8	8	>sp|Q9D1D4|TMEDA_MOUSE Transmembrane emp24 domain-containing protein 10 OS=Mus musculus GN=Tmed10 PE=2 SV=1	1	8	8	8	8	6	8	6	8	6	38.8	38.8	38.8	24.911	219	219	0	64.642	4000600	4337700	3822700	4232100	73	73	3205200	3282500	795450	1055200	3056900	3212600	765850	1019500	46	46	27	27	38.8	35.2	4451500000	3347700000
Eea1	-0.0340592	0.183724	0.0798082	sp|Q8BL66|EEA1_MOUSE	sp|Q8BL66|EEA1_MOUSE	7	7	7	>sp|Q8BL66|EEA1_MOUSE Early endosome antigen 1 OS=Mus musculus GN=Eea1 PE=1 SV=2	1	7	7	7	4	4	4	4	4	4	6.6	6.6	6.6	160.91	1411	1411	0	23.496	262060	284200	250400	277280	12	12	171740	167570	90314	116630	163540	164450	86859	112820	7	7	5	5	4	3.3	960410000	940960000
Adcy9	0.120582	NA	0.0819774	tr|E9Q706|E9Q706_MOUSE;sp|P51830|ADCY9_MOUSE	tr|E9Q706|E9Q706_MOUSE;sp|P51830|ADCY9_MOUSE	1;1	1;1	1;1	>tr|E9Q706|E9Q706_MOUSE Adenylate cyclase type 9 OS=Mus musculus GN=Adcy9 PE=1 SV=1;>sp|P51830|ADCY9_MOUSE Adenylate cyclase type 9 OS=Mus musculus GN=Adcy9 PE=1 SV=1	2	1	1	1	1	0	1	0	1	0	2.1	2.1	2.1	124.39	1116	1116;1353	0	3.9645	3922.6	4260.4	3748.4	4156.3	1	1	3922.6	4260.4	0	0	3748.4	4156.3	0	0	1	1	0	0	2.1	0	4748200	4748200
Lpcat2	0.00813642	0.249466	0.0828264	sp|Q8BYI6|PCAT2_MOUSE	sp|Q8BYI6|PCAT2_MOUSE	5	5	5	>sp|Q8BYI6|PCAT2_MOUSE Lysophosphatidylcholine acyltransferase 2 OS=Mus musculus GN=Lpcat2 PE=1 SV=1	1	5	5	5	3	3	3	3	3	3	13.2	13.2	13.2	60.253	544	544	0	7.7172	257620	279970	246180	273120	10	10	196660	197580	60957	82389	187450	193580	58735	79541	5	5	5	5	7.5	7.7	135780000	98936000
Ociad1	0.122513	NA	0.0839089	sp|Q9CRD0|OCAD1_MOUSE	sp|Q9CRD0|OCAD1_MOUSE	3	3	3	>sp|Q9CRD0|OCAD1_MOUSE OCIA domain-containing protein 1 OS=Mus musculus GN=Ociad1 PE=1 SV=1	1	3	3	3	3	0	3	0	3	0	17.4	17.4	17.4	27.61	247	247	0	10.351	176770	192250	168930	187540	10	10	176770	192250	0	0	168930	187540	0	0	10	10	0	0	17.4	0	179920000	179920000
Nup214	NA	-0.063549	0.0844433	sp|Q80U93|NU214_MOUSE	sp|Q80U93|NU214_MOUSE	5	5	5	>sp|Q80U93|NU214_MOUSE Nuclear pore complex protein Nup214 OS=Mus musculus GN=Nup214 PE=1 SV=2	1	5	5	5	0	5	0	5	0	5	4	4	4	212.98	2085	2085	0	13.21	130720	142220	124930	138730	8	8	0	0	130720	142220	0	0	124930	138730	0	0	8	8	0	4	117120000	0
Gng2	0.105136	0.0138402	0.0845272	sp|P63213|GBG2_MOUSE	sp|P63213|GBG2_MOUSE	2	2	2	>sp|P63213|GBG2_MOUSE Guanine nucleotide-binding protein G(I)/G(S)/G(O) subunit gamma-2 OS=Mus musculus GN=Gng2 PE=2 SV=2	1	2	2	2	2	2	2	2	2	2	32.4	32.4	32.4	7.8501	71	71	0	20.686	1532300	1667200	1464300	1626300	22	22	1251500	1344800	280810	322350	1195500	1312700	268860	313580	14	14	8	8	32.4	32.4	2893800000	2611500000
Dhrs7	-0.178712	0.283127	0.0850376	sp|Q9CXR1|DHRS7_MOUSE	sp|Q9CXR1|DHRS7_MOUSE	4	4	4	>sp|Q9CXR1|DHRS7_MOUSE Dehydrogenase/reductase SDR family member 7 OS=Mus musculus GN=Dhrs7 PE=2 SV=2	1	4	4	4	3	1	3	1	3	1	15.4	15.4	15.4	38.167	338	338	0	7.4859	122480	133310	117040	130040	4	4	72141	63674	50334	69637	68496	62875	48548	67163	3	3	1	1	13	2.4	17060000	17060000
Epb41l2	0.121684	0.0352606	0.0862371	sp|O70318|E41L2_MOUSE	sp|O70318|E41L2_MOUSE	40	40	37	>sp|O70318|E41L2_MOUSE Band 4.1-like protein 2 OS=Mus musculus GN=Epb41l2 PE=1 SV=2	1	40	40	37	40	11	40	11	37	10	46.4	46.4	43.7	109.94	988	988	0	295.49	13109000	14280000	12528000	13929000	187	187	12709000	13814000	400060	466110	12145000	13476000	383240	453090	172	172	15	15	46.4	14.5	16238000000	15793000000
Slc2a1	0.125532	NA	0.0869275	sp|P17809|GTR1_MOUSE	sp|P17809|GTR1_MOUSE	1	1	1	>sp|P17809|GTR1_MOUSE Solute carrier family 2, facilitated glucose transporter member 1 OS=Mus musculus GN=Slc2a1 PE=1 SV=4	1	1	1	1	1	0	1	0	1	0	1.6	1.6	1.6	53.984	492	492	0.0019493	2.206	74892	81621	71574	79611	1	1	74892	81621	0	0	71574	79611	0	0	1	1	0	0	1.6	0	26089000	26089000
Tmx3	0.0387796	0.0922359	0.0871286	sp|Q8BXZ1|TMX3_MOUSE	sp|Q8BXZ1|TMX3_MOUSE	5	5	5	>sp|Q8BXZ1|TMX3_MOUSE Protein disulfide-isomerase TMX3 OS=Mus musculus GN=Tmx3 PE=1 SV=2	1	5	5	5	3	4	3	4	3	4	16.2	16.2	16.2	51.847	456	456	0	25.379	321440	350370	307200	341750	19	19	211080	216620	110360	133760	201320	211970	105880	129770	12	12	7	7	12.1	10.1	253290000	128930000
Erp29	-0.0114059	0.241662	0.0872755	sp|P57759|ERP29_MOUSE;tr|F8WJI4|F8WJI4_MOUSE;tr|F8WIM7|F8WIM7_MOUSE;tr|D6RG87|D6RG87_MOUSE	sp|P57759|ERP29_MOUSE	7;1;1;1	7;1;1;1	7;1;1;1	>sp|P57759|ERP29_MOUSE Endoplasmic reticulum resident protein 29 OS=Mus musculus GN=Erp29 PE=1 SV=2	4	7	7	7	5	5	5	5	5	5	28.6	28.6	28.6	28.823	262	262;55;57;95	0	21.745	1665700	1815800	1592000	1771100	28	28	1199200	1188600	466570	627210	1142500	1165400	449460	605670	12	12	16	16	23.7	16.8	1512100000	823780000
Itgb6	0.0773153	0.177577	0.0879904	tr|B1AYG7|B1AYG7_MOUSE;tr|B1AYG6|B1AYG6_MOUSE;sp|Q9Z0T9|ITB6_MOUSE	tr|B1AYG7|B1AYG7_MOUSE;tr|B1AYG6|B1AYG6_MOUSE;sp|Q9Z0T9|ITB6_MOUSE	1;1;1	1;1;1	1;1;1	>tr|B1AYG7|B1AYG7_MOUSE Integrin beta (Fragment) OS=Mus musculus GN=Itgb6 PE=3 SV=1;>tr|B1AYG6|B1AYG6_MOUSE Integrin beta OS=Mus musculus GN=Itgb6 PE=3 SV=1;>sp|Q9Z0T9|ITB6_MOUSE Integrin beta-6 OS=Mus musculus GN=Itgb6 PE=2 SV=1	3	1	1	1	1	1	1	1	1	1	1.2	1.2	1.2	82.521	755	755;764;787	0.0019455	2.175	910840	993410	870510	968920	11	11	767020	808460	143830	184950	732210	789970	138300	178940	8	8	3	3	1.2	1.2	1586500000	1438700000
Mlec	-0.0242118	0.199689	0.0889359	sp|Q6ZQI3|MLEC_MOUSE;tr|D3Z1M3|D3Z1M3_MOUSE	sp|Q6ZQI3|MLEC_MOUSE;tr|D3Z1M3|D3Z1M3_MOUSE	4;3	4;3	4;3	>sp|Q6ZQI3|MLEC_MOUSE Malectin OS=Mus musculus GN=Mlec PE=2 SV=2;>tr|D3Z1M3|D3Z1M3_MOUSE Malectin OS=Mus musculus GN=Mlec PE=4 SV=1	2	4	4	4	2	3	2	3	2	3	15.1	15.1	15.1	32.342	291	291;292	0	9.1786	170520	186100	162970	181500	6	6	113080	111090	57445	75009	107700	108980	55272	72525	3	3	3	3	9.6	11	66416000	37748000
Dnajb11	0.103679	-0.010096	0.0905702	sp|Q99KV1|DJB11_MOUSE	sp|Q99KV1|DJB11_MOUSE	5	5	5	>sp|Q99KV1|DJB11_MOUSE DnaJ homolog subfamily B member 11 OS=Mus musculus GN=Dnajb11 PE=1 SV=1	1	5	5	5	3	3	3	3	3	3	20.7	20.7	20.7	40.555	358	358	0	21.232	277740	303460	265450	295950	16	16	181990	195360	95745	108100	173840	190710	91616	105240	6	6	10	10	9.8	15.4	198980000	56081000
Rap2a	0.0832731	0.245258	0.0912527	sp|Q80ZJ1|RAP2A_MOUSE;tr|F6W8Q2|F6W8Q2_MOUSE	sp|Q80ZJ1|RAP2A_MOUSE	10;4	5;4	4;4	>sp|Q80ZJ1|RAP2A_MOUSE Ras-related protein Rap-2a OS=Mus musculus GN=Rap2a PE=1 SV=2	2	10	5	4	10	8	5	3	4	2	71.6	32.2	24	20.642	183	183;79	0	27.264	1631200	1783100	1559100	1738900	44	44	1435200	1519000	195970	264100	1370300	1483900	188800	255000	32	32	12	12	71.6	59	1215200000	1020300000
Csf2ra	0.132324	NA	0.0937195	sp|Q00941|CSF2R_MOUSE	sp|Q00941|CSF2R_MOUSE	3	3	3	>sp|Q00941|CSF2R_MOUSE Granulocyte-macrophage colony-stimulating factor receptor subunit alpha OS=Mus musculus GN=Csf2ra PE=2 SV=2	1	3	3	3	3	0	3	0	3	0	7.2	7.2	7.2	41.768	388	388	0.00099502	2.4964	383610	420050	366680	409610	5	5	383610	420050	0	0	366680	409610	0	0	5	5	0	0	7.2	0	296470000	296470000
Lmf2	0.13321	NA	0.0946052	sp|Q8C3X8|LMF2_MOUSE	sp|Q8C3X8|LMF2_MOUSE	4	4	4	>sp|Q8C3X8|LMF2_MOUSE Lipase maturation factor 2 OS=Mus musculus GN=Lmf2 PE=2 SV=1	1	4	4	4	4	0	4	0	4	0	8.4	8.4	8.4	79.996	702	702	0	11.848	227670	249450	217620	243240	7	7	227670	249450	0	0	217620	243240	0	0	7	7	0	0	8.4	0	196340000	196340000
Derl2	0.134696	NA	0.0960916	tr|Q3U957|Q3U957_MOUSE;sp|Q8BNI4|DERL2_MOUSE	tr|Q3U957|Q3U957_MOUSE;sp|Q8BNI4|DERL2_MOUSE	1;1	1;1	1;1	>tr|Q3U957|Q3U957_MOUSE Derlin-2 OS=Mus musculus GN=Derl2 PE=2 SV=1;>sp|Q8BNI4|DERL2_MOUSE Derlin-2 OS=Mus musculus GN=Derl2 PE=1 SV=2	2	1	1	1	1	0	1	0	1	0	18.2	18.2	18.2	18.933	165	165;239	0	9.5947	27481	30141	26269	29390	3	3	27481	30141	0	0	26269	29390	0	0	3	3	0	0	18.2	0	6302100	6302100
Slc31a2	NA	-0.0518431	0.0961492	tr|Q9D524|Q9D524_MOUSE;sp|Q9CPU9|COPT2_MOUSE	tr|Q9D524|Q9D524_MOUSE;sp|Q9CPU9|COPT2_MOUSE	1;1	1;1	1;1	>tr|Q9D524|Q9D524_MOUSE Probable low affinity copper uptake protein 2 OS=Mus musculus GN=Slc31a2 PE=1 SV=1;>sp|Q9CPU9|COPT2_MOUSE Probable low affinity copper uptake protein 2 OS=Mus musculus GN=Slc31a2 PE=1 SV=1	2	1	1	1	0	1	0	1	0	1	17.7	17.7	17.7	15.84	141	141;143	0	7.2354	12650	13875	12093	13529	1	1	0	0	12650	13875	0	0	12093	13529	0	0	1	1	0	17.7	34208000	0
Cd300a	0.121569	0.0970361	0.0974315	sp|Q6SJQ0|CLM8_MOUSE	sp|Q6SJQ0|CLM8_MOUSE	4	4	4	>sp|Q6SJQ0|CLM8_MOUSE CMRF35-like molecule 8 OS=Mus musculus GN=Cd300a PE=1 SV=2	1	4	4	4	4	2	4	2	4	2	13.5	13.5	13.5	35.629	318	318	0	19.676	961730	1055800	919350	1029400	16	16	880150	956600	81579	99206	841080	933190	78274	96235	13	13	3	3	13.5	6.9	1522200000	1409400000
Sft2d1	NA	-0.0502897	0.0977025	sp|Q5SSN7|SFT2A_MOUSE	sp|Q5SSN7|SFT2A_MOUSE	1	1	1	>sp|Q5SSN7|SFT2A_MOUSE Vesicle transport protein SFT2A OS=Mus musculus GN=Sft2d1 PE=1 SV=1	1	1	1	1	0	1	0	1	0	1	17	17	17	17.922	159	159	0	4.2906	8477.9	9308.9	8104.4	9076.2	1	1	0	0	8477.9	9308.9	0	0	8104.4	9076.2	0	0	1	1	0	17	0	0
M6pr	0.173879	-0.160255	0.0981751	sp|P24668|MPRD_MOUSE	sp|P24668|MPRD_MOUSE	7	7	7	>sp|P24668|MPRD_MOUSE Cation-dependent mannose-6-phosphate receptor OS=Mus musculus GN=M6pr PE=1 SV=1	1	7	7	7	6	5	6	5	6	5	35.3	35.3	35.3	31.172	278	278	0	50.055	1851000	2033100	1769400	1982300	36	36	1368600	1542400	482330	490740	1309500	1501800	459910	480450	22	22	14	14	30.6	21.9	2023000000	1710900000
Cmtm6	0.112928	0.0854363	0.0982693	sp|Q9CZ69|CKLF6_MOUSE	sp|Q9CZ69|CKLF6_MOUSE	2	2	2	>sp|Q9CZ69|CKLF6_MOUSE CKLF-like MARVEL transmembrane domain-containing protein 6 OS=Mus musculus GN=Cmtm6 PE=2 SV=1	1	2	2	2	2	2	2	2	2	2	11.5	11.5	11.5	19.824	183	183	0	6.3129	422850	464480	404230	452860	8	8	362200	391310	60654	73169	346050	381860	58178	71005	5	5	3	3	11.5	11.5	84405000	65546000
Arpc1b	0.136923	NA	0.0983183	sp|Q9WV32|ARC1B_MOUSE;tr|F6THG2|F6THG2_MOUSE	sp|Q9WV32|ARC1B_MOUSE;tr|F6THG2|F6THG2_MOUSE	2;1	2;1	2;1	>sp|Q9WV32|ARC1B_MOUSE Actin-related protein 2/3 complex subunit 1B OS=Mus musculus GN=Arpc1b PE=2 SV=4;>tr|F6THG2|F6THG2_MOUSE Actin-related protein 2/3 complex subunit 1B (Fragment) OS=Mus musculus GN=Arpc1b PE=4 SV=1	2	2	2	2	2	0	2	0	2	0	7.5	7.5	7.5	41.063	372	372;105	0	12.772	282470	310290	270030	302520	5	5	282470	310290	0	0	270030	302520	0	0	5	5	0	0	7.5	0	323000000	323000000
Rhot1	0.13697	NA	0.0983662	sp|Q8BG51|MIRO1_MOUSE;tr|F7ASU3|F7ASU3_MOUSE	sp|Q8BG51|MIRO1_MOUSE;tr|F7ASU3|F7ASU3_MOUSE	3;2	3;2	2;2	>sp|Q8BG51|MIRO1_MOUSE Mitochondrial Rho GTPase 1 OS=Mus musculus GN=Rhot1 PE=2 SV=1;>tr|F7ASU3|F7ASU3_MOUSE Mitochondrial Rho GTPase 1 (Fragment) OS=Mus musculus GN=Rhot1 PE=4 SV=1	2	3	3	2	3	0	3	0	2	0	6.3	6.3	4.6	72.241	631	631;434	0	3.4456	113880	125100	108860	121970	5	5	113880	125100	0	0	108860	121970	0	0	5	5	0	0	6.3	0	51642000	51642000
Ephx1	0.0494623	-0.00872521	0.098581	tr|E9PWK1|E9PWK1_MOUSE;sp|Q9D379|HYEP_MOUSE	tr|E9PWK1|E9PWK1_MOUSE;sp|Q9D379|HYEP_MOUSE	3;3	3;3	3;3	>tr|E9PWK1|E9PWK1_MOUSE Epoxide hydrolase 1 OS=Mus musculus GN=Ephx1 PE=1 SV=1;>sp|Q9D379|HYEP_MOUSE Epoxide hydrolase 1 OS=Mus musculus GN=Ephx1 PE=1 SV=2	2	3	3	3	1	3	1	3	1	3	8.8	8.8	8.8	50.969	441	441;455	0	3.5455	90953	99929	86948	97428	4	4	29699	30705	61254	69224	28333	30034	58615	67393	1	1	3	3	4.5	8.8	20365000	7695300
Dock2	0.137321	NA	0.0987166	sp|Q8C3J5|DOCK2_MOUSE;tr|Q3TMS1|Q3TMS1_MOUSE;tr|Q5SRI3|Q5SRI3_MOUSE	sp|Q8C3J5|DOCK2_MOUSE	4;1;1	4;1;1	4;1;1	>sp|Q8C3J5|DOCK2_MOUSE Dedicator of cytokinesis protein 2 OS=Mus musculus GN=Dock2 PE=1 SV=3	3	4	4	4	4	0	4	0	4	0	3.7	3.7	3.7	211.7	1828	1828;295;1175	0	12.198	92356	101480	88289	98943	9	9	92356	101480	0	0	88289	98943	0	0	9	9	0	0	3.7	0	75947000	75947000
Atp11c	0.138073	NA	0.0994687	tr|E9QKK8|E9QKK8_MOUSE;tr|F6Q8D3|F6Q8D3_MOUSE;sp|Q9QZW0|AT11C_MOUSE	tr|E9QKK8|E9QKK8_MOUSE;tr|F6Q8D3|F6Q8D3_MOUSE;sp|Q9QZW0|AT11C_MOUSE	1;1;1	1;1;1	1;1;1	>tr|E9QKK8|E9QKK8_MOUSE Phospholipid-transporting ATPase 11C OS=Mus musculus GN=Atp11c PE=4 SV=1;>tr|F6Q8D3|F6Q8D3_MOUSE Phospholipid-transporting ATPase 11C OS=Mus musculus GN=Atp11c PE=4 SV=1;>sp|Q9QZW0|AT11C_MOUSE Phospholipid-transporting ATPase 11C OS	3	1	1	1	1	0	1	0	1	0	1.6	1.6	1.6	127.81	1116	1116;1129;1129	0	6.967	40920	44986	39119	43859	1	1	40920	44986	0	0	39119	43859	0	0	1	1	0	0	1.6	0	15619000	15619000
Ptf1a	0.138652	NA	0.100047	sp|Q9QX98|PTF1A_MOUSE	sp|Q9QX98|PTF1A_MOUSE	1	1	1	>sp|Q9QX98|PTF1A_MOUSE Pancreas transcription factor 1 subunit alpha OS=Mus musculus GN=Ptf1a PE=1 SV=1	1	1	1	1	1	0	1	0	1	0	4.3	4.3	4.3	35.185	324	324	0.0069085	0.97107	79715	87671	76207	85472	1	1	79715	87671	0	0	76207	85472	0	0	1	1	0	0	4.3	0	144900000	144900000
Ebpl	0.140236	NA	0.101632	sp|Q9D0P0|EBPL_MOUSE	sp|Q9D0P0|EBPL_MOUSE	1	1	1	>sp|Q9D0P0|EBPL_MOUSE Emopamil-binding protein-like OS=Mus musculus GN=Ebpl PE=2 SV=1	1	1	1	1	1	0	1	0	1	0	4.4	4.4	4.4	23.307	206	206	0.0061404	1.0871	42093	46345	40242	45180	1	1	42093	46345	0	0	40242	45180	0	0	1	1	0	0	4.4	0	385600000	385600000
Fbxl20	0.142204	NA	0.1036	tr|A2A533|A2A533_MOUSE;tr|A2A536|A2A536_MOUSE;sp|Q9CZV8|FXL20_MOUSE	tr|A2A533|A2A533_MOUSE;tr|A2A536|A2A536_MOUSE;sp|Q9CZV8|FXL20_MOUSE	1;1;1	1;1;1	1;1;1	>tr|A2A533|A2A533_MOUSE F-box/LRR-repeat protein 20 (Fragment) OS=Mus musculus GN=Fbxl20 PE=4 SV=1;>tr|A2A536|A2A536_MOUSE F-box/LRR-repeat protein 20 (Fragment) OS=Mus musculus GN=Fbxl20 PE=4 SV=1;>sp|Q9CZV8|FXL20_MOUSE F-box/LRR-repeat protein 20 OS=Mus	3	1	1	1	1	0	1	0	1	0	10.9	10.9	10.9	12.506	110	110;210;436	0.00099404	2.4894	23518	25929	22485	25275	1	1	23518	25929	0	0	22485	25275	0	0	1	1	0	0	10.9	0	8508500	8508500
Snx8	0.0162771	0.154187	0.106027	sp|Q8CFD4|SNX8_MOUSE	sp|Q8CFD4|SNX8_MOUSE	12	12	12	>sp|Q8CFD4|SNX8_MOUSE Sorting nexin-8 OS=Mus musculus GN=Snx8 PE=2 SV=1	1	12	12	12	7	7	7	7	7	7	34.9	34.9	34.9	52.058	459	459	0	31.656	732370	808810	700250	788360	33	33	462210	467000	270160	341810	440630	457400	259610	330960	18	18	15	15	21.4	19.2	553620000	320860000
Pigs	0.109162	0.3998	0.107709	sp|Q6PD26|PIGS_MOUSE	sp|Q6PD26|PIGS_MOUSE	3	3	3	>sp|Q6PD26|PIGS_MOUSE GPI transamidase component PIG-S OS=Mus musculus GN=Pigs PE=1 SV=3	1	3	3	3	3	1	3	1	3	1	10.1	10.1	10.1	61.71	555	555	0	16.6	93799	103710	89687	101080	10	10	87553	94343	6245.6	9368.6	83642	92076	6045.8	9006.4	9	9	1	1	10.1	3.1	135820000	127210000
Hsp90ab1	0.146779	NA	0.108175	sp|P11499|HS90B_MOUSE;tr|E9Q3D6|E9Q3D6_MOUSE	sp|P11499|HS90B_MOUSE;tr|E9Q3D6|E9Q3D6_MOUSE	7;4	5;4	4;3	>sp|P11499|HS90B_MOUSE Heat shock protein HSP 90-beta OS=Mus musculus GN=Hsp90ab1 PE=1 SV=3;>tr|E9Q3D6|E9Q3D6_MOUSE Heat shock protein HSP 90-beta (Fragment) OS=Mus musculus GN=Hsp90ab1 PE=1 SV=1	2	7	5	4	6	2	5	0	4	0	13	11	9.1	83.28	724	724;189	0	20.676	298720	330390	285630	322010	7	7	298720	330390	0	0	285630	322010	0	0	7	7	0	0	12.7	1.9	158630000	158630000
Spcs2	0.0688695	0.146652	0.108373	sp|Q9CYN2|SPCS2_MOUSE	sp|Q9CYN2|SPCS2_MOUSE	5	5	5	>sp|Q9CYN2|SPCS2_MOUSE Signal peptidase complex subunit 2 OS=Mus musculus GN=Spcs2 PE=1 SV=1	1	5	5	5	3	4	3	4	3	4	22.1	22.1	22.1	24.977	226	226	0	7.6617	900530	996140	861070	970860	10	10	651490	682680	249050	313460	621800	667280	239270	303580	5	5	5	5	9.7	18.6	658710000	502100000
Prnp	0.148042	NA	0.109438	sp|P04925|PRIO_MOUSE	sp|P04925|PRIO_MOUSE	1	1	1	>sp|P04925|PRIO_MOUSE Major prion protein OS=Mus musculus GN=Prnp PE=1 SV=2	1	1	1	1	1	0	1	0	1	0	3.5	3.5	3.5	27.977	254	254	0.0045126	1.3821	30826	34124	29476	33257	2	2	30826	34124	0	0	29476	33257	0	0	2	2	0	0	3.5	0	48866000	48866000
Rps23	NA	-0.038487	0.109505	sp|P62267|RS23_MOUSE	sp|P62267|RS23_MOUSE	1	1	1	>sp|P62267|RS23_MOUSE 40S ribosomal protein S23 OS=Mus musculus GN=Rps23 PE=1 SV=3	1	1	1	1	0	1	0	1	0	1	7.7	7.7	7.7	15.807	143	143	0.006135	1.0868	62108	68756	59388	67008	2	2	0	0	62108	68756	0	0	59388	67008	0	0	2	2	0	7.7	29869000	0
Pip5k1c	0.148156	NA	0.109552	sp|O70161|PI51C_MOUSE;tr|F8WHW6|F8WHW6_MOUSE;tr|F7C0X9|F7C0X9_MOUSE	sp|O70161|PI51C_MOUSE;tr|F8WHW6|F8WHW6_MOUSE;tr|F7C0X9|F7C0X9_MOUSE	3;3;2	3;3;2	2;2;2	>sp|O70161|PI51C_MOUSE Phosphatidylinositol 4-phosphate 5-kinase type-1 gamma OS=Mus musculus GN=Pip5k1c PE=1 SV=2;>tr|F8WHW6|F8WHW6_MOUSE Phosphatidylinositol 4-phosphate 5-kinase type-1 gamma OS=Mus musculus GN=Pip5k1c PE=1 SV=1;>tr|F7C0X9|F7C0X9_MOUSE P	3	3	3	2	3	0	3	0	2	0	6.1	6.1	5	72.407	661	661;687;216	0	12.097	264020	292290	252450	284860	6	6	264020	292290	0	0	252450	284860	0	0	6	6	0	0	6.1	0	116720000	116720000
Hexa	0.136524	-0.0259866	0.109876	sp|P29416|HEXA_MOUSE	sp|P29416|HEXA_MOUSE	10	10	10	>sp|P29416|HEXA_MOUSE Beta-hexosaminidase subunit alpha OS=Mus musculus GN=Hexa PE=2 SV=2	1	10	10	10	5	8	5	8	5	8	24.2	24.2	24.2	60.612	528	528	0	54.944	1857000	2056300	1775700	2004000	63	63	942100	1034600	914950	1021700	900600	1008700	875150	995280	25	25	38	38	12.9	19.1	1879000000	717710000
Atp6ap1	0.423673	-0.400808	0.110787	sp|Q9R1Q9|VAS1_MOUSE;tr|Q3TKX1|Q3TKX1_MOUSE;tr|B7FAU7|B7FAU7_MOUSE	sp|Q9R1Q9|VAS1_MOUSE;tr|Q3TKX1|Q3TKX1_MOUSE	6;3;2	6;3;2	6;3;2	>sp|Q9R1Q9|VAS1_MOUSE V-type proton ATPase subunit S1 OS=Mus musculus GN=Atp6ap1 PE=1 SV=1;>tr|Q3TKX1|Q3TKX1_MOUSE ATPase, H+ transporting, lysosomal accessory protein OS=Mus musculus GN=Atp6ap1 PE=2 SV=1	3	6	6	6	2	5	2	5	2	5	11	11	11	51.007	463	463;415;272	0	11.568	1273800	1411400	1218000	1375400	23	23	656580	879840	617200	531520	632420	849740	585620	525690	8	8	15	15	5.4	7.1	1067800000	675350000
Rab14	0.139029	-0.0105697	0.111448	sp|Q91V41|RAB14_MOUSE;tr|A2AL34|A2AL34_MOUSE	sp|Q91V41|RAB14_MOUSE;tr|A2AL34|A2AL34_MOUSE	14;9	14;9	14;9	>sp|Q91V41|RAB14_MOUSE Ras-related protein Rab-14 OS=Mus musculus GN=Rab14 PE=1 SV=3;>tr|A2AL34|A2AL34_MOUSE Ras-related protein Rab-14 OS=Mus musculus GN=Rab14 PE=3 SV=1	2	14	14	14	13	13	13	13	13	13	80	80	80	23.897	215	215;151	0	140.4	7901900	8759500	7556200	8536300	152	152	5568800	6126200	2333100	2633300	5323800	5972500	2232400	2563800	79	79	73	73	72.6	79.5	14414000000	10703000000
Gusb	0.0127863	0.00196051	0.112476	sp|P12265|BGLR_MOUSE;tr|Q99KJ6|Q99KJ6_MOUSE;tr|D3YY48|D3YY48_MOUSE	sp|P12265|BGLR_MOUSE	17;7;4	17;7;4	17;7;4	>sp|P12265|BGLR_MOUSE Beta-glucuronidase OS=Mus musculus GN=Gusb PE=2 SV=2	3	17	17	17	5	16	5	16	5	16	37.5	37.5	37.5	74.194	648	648;250;144	0	74.534	2166100	2402900	2071400	2341600	70	69	484760	488600	1681400	1914300	462100	478610	1609300	1863000	9	9	61	60	11.3	36	2687700000	434330000
Dpm1	0.0596833	0.553211	0.112796	sp|O70152|DPM1_MOUSE;tr|A2BDX2|A2BDX2_MOUSE;tr|F8WII3|F8WII3_MOUSE	sp|O70152|DPM1_MOUSE;tr|A2BDX2|A2BDX2_MOUSE	5;3;1	5;3;1	5;3;1	>sp|O70152|DPM1_MOUSE Dolichol-phosphate mannosyltransferase subunit 1 OS=Mus musculus GN=Dpm1 PE=2 SV=1;>tr|A2BDX2|A2BDX2_MOUSE Dolichol-phosphate mannosyltransferase subunit 1 OS=Mus musculus GN=Dpm1 PE=4 SV=1	3	5	5	5	5	4	5	4	5	4	25.4	25.4	25.4	29.174	260	260;208;121	0	10.36	384420	426540	367610	415650	18	18	342520	356640	41900	69903	326840	348710	40770	66936	12	12	6	6	25.4	20.8	456230000	341360000
Golgb1	0.152549	NA	0.113945	tr|E9QAH1|E9QAH1_MOUSE;tr|E9PVZ8|E9PVZ8_MOUSE	tr|E9QAH1|E9QAH1_MOUSE;tr|E9PVZ8|E9PVZ8_MOUSE	1;1	1;1	1;1	>tr|E9QAH1|E9QAH1_MOUSE Protein Golgb1 OS=Mus musculus GN=Golgb1 PE=1 SV=1;>tr|E9PVZ8|E9PVZ8_MOUSE Protein Golgb1 OS=Mus musculus GN=Golgb1 PE=1 SV=1	2	1	1	1	1	0	1	0	1	0	0.3	0.3	0.3	365.29	3197	3197;3238	0.0018993	1.8729	48501	53858	46382	52481	2	2	48501	53858	0	0	46382	52481	0	0	2	2	0	0	0.3	0	84411000	84411000
Cisd2	-0.102224	0.210334	0.11404	tr|D3Z3X4|D3Z3X4_MOUSE;sp|Q9CQB5|CISD2_MOUSE	tr|D3Z3X4|D3Z3X4_MOUSE;sp|Q9CQB5|CISD2_MOUSE	4;4	4;4	4;4	>tr|D3Z3X4|D3Z3X4_MOUSE CDGSH iron-sulfur domain-containing protein 2 OS=Mus musculus GN=Cisd2 PE=4 SV=1;>sp|Q9CQB5|CISD2_MOUSE CDGSH iron-sulfur domain-containing protein 2 OS=Mus musculus GN=Cisd2 PE=1 SV=1	2	4	4	4	1	3	1	3	1	3	38.9	38.9	38.9	12.354	108	108;135	0	2.7709	255690	283950	244520	276690	5	5	136200	126760	119490	157180	129510	124760	115010	151930	1	1	4	4	7.4	31.5	128410000	47385000
Adcy7	0.152943	NA	0.114339	sp|P51829|ADCY7_MOUSE	sp|P51829|ADCY7_MOUSE	2	2	2	>sp|P51829|ADCY7_MOUSE Adenylate cyclase type 7 OS=Mus musculus GN=Adcy7 PE=2 SV=2	1	2	2	2	2	0	2	0	2	0	3.1	3.1	3.1	122.71	1099	1099	0	8.8177	102840	114230	98352	111300	10	10	102840	114230	0	0	98352	111300	0	0	10	10	0	0	3.1	0	98762000	98762000
Cpne3	0.132134	0.120876	0.114437	sp|Q8BT60|CPNE3_MOUSE;tr|V9GX86|V9GX86_MOUSE;tr|B7ZCP8|B7ZCP8_MOUSE;tr|V9GWY2|V9GWY2_MOUSE;tr|B7ZCP7|B7ZCP7_MOUSE;tr|B7ZCP6|B7ZCP6_MOUSE;tr|B7ZCP5|B7ZCP5_MOUSE;tr|E9Q806|E9Q806_MOUSE;tr|A3KGK7|A3KGK7_MOUSE;tr|Q9D6C8|Q9D6C8_MOUSE;tr|B7ZCP4|B7ZCP4_MOUSE;sp|Q8C166|CPNE1_MOUSE;sp|Q1RLL3|CPNE9_MOUSE;tr|Q3UYN2|Q3UYN2_MOUSE;sp|Q9Z140|CPNE6_MOUSE;sp|Q8BLR2|CPNE4_MOUSE;sp|Q0VE82|CPNE7_MOUSE;sp|Q9DC53|CPNE…	sp|Q8BT60|CPNE3_MOUSE	13;1;1;1;1;1;1;1;1;1;1;1;1;1;1;1;1;1;1	13;1;1;1;1;1;1;1;1;1;1;1;1;1;1;1;1;1;1	12;1;1;1;1;1;1;1;1;0;1;1;0;0;0;0;0;0;0	>sp|Q8BT60|CPNE3_MOUSE Copine-3 OS=Mus musculus GN=Cpne3 PE=2 SV=2	19	13	13	12	12	5	12	5	11	4	30.8	30.8	29.1	59.584	533	533;123;127;161;178;230;325;350;378;475;480;536;553;556;557;557;557;577;593	0	58.009	2849400	3165200	2724900	3084300	51	51	2527200	2766900	322170	398310	2415600	2698200	309310	386080	41	41	10	10	28.1	9.9	2613500000	2454100000
Tmx1	0.109166	0.103055	0.11458	sp|Q8VBT0|TMX1_MOUSE;tr|F6V084|F6V084_MOUSE	sp|Q8VBT0|TMX1_MOUSE;tr|F6V084|F6V084_MOUSE	5;4	5;4	5;4	>sp|Q8VBT0|TMX1_MOUSE Thioredoxin-related transmembrane protein 1 OS=Mus musculus GN=Tmx1 PE=1 SV=1;>tr|F6V084|F6V084_MOUSE Thioredoxin-related transmembrane protein 1 (Fragment) OS=Mus musculus GN=Tmx1 PE=4 SV=1	2	5	5	5	4	2	4	2	4	2	16.5	16.5	16.5	31.395	278	278;124	0	11.911	422480	469350	404030	457340	9	9	324280	349430	98202	119920	309790	341030	94238	116300	6	6	3	3	15.5	8.6	375610000	338770000
Acaa1a	-0.0359984	0.290255	0.115006	tr|H3BJC1|H3BJC1_MOUSE;tr|H3BKA1|H3BKA1_MOUSE;tr|H3BJZ9|H3BJZ9_MOUSE;tr|H3BKL5|H3BKL5_MOUSE;sp|Q921H8|THIKA_MOUSE	tr|H3BJC1|H3BJC1_MOUSE;tr|H3BKA1|H3BKA1_MOUSE;tr|H3BJZ9|H3BJZ9_MOUSE;tr|H3BKL5|H3BKL5_MOUSE;sp|Q921H8|THIKA_MOUSE	1;1;1;1;1	1;1;1;1;1	1;1;1;1;1	>tr|H3BJC1|H3BJC1_MOUSE 3-ketoacyl-CoA thiolase A, peroxisomal (Fragment) OS=Mus musculus GN=Acaa1a PE=4 SV=1;>tr|H3BKA1|H3BKA1_MOUSE 3-ketoacyl-CoA thiolase A, peroxisomal (Fragment) OS=Mus musculus GN=Acaa1a PE=1 SV=1;>tr|H3BJZ9|H3BJZ9_MOUSE 3-ketoacyl-C	5	1	1	1	1	1	1	1	1	1	20.4	20.4	20.4	10.162	98	98;199;331;373;424	0	4.5948	5095.8	5662.8	4873.3	5517.8	4	4	3419.1	3331.6	1676.7	2331.2	3255.8	3269.9	1617.5	2247.9	2	2	2	2	20.4	20.4	30012000	27990000
Tmem120a	0.0433399	0.349176	0.115444	sp|Q8C1E7|T120A_MOUSE;tr|D3Z0U3|D3Z0U3_MOUSE	sp|Q8C1E7|T120A_MOUSE	5;2	5;2	5;2	>sp|Q8C1E7|T120A_MOUSE Transmembrane protein 120A OS=Mus musculus GN=Tmem120a PE=2 SV=1	2	5	5	5	3	3	3	3	3	3	16.9	16.9	16.9	40.751	343	343;93	0	8.4677	312080	346910	298460	338020	9	9	250890	258290	61190	88622	239320	252710	59137	85313	6	6	3	3	11.1	10.8	303280000	303280000
Golt1b	NA	-0.0319564	0.116036	sp|Q9CR60|GOT1B_MOUSE	sp|Q9CR60|GOT1B_MOUSE	1	1	1	>sp|Q9CR60|GOT1B_MOUSE Vesicle transport protein GOT1B OS=Mus musculus GN=Golt1b PE=2 SV=1	1	1	1	1	0	1	0	1	0	1	10.9	10.9	10.9	15.421	138	138	0	4.953	5469.3	6082.2	5230.6	5926.2	1	1	0	0	5469.3	6082.2	0	0	5230.6	5926.2	0	0	1	1	0	10.9	0	0
Arl1	-0.232338	-0.0195194	0.116292	sp|P61211|ARL1_MOUSE;tr|F8WIB1|F8WIB1_MOUSE;tr|E9Q006|E9Q006_MOUSE	sp|P61211|ARL1_MOUSE;tr|F8WIB1|F8WIB1_MOUSE	5;4;1	5;4;1	5;4;1	>sp|P61211|ARL1_MOUSE ADP-ribosylation factor-like protein 1 OS=Mus musculus GN=Arl1 PE=2 SV=1;>tr|F8WIB1|F8WIB1_MOUSE ADP-ribosylation factor-like protein 1 (Fragment) OS=Mus musculus GN=Arl1 PE=3 SV=1	3	5	5	5	1	5	1	5	1	5	40.3	40.3	40.3	20.411	181	181;138;52	0	11.176	159630	177550	152670	173000	9	9	5553.8	4723.1	154080	172830	5267.8	4675.1	147400	168320	1	1	8	8	8.8	40.3	106190000	27811000
Nrp2	0.155171	NA	0.116567	sp|O35375|NRP2_MOUSE	sp|O35375|NRP2_MOUSE	3	3	3	>sp|O35375|NRP2_MOUSE Neuropilin-2 OS=Mus musculus GN=Nrp2 PE=2 SV=2	1	3	3	3	3	0	3	0	3	0	6.1	6.1	6.1	104.63	931	931	0	8.9115	96398	107240	92193	104480	4	4	96398	107240	0	0	92193	104480	0	0	4	4	0	0	6.1	0	62564000	62564000
Mfsd12	0.254403	-0.0712077	0.116613	sp|Q3U481|MFS12_MOUSE;tr|D6RJ45|D6RJ45_MOUSE	sp|Q3U481|MFS12_MOUSE;tr|D6RJ45|D6RJ45_MOUSE	2;1	2;1	2;1	>sp|Q3U481|MFS12_MOUSE Major facilitator superfamily domain-containing protein 12 OS=Mus musculus GN=Mfsd12 PE=1 SV=1;>tr|D6RJ45|D6RJ45_MOUSE Major facilitator superfamily domain-containing protein 12 OS=Mus musculus GN=Mfsd12 PE=1 SV=1	2	2	2	2	1	1	1	1	1	1	10.9	10.9	10.9	51.504	476	476;133	0	14.451	39331	43756	37616	42633	5	5	10893	12981	28438	30776	10444	12604	27172	30029	3	3	2	2	5.5	5.5	114280000	58610000
Apob	NA	-0.030786	0.117206	tr|E9Q1Y3|E9Q1Y3_MOUSE;sp|E9Q414|APOB_MOUSE	tr|E9Q1Y3|E9Q1Y3_MOUSE;sp|E9Q414|APOB_MOUSE	3;3	2;2	2;2	>tr|E9Q1Y3|E9Q1Y3_MOUSE Apolipoprotein B-100 (Fragment) OS=Mus musculus GN=Apob PE=4 SV=1;>sp|E9Q414|APOB_MOUSE Apolipoprotein B-100 OS=Mus musculus GN=Apob PE=1 SV=1	2	3	2	2	0	3	0	2	0	2	0.8	0.5	0.5	503.9	4456	4456;4505	0	4.538	232020	258230	221280	253180	5	6	0	0	232020	258230	0	0	221280	253180	0	0	5	6	0	0.8	414040000	0
Pofut2	0.156184	NA	0.11758	sp|Q8VHI3|OFUT2_MOUSE	sp|Q8VHI3|OFUT2_MOUSE	1	1	1	>sp|Q8VHI3|OFUT2_MOUSE GDP-fucose protein O-fucosyltransferase 2 OS=Mus musculus GN=Pofut2 PE=1 SV=1	1	1	1	1	1	0	1	0	1	0	3.3	3.3	3.3	49.429	429	429	0.0069626	1.0079	8959.6	9974.3	8568.9	9718	1	1	8959.6	9974.3	0	0	8568.9	9718	0	0	1	1	0	0	3.3	0	3311100	3311100
Lmbrd1	0.229415	-0.184866	0.119268	sp|Q8K0B2|LMBD1_MOUSE	sp|Q8K0B2|LMBD1_MOUSE	1	1	1	>sp|Q8K0B2|LMBD1_MOUSE Probable lysosomal cobalamin transporter OS=Mus musculus GN=Lmbrd1 PE=1 SV=1	1	1	1	1	1	1	1	1	1	1	3.4	3.4	3.4	61.062	537	537	0	4.9519	292870	326420	280110	318010	10	10	195830	229360	97040	97062	187630	222890	92480	95120	5	5	5	5	3.4	3.4	724400000	584940000
Reep5	-0.0791225	0.374248	0.120501	tr|G3X8R0|G3X8R0_MOUSE;sp|Q60870|REEP5_MOUSE	tr|G3X8R0|G3X8R0_MOUSE;sp|Q60870|REEP5_MOUSE	8;5	8;5	8;5	>tr|G3X8R0|G3X8R0_MOUSE Receptor accessory protein 5, isoform CRA_a OS=Mus musculus GN=Reep5 PE=4 SV=1;>sp|Q60870|REEP5_MOUSE Receptor expression-enhancing protein 5 OS=Mus musculus GN=Reep5 PE=1 SV=1	2	8	8	8	7	7	7	7	7	7	29.1	29.1	29.1	21.447	189	189;185	0	14.488	2498500	2787100	2389700	2715200	45	45	1694700	1602700	803760	1184500	1612300	1575800	777410	1139400	19	19	26	26	24.3	25.4	3635500000	2517500000
Cd44	0.163372	-0.0469201	0.120544	tr|Q3U8S1|Q3U8S1_MOUSE;tr|A2APM5|A2APM5_MOUSE;tr|A2APM3|A2APM3_MOUSE;tr|A2APM4|A2APM4_MOUSE;tr|E9QKM8|E9QKM8_MOUSE;tr|Q80X37|Q80X37_MOUSE;tr|A2APM1|A2APM1_MOUSE;sp|P15379|CD44_MOUSE;tr|A2APM2|A2APM2_MOUSE	tr|Q3U8S1|Q3U8S1_MOUSE;tr|A2APM5|A2APM5_MOUSE;tr|A2APM3|A2APM3_MOUSE;tr|A2APM4|A2APM4_MOUSE;tr|E9QKM8|E9QKM8_MOUSE;tr|Q80X37|Q80X37_MOUSE;tr|A2APM1|A2APM1_MOUSE;sp|P15379|CD44_MOUSE;tr|A2APM2|A2APM2_MOUSE	6;6;6;6;6;6;6;6;6	6;6;6;6;6;6;6;6;6	6;6;6;6;6;6;6;6;6	>tr|Q3U8S1|Q3U8S1_MOUSE CD44 antigen OS=Mus musculus GN=Cd44 PE=1 SV=1;>tr|A2APM5|A2APM5_MOUSE CD44 antigen OS=Mus musculus GN=Cd44 PE=1 SV=1;>tr|A2APM3|A2APM3_MOUSE CD44 antigen OS=Mus musculus GN=Cd44 PE=1 SV=1;>tr|A2APM4|A2APM4_MOUSE CD44 antigen OS=Mus	9	6	6	6	5	5	5	5	5	5	18.1	18.1	18.1	40.263	365	365;434;464;498;577;580;657;778;780	0	76.835	5133200	5726300	4909700	5578500	65	65	4208300	4708300	924870	1017900	4025500	4586200	884190	992360	45	45	20	20	15.1	13.7	17151000000	16019000000
Dpagt1	-0.15105	0.260501	0.120597	sp|P42867|GPT_MOUSE	sp|P42867|GPT_MOUSE	2	2	2	>sp|P42867|GPT_MOUSE UDP-N-acetylglucosamine--dolichyl-phosphate N-acetylglucosaminephosphotransferase OS=Mus musculus GN=Dpagt1 PE=2 SV=2	1	2	2	2	1	2	1	2	1	2	4.6	4.6	4.6	46.412	410	410	0	3.2964	76949	85843	73600	83628	5	5	41015	36902	35934	48941	38964	36394	34635	47234	3	3	2	2	2.7	4.6	81264000	45077000
Rps29;Gm10126	NA	-0.027342	0.12065	sp|P62274|RS29_MOUSE;tr|D3YYL7|D3YYL7_MOUSE	sp|P62274|RS29_MOUSE;tr|D3YYL7|D3YYL7_MOUSE	2;1	2;1	2;1	>sp|P62274|RS29_MOUSE 40S ribosomal protein S29 OS=Mus musculus GN=Rps29 PE=2 SV=2;>tr|D3YYL7|D3YYL7_MOUSE Uncharacterized protein OS=Mus musculus GN=Gm10126 PE=4 SV=2	2	2	2	2	0	2	0	2	0	2	33.9	33.9	33.9	6.6767	56	56;61	0	2.5768	60610	67618	57972	65873	2	2	0	0	60610	67618	0	0	57972	65873	0	0	2	2	0	33.9	46675000	0
Ssr4	-0.00942168	0.320929	0.120738	sp|Q62186|SSRD_MOUSE;tr|Q9D8L3|Q9D8L3_MOUSE	sp|Q62186|SSRD_MOUSE;tr|Q9D8L3|Q9D8L3_MOUSE	3;3	3;3	3;3	>sp|Q62186|SSRD_MOUSE Translocon-associated protein subunit delta OS=Mus musculus GN=Ssr4 PE=2 SV=1;>tr|Q9D8L3|Q9D8L3_MOUSE Signal sequence receptor, delta OS=Mus musculus GN=Ssr4 PE=2 SV=1	2	3	3	3	2	3	2	3	2	3	22.7	22.7	22.7	18.936	172	172;173	0	8.1803	432180	482180	413370	469740	10	10	307690	305390	124480	176790	293160	299410	120200	170320	4	4	6	6	11.6	22.7	597940000	375230000
Cltc	0.119393	0.380872	0.120962	sp|Q68FD5|CLH1_MOUSE;tr|Q5SXR6|Q5SXR6_MOUSE	sp|Q68FD5|CLH1_MOUSE;tr|Q5SXR6|Q5SXR6_MOUSE	12;12	12;12	12;12	>sp|Q68FD5|CLH1_MOUSE Clathrin heavy chain 1 OS=Mus musculus GN=Cltc PE=1 SV=3;>tr|Q5SXR6|Q5SXR6_MOUSE Clathrin heavy chain OS=Mus musculus GN=Cltc PE=1 SV=1	2	12	12	12	10	3	10	3	10	3	12.2	12.2	12.2	191.55	1675	1675;1679	0	57.517	564880	630330	540300	614060	30	30	521110	565520	43777	64811	497950	551730	42350	62337	26	26	4	4	9.8	3.1	456730000	438460000
Bax	0.159997	NA	0.121393	sp|Q07813|BAX_MOUSE	sp|Q07813|BAX_MOUSE	2	2	2	>sp|Q07813|BAX_MOUSE Apoptosis regulator BAX OS=Mus musculus GN=Bax PE=1 SV=1	1	2	2	2	2	0	2	0	2	0	12.5	12.5	12.5	21.394	192	192	0	3.4517	99803	111400	95460	108520	3	3	99803	111400	0	0	95460	108520	0	0	3	3	0	0	12.5	0	31998000	31998000
Rbm25	NA	-0.0251937	0.122799	sp|B2RY56|RBM25_MOUSE;tr|S4R2B0|S4R2B0_MOUSE;tr|S4R2A4|S4R2A4_MOUSE;tr|S4R2B1|S4R2B1_MOUSE;tr|S4R2J4|S4R2J4_MOUSE;tr|S4R1X9|S4R1X9_MOUSE;tr|S4R2J1|S4R2J1_MOUSE;tr|S4R2F7|S4R2F7_MOUSE	sp|B2RY56|RBM25_MOUSE;tr|S4R2B0|S4R2B0_MOUSE	8;7;2;1;1;1;1;1	8;7;2;1;1;1;1;1	8;7;2;1;1;1;1;1	>sp|B2RY56|RBM25_MOUSE RNA-binding protein 25 OS=Mus musculus GN=Rbm25 PE=1 SV=2;>tr|S4R2B0|S4R2B0_MOUSE RNA-binding protein 25 (Fragment) OS=Mus musculus GN=Rbm25 PE=1 SV=1	8	8	8	8	0	8	0	8	0	8	12.2	12.2	12.2	99.551	838	838;585;194;84;102;163;174;194	0	23.179	349570	390570	334370	380460	14	14	0	0	349570	390570	0	0	334370	380460	0	0	14	14	0	12.2	252640000	0
Cd82	0.162215	NA	0.12361	sp|P40237|CD82_MOUSE	sp|P40237|CD82_MOUSE	1	1	1	>sp|P40237|CD82_MOUSE CD82 antigen OS=Mus musculus GN=Cd82 PE=1 SV=1	1	1	1	1	1	0	1	0	1	0	4.1	4.1	4.1	29.628	266	266	0	2.85	183860	205540	175870	200220	3	3	183860	205540	0	0	175870	200220	0	0	3	3	0	0	4.1	0	468660000	468660000
Gosr2	0.0104812	0.168651	0.123985	tr|A2A9I0|A2A9I0_MOUSE;sp|O35166|GOSR2_MOUSE	tr|A2A9I0|A2A9I0_MOUSE;sp|O35166|GOSR2_MOUSE	3;3	3;3	3;3	>tr|A2A9I0|A2A9I0_MOUSE Golgi SNAP receptor complex member 2 OS=Mus musculus GN=Gosr2 PE=4 SV=1;>sp|O35166|GOSR2_MOUSE Golgi SNAP receptor complex member 2 OS=Mus musculus GN=Gosr2 PE=2 SV=2	2	3	3	3	2	1	2	1	2	1	30.3	30.3	30.3	19.571	165	165;212	0	9.8877	83515	93387	79886	90966	10	10	49110	49420	34404	43967	46812	48414	33074	42552	9	9	1	1	23.6	6.7	191620000	155830000
Comt	0.0761997	0.38516	0.124606	sp|O88587|COMT_MOUSE;tr|D3Z227|D3Z227_MOUSE	sp|O88587|COMT_MOUSE;tr|D3Z227|D3Z227_MOUSE	4;2	4;2	4;2	>sp|O88587|COMT_MOUSE Catechol O-methyltransferase OS=Mus musculus GN=Comt PE=1 SV=2;>tr|D3Z227|D3Z227_MOUSE Catechol O-methyltransferase (Fragment) OS=Mus musculus GN=Comt PE=4 SV=1	2	4	4	4	4	1	4	1	4	1	27.2	27.2	27.2	29.486	265	265;171	0	19.08	124950	139780	119520	136150	10	10	105990	111630	18957	28149	101180	109080	18342	27071	8	8	2	2	27.2	6	68500000	68500000
Arpc4	0.196552	-0.152245	0.124746	sp|P59999|ARPC4_MOUSE	sp|P59999|ARPC4_MOUSE	2	2	2	>sp|P59999|ARPC4_MOUSE Actin-related protein 2/3 complex subunit 4 OS=Mus musculus GN=Arpc4 PE=1 SV=3	1	2	2	2	1	2	1	2	1	2	16.7	16.7	16.7	19.667	168	168	0	4.486	224250	250890	214510	244380	5	5	176330	201870	47920	49027	168800	196400	45701	47984	2	2	3	3	5.4	16.7	200790000	163140000
Rpl10a	NA	-0.021965	0.126027	tr|Q5XJF6|Q5XJF6_MOUSE;sp|P53026|RL10A_MOUSE	tr|Q5XJF6|Q5XJF6_MOUSE;sp|P53026|RL10A_MOUSE	1;1	1;1	1;1	>tr|Q5XJF6|Q5XJF6_MOUSE Ribosomal protein OS=Mus musculus GN=Rpl10a PE=1 SV=1;>sp|P53026|RL10A_MOUSE 60S ribosomal protein L10a OS=Mus musculus GN=Rpl10a PE=1 SV=3	2	1	1	1	0	1	0	1	0	1	6	6	6	24.831	217	217;217	0	3.1835	17731	19855	16961	19339	1	1	0	0	17731	19855	0	0	16961	19339	0	0	1	1	0	6	13042000	0
Kdelr2	0.057453	0.310918	0.127303	sp|Q9CQM2|ERD22_MOUSE;sp|Q8R1L4|ERD23_MOUSE	sp|Q9CQM2|ERD22_MOUSE	6;2	6;2	5;1	>sp|Q9CQM2|ERD22_MOUSE ER lumen protein-retaining receptor 2 OS=Mus musculus GN=Kdelr2 PE=2 SV=1	2	6	6	5	5	4	5	4	4	3	39.2	39.2	35.4	24.454	212	212;214	0	32.347	597860	670070	571920	652630	32	32	466990	485490	130870	184580	445600	474750	126330	177880	19	19	13	13	31.1	26.4	551180000	311640000
Snrpb;Snrpn	NA	-0.0199762	0.128016	sp|P27048|RSMB_MOUSE;sp|P63163|RSMN_MOUSE	sp|P27048|RSMB_MOUSE;sp|P63163|RSMN_MOUSE	2;2	2;2	2;2	>sp|P27048|RSMB_MOUSE Small nuclear ribonucleoprotein-associated protein B OS=Mus musculus GN=Snrpb PE=1 SV=1;>sp|P63163|RSMN_MOUSE Small nuclear ribonucleoprotein-associated protein N OS=Mus musculus GN=Snrpn PE=2 SV=1	2	2	2	2	0	2	0	2	0	2	6.5	6.5	6.5	23.656	231	231;240	0.00098912	2.3947	148020	165980	141600	161650	6	6	0	0	148020	165980	0	0	141600	161650	0	0	6	6	0	6.5	98276000	0
Mfsd5	0.167411	NA	0.128807	sp|Q921Y4|MFSD5_MOUSE	sp|Q921Y4|MFSD5_MOUSE	2	2	2	>sp|Q921Y4|MFSD5_MOUSE Molybdate-anion transporter OS=Mus musculus GN=Mfsd5 PE=2 SV=1	1	2	2	2	2	0	2	0	2	0	6.9	6.9	6.9	49.679	450	450	0	6.5044	51349	57611	49124	56108	5	5	51349	57611	0	0	49124	56108	0	0	5	5	0	0	6.9	0	34650000	34650000
Pvr	0.167423	NA	0.128818	tr|Q8K094|Q8K094_MOUSE	tr|Q8K094|Q8K094_MOUSE	2	2	2	>tr|Q8K094|Q8K094_MOUSE Nectin-2 OS=Mus musculus GN=Pvr PE=1 SV=1	1	2	2	2	2	0	2	0	2	0	5.9	5.9	5.9	44.667	408	408	0	5.0824	128650	144340	123080	140580	3	3	128650	144340	0	0	123080	140580	0	0	3	3	0	0	5.9	0	182070000	182070000
Calu	NA	-0.0190761	0.128916	tr|G3UWV3|G3UWV3_MOUSE;tr|Q6XLQ8|Q6XLQ8_MOUSE;sp|O35887|CALU_MOUSE;tr|G3UXA3|G3UXA3_MOUSE;tr|G3UY49|G3UY49_MOUSE;tr|G3V004|G3V004_MOUSE;tr|G3UWR0|G3UWR0_MOUSE	tr|G3UWV3|G3UWV3_MOUSE;tr|Q6XLQ8|Q6XLQ8_MOUSE;sp|O35887|CALU_MOUSE;tr|G3UXA3|G3UXA3_MOUSE;tr|G3UY49|G3UY49_MOUSE;tr|G3V004|G3V004_MOUSE;tr|G3UWR0|G3UWR0_MOUSE	2;2;2;1;1;1;1	2;2;2;1;1;1;1	2;2;2;1;1;1;1	>tr|G3UWV3|G3UWV3_MOUSE Calumenin OS=Mus musculus GN=Calu PE=4 SV=1;>tr|Q6XLQ8|Q6XLQ8_MOUSE Calumenin OS=Mus musculus GN=Calu PE=1 SV=1;>sp|O35887|CALU_MOUSE Calumenin OS=Mus musculus GN=Calu PE=1 SV=1;>tr|G3UXA3|G3UXA3_MOUSE Calumenin (Fragment) OS=Mus mu	7	2	2	2	0	2	0	2	0	2	14.9	14.9	14.9	17.71	154	154;315;315;74;139;163;227	0	4.0309	35031	39306	33512	38280	2	2	0	0	35031	39306	0	0	33512	38280	0	0	2	2	0	14.9	25631000	0
Mff	0.168105	NA	0.129501	tr|F7B1A4|F7B1A4_MOUSE;tr|F6VAL0|F6VAL0_MOUSE	tr|F7B1A4|F7B1A4_MOUSE;tr|F6VAL0|F6VAL0_MOUSE	1;1	1;1	1;1	>tr|F7B1A4|F7B1A4_MOUSE Mitochondrial fission factor (Fragment) OS=Mus musculus GN=Mff PE=4 SV=1;>tr|F6VAL0|F6VAL0_MOUSE Mitochondrial fission factor (Fragment) OS=Mus musculus GN=Mff PE=1 SV=1	2	1	1	1	1	0	1	0	1	0	19.3	19.3	19.3	15.94	145	145;147	0.0093299	0.8511	28280	31744	27055	30915	2	2	28280	31744	0	0	27055	30915	0	0	2	2	0	0	19.3	0	23834000	23834000
Hk1	0.169301	-0.10481	0.129626	tr|G3UVV4|G3UVV4_MOUSE;sp|P17710|HXK1_MOUSE;tr|D3YYR4|D3YYR4_MOUSE;tr|D3Z365|D3Z365_MOUSE;sp|Q91W97|HKDC1_MOUSE;tr|B4YB29|B4YB29_MOUSE	tr|G3UVV4|G3UVV4_MOUSE;sp|P17710|HXK1_MOUSE	12;12;5;5;2;1	9;9;4;4;1;1	9;9;4;4;1;1	>tr|G3UVV4|G3UVV4_MOUSE Hexokinase 1, isoform CRA_f OS=Mus musculus GN=Hk1 PE=3 SV=1;>sp|P17710|HXK1_MOUSE Hexokinase-1 OS=Mus musculus GN=Hk1 PE=1 SV=3	6	12	9	9	12	1	9	1	9	1	13.4	10.6	10.6	101.87	917	917;974;184;223;915;49	0	29.117	699750	785530	669430	765020	23	23	690890	776160	8862.3	9370.1	660970	755860	8461	9154.3	22	22	1	1	13.4	1.3	790510000	790510000
Prpf40a	NA	-0.0129713	0.135021	sp|Q9R1C7|PR40A_MOUSE;tr|A2AQW6|A2AQW6_MOUSE	sp|Q9R1C7|PR40A_MOUSE	7;1	7;1	7;1	>sp|Q9R1C7|PR40A_MOUSE Pre-mRNA-processing factor 40 homolog A OS=Mus musculus GN=Prpf40a PE=1 SV=1	2	7	7	7	0	7	0	7	0	7	9.3	9.3	9.3	108.48	953	953;409	0	15.244	381410	429770	364930	418470	18	18	0	0	381410	429770	0	0	364930	418470	0	0	18	18	0	9.3	323780000	0
Ak2	0.187678	-0.233422	0.135564	sp|Q9WTP6|KAD2_MOUSE;tr|F7BP55|F7BP55_MOUSE	sp|Q9WTP6|KAD2_MOUSE	7;3	7;3	7;3	>sp|Q9WTP6|KAD2_MOUSE Adenylate kinase 2, mitochondrial OS=Mus musculus GN=Ak2 PE=1 SV=5	2	7	7	7	7	3	7	3	7	3	41	41	41	26.468	239	239;72	0	54.328	1782000	2008700	1705100	1955800	42	42	1671000	1901300	111020	107370	1599400	1850400	105690	105430	36	36	6	6	41	20.5	1903100000	1822200000
Dnaja2	-0.18877	0.304631	0.13576	sp|Q9QYJ0|DNJA2_MOUSE	sp|Q9QYJ0|DNJA2_MOUSE	3	3	3	>sp|Q9QYJ0|DNJA2_MOUSE DnaJ homolog subfamily A member 2 OS=Mus musculus GN=Dnaja2 PE=1 SV=1	1	3	3	3	2	1	2	1	2	1	11.7	11.7	11.7	45.745	412	412	0	6.1794	43511	49053	41632	47761	3	3	22826	20007	20684	29046	21669	19765	19963	27997	2	2	1	1	9.7	1.9	15501000	15501000
Rab6a;Rab6b	0.0776571	0.146574	0.135863	sp|P35279|RAB6A_MOUSE;tr|D3YV69|D3YV69_MOUSE;sp|P61294|RAB6B_MOUSE;sp|Q8BHD0|RB39A_MOUSE	sp|P35279|RAB6A_MOUSE;tr|D3YV69|D3YV69_MOUSE;sp|P61294|RAB6B_MOUSE	8;6;5;1	8;6;5;1	8;6;5;1	>sp|P35279|RAB6A_MOUSE Ras-related protein Rab-6A OS=Mus musculus GN=Rab6a PE=1 SV=4;>tr|D3YV69|D3YV69_MOUSE Ras-related protein Rab-6A OS=Mus musculus GN=Rab6a PE=3 SV=1;>sp|P61294|RAB6B_MOUSE Ras-related protein Rab-6B OS=Mus musculus GN=Rab6b PE=1 SV=1	4	8	8	8	7	5	7	5	7	5	44.2	44.2	44.2	23.59	208	208;175;208;217	0	30.368	2775200	3128900	2655400	3046500	51	51	1781600	1878300	993680	1250600	1700700	1835300	954680	1211200	24	24	27	27	38.5	32.7	9452400000	8215500000
Gnb3	0.174565	NA	0.13596	sp|Q61011|GBB3_MOUSE	sp|Q61011|GBB3_MOUSE	4	1	1	>sp|Q61011|GBB3_MOUSE Guanine nucleotide-binding protein G(I)/G(S)/G(T) subunit beta-3 OS=Mus musculus GN=Gnb3 PE=1 SV=2	1	4	1	1	4	3	1	0	1	0	10.6	3.5	3.5	37.24	340	340	0.0092593	0.77864	225600	254370	215860	247670	3	3	225600	254370	0	0	215860	247670	0	0	3	3	0	0	10.6	7.1	211490000	211490000
Acsl1	0.155426	0.126501	0.136892	tr|D3Z041|D3Z041_MOUSE;sp|P41216|ACSL1_MOUSE	tr|D3Z041|D3Z041_MOUSE;sp|P41216|ACSL1_MOUSE	8;8	6;6	6;6	>tr|D3Z041|D3Z041_MOUSE Long-chain-fatty-acid--CoA ligase 1 OS=Mus musculus GN=Acsl1 PE=1 SV=1;>sp|P41216|ACSL1_MOUSE Long-chain-fatty-acid--CoA ligase 1 OS=Mus musculus GN=Acsl1 PE=1 SV=2	2	8	6	6	8	3	6	2	6	2	15.5	12.6	12.6	78.034	699	699;699	0	35.03	420100	473980	401970	461490	22	22	369050	410630	51044	63354	352950	400090	49014	61398	18	18	4	4	15.5	4.7	195270000	169370000
Galns	NA	-0.0105464	0.137446	sp|Q571E4|GALNS_MOUSE	sp|Q571E4|GALNS_MOUSE	3	3	3	>sp|Q571E4|GALNS_MOUSE N-acetylgalactosamine-6-sulfatase OS=Mus musculus GN=Galns PE=2 SV=2	1	3	3	3	0	3	0	3	0	3	6	6	6	57.673	520	520	0	5.4746	45482	51335	43520	49980	3	3	0	0	45482	51335	0	0	43520	49980	0	0	3	3	0	6	53058000	0
Erap1	0.162109	0.10886	0.137834	sp|Q9EQH2|ERAP1_MOUSE	sp|Q9EQH2|ERAP1_MOUSE	4	4	4	>sp|Q9EQH2|ERAP1_MOUSE Endoplasmic reticulum aminopeptidase 1 OS=Mus musculus GN=Erap1 PE=2 SV=2	1	4	4	4	4	1	4	1	4	1	6.1	6.1	6.1	106.6	930	930	0	11.625	242340	273600	231890	266380	10	10	217340	242950	25000	30652	207900	236660	23994	29723	8	8	2	2	6.1	1.4	282180000	256460000
Stam;Stam2	-0.0819401	0.560342	0.138494	tr|Q3UGN9|Q3UGN9_MOUSE;sp|O88811|STAM2_MOUSE;sp|P70297|STAM1_MOUSE	tr|Q3UGN9|Q3UGN9_MOUSE;sp|O88811|STAM2_MOUSE;sp|P70297|STAM1_MOUSE	1;1;1	1;1;1	1;1;1	>tr|Q3UGN9|Q3UGN9_MOUSE Signal transducing adapter molecule 1 OS=Mus musculus GN=Stam PE=2 SV=1;>sp|O88811|STAM2_MOUSE Signal transducing adapter molecule 2 OS=Mus musculus GN=Stam2 PE=1 SV=1;>sp|P70297|STAM1_MOUSE Signal transducing adapter molecule 1 OS=	3	1	1	1	1	1	1	1	1	1	2.2	2.2	2.2	51.144	462	462;523;548	0.0061296	1.0826	325230	367350	311210	357650	6	6	242820	229190	82411	138170	231000	225370	80210	132280	3	3	3	3	2.2	2.2	284190000	210240000
Arhgap30	0.177646	NA	0.139042	tr|E9QMX7|E9QMX7_MOUSE;sp|Q640N3|RHG30_MOUSE	tr|E9QMX7|E9QMX7_MOUSE;sp|Q640N3|RHG30_MOUSE	1;1	1;1	1;1	>tr|E9QMX7|E9QMX7_MOUSE Rho GTPase-activating protein 30 OS=Mus musculus GN=Arhgap30 PE=1 SV=1;>sp|Q640N3|RHG30_MOUSE Rho GTPase-activating protein 30 OS=Mus musculus GN=Arhgap30 PE=1 SV=3	2	1	1	1	1	0	1	0	1	0	1.6	1.6	1.6	119.44	1093	1093;1101	0.0018886	1.8302	4146.6	4685.4	3967.8	4561.5	1	1	4146.6	4685.4	0	0	3967.8	4561.5	0	0	1	1	0	0	1.6	0	9162300	9162300
Lrpap1	0.221806	-0.216009	0.141295	sp|P55302|AMRP_MOUSE;tr|F6WMD1|F6WMD1_MOUSE	sp|P55302|AMRP_MOUSE;tr|F6WMD1|F6WMD1_MOUSE	4;2	4;2	4;2	>sp|P55302|AMRP_MOUSE Alpha-2-macroglobulin receptor-associated protein OS=Mus musculus GN=Lrpap1 PE=1 SV=1;>tr|F6WMD1|F6WMD1_MOUSE Alpha-2-macroglobulin receptor-associated protein (Fragment) OS=Mus musculus GN=Lrpap1 PE=4 SV=1	2	4	4	4	3	2	3	2	3	2	11.1	11.1	11.1	42.215	360	360;153	0	11.512	490040	554580	468950	539880	10	10	402220	468610	87824	85968	385310	455520	83641	84353	8	8	2	2	8.9	5.8	198470000	159340000
Capza1	0.18065	0.0180432	0.143057	tr|Q5RKN9|Q5RKN9_MOUSE;sp|P47753|CAZA1_MOUSE	tr|Q5RKN9|Q5RKN9_MOUSE;sp|P47753|CAZA1_MOUSE	4;4	3;3	3;3	>tr|Q5RKN9|Q5RKN9_MOUSE Capping protein (Actin filament) muscle Z-line, alpha 1 OS=Mus musculus GN=Capza1 PE=1 SV=1;>sp|P47753|CAZA1_MOUSE F-actin-capping protein subunit alpha-1 OS=Mus musculus GN=Capza1 PE=1 SV=4	2	4	3	3	3	2	2	1	2	1	22	18.5	18.5	32.953	286	286;286	0	45.425	280870	318250	268790	309790	7	7	269100	304700	11773	13554	257520	296610	11273	13183	6	6	1	1	16.8	8.7	595760000	575320000
[truncated: 254 more rows]
[truncated: 14 more columns]

## Sheet: regulated proteins
Gene names	log2FC 0107	log2FC 1606	log2FC	Protein IDs	Majority protein IDs	Peptide counts all	Peptide counts razor unique	Peptide counts unique	Fasta headers	Number of proteins	Peptides	Razor unique peptides	Unique peptides	Peptides 0107	Peptides 1606	Razor unique peptides 0107	Razor unique peptides 1606	Unique peptides 0107	Unique peptides 1606	Sequence coverage	Unique razor sequence coverage	Unique sequence coverage	Mol weight kDa	Sequence length	Sequence lengths	Q value	Score	Reporter intensity 0	Reporter intensity 1	Reporter intensity not corrected 0	Reporter intensity not corrected 1	Reporter intensity count 0	Reporter intensity count 1	Reporter intensity 0 0107	Reporter intensity 1 0107	Reporter intensity 0 1606	Reporter intensity 1 1606	Reporter intensity not corrected 0 0107	Reporter intensity not corrected 1 0107	Reporter intensity not corrected 0 1606	Reporter intensity not corrected 1 1606	Reporter intensity count 0 0107	Reporter intensity count 1 0107	Reporter intensity count 0 1606	Reporter intensity count 1 1606	Sequence coverage 0107	Sequence coverage 1606	Intensity	Intensity 0107
[truncated: 31 more rows]
[truncated: 14 more columns]

[truncated: 3 more sheets: GO_Biological Process, GO_Molecular Function, KEGG Pathways]
