# Supplementary material for: LAMTOR/Ragulator regulates lipid metabolism in macrophages and foam cell differentiation
Source: FEBS Lett. 2019 Aug 26;594(1):31–42. doi: 10.1002/1873-3468.13579 (PMC7003824; doi:10.1002/1873-3468.13579)
Supplement: Supplementary file 5 — Table S4. Comparison of late endosomal proteins quantified with iTRAQ in this study and the endosomal proteome quantified by Duclos et al. [file FEB2-594-31-s006.xlsx]

## Sheet: comparison_with_duclos.LE
Gene names	iTRAQ Reporter intensity 0 (WT)	iTRAQ Reporter intensity 1 (Lamtor2-/-)	iTRAQ log2 FoldChange	Duclos ratio EE/LE	Duclos Redundant Peptide Count LE	Duclos Redundant Peptide Count EE	Majority protein IDs	Fasta headers
Gpi	14568	8414.9	-0.828986	NA	0.67	0	sp|P06745|G6PI_MOUSE	>sp|P06745|G6PI_MOUSE Glucose-6-phosphate isomerase OS=Mus musculus GN=Gpi PE=1 SV=4
Cd14	12180000	8226300	-0.6034	NA	1.33	0	sp|P10810|CD14_MOUSE	>sp|P10810|CD14_MOUSE Monocyte differentiation antigen CD14 OS=Mus musculus GN=Cd14 PE=1 SV=1
Tlr7	2729300	1845400	-0.601799	NA	7	0	sp|P58681|TLR7_MOUSE	>sp|P58681|TLR7_MOUSE Toll-like receptor 7 OS=Mus musculus GN=Tlr7 PE=1 SV=1
Pld4	234660	152330	-0.660573	NA	8.67	0	sp|Q8BG07|PLD4_MOUSE	>sp|Q8BG07|PLD4_MOUSE Phospholipase D4 OS=Mus musculus GN=Pld4 PE=2 SV=1
Slc37a2	4027700	2656900	-0.637414	NA	4.33	0	sp|Q9WU81|SPX2_MOUSE	>sp|Q9WU81|SPX2_MOUSE Sugar phosphate exchanger 2 OS=Mus musculus GN=Slc37a2 PE=1 SV=1
Sdcbp	47493	38021	-0.35812	NA	7.33	0	tr|A2AKJ9|A2AKJ9_MOUSE;tr|A2AKJ6|A2AKJ6_MOUSE;tr|H3BLG5|H3BLG5_MOUSE;tr|Q3TMX0|Q3TMX0_MOUSE;sp|O08992|SDCB1_MOUSE	>tr|A2AKJ9|A2AKJ9_MOUSE Syntenin-1 OS=Mus musculus GN=Sdcbp PE=4 SV=1;>tr|A2AKJ6|A2AKJ6_MOUSE Syntenin-1 (Fragment) OS=Mus musculus GN=Sdcbp PE=4 SV=1;>tr|H3BLG5|H3BLG5_MOUSE Syntenin-1 (Fragment) OS=Mus musculus GN=Sdcbp PE=4 SV=1;>tr|Q3TMX0|Q3TMX0_MOUSE
Man2b1	383860	377730	-0.0604261	NA	6.67	0	sp|O09159|MA2B1_MOUSE	>sp|O09159|MA2B1_MOUSE Lysosomal alpha-mannosidase OS=Mus musculus GN=Man2b1 PE=2 SV=4
Scarb2	1153100	908960	-0.38043	NA	3	0	sp|O35114|SCRB2_MOUSE	>sp|O35114|SCRB2_MOUSE Lysosome membrane protein 2 OS=Mus musculus GN=Scarb2 PE=1 SV=3
Ctss	2337900	2814100	0.230259	NA	9.33	0	sp|O70370|CATS_MOUSE;tr|F6WR04|F6WR04_MOUSE	>sp|O70370|CATS_MOUSE Cathepsin S OS=Mus musculus GN=Ctss PE=1 SV=2;>tr|F6WR04|F6WR04_MOUSE Cathepsin S OS=Mus musculus GN=Ctss PE=3 SV=1
Creg1	522370	423350	-0.340422	NA	3	0	sp|O88668|CREG1_MOUSE;tr|K4DI63|K4DI63_MOUSE;tr|J3QP41|J3QP41_MOUSE	>sp|O88668|CREG1_MOUSE Protein CREG1 OS=Mus musculus GN=Creg1 PE=2 SV=1;>tr|K4DI63|K4DI63_MOUSE Cellular repressor of E1A-stimulated genes 1, isoform CRA_a OS=Mus musculus GN=Creg1 PE=4 SV=1;>tr|J3QP41|J3QP41_MOUSE Protein CREG1 OS=Mus musculus GN=Creg1 PE
Stx8	821570	640130	-0.39722	NA	1.33	0	sp|O88983|STX8_MOUSE;tr|Q9D0J1|Q9D0J1_MOUSE	>sp|O88983|STX8_MOUSE Syntaxin-8 OS=Mus musculus GN=Stx8 PE=1 SV=1;>tr|Q9D0J1|Q9D0J1_MOUSE Syntaxin 8 OS=Mus musculus GN=Stx8 PE=2 SV=1
Aldoa;Aldoart2;Aldoart1	616980	606850	-0.061085	NA	2.33	0	sp|P05064|ALDOA_MOUSE;tr|A6ZI44|A6ZI44_MOUSE;tr|D3YWI1|D3YWI1_MOUSE;tr|D3Z510|D3Z510_MOUSE;tr|D3YV98|D3YV98_MOUSE;tr|A6ZI47|A6ZI47_MOUSE;tr|Q9CPQ9|Q9CPQ9_MOUSE;tr|A6ZI46|A6ZI46_MOUSE	>sp|P05064|ALDOA_MOUSE Fructose-bisphosphate aldolase A OS=Mus musculus GN=Aldoa PE=1 SV=2;>tr|A6ZI44|A6ZI44_MOUSE Fructose-bisphosphate aldolase OS=Mus musculus GN=Aldoa PE=2 SV=1;>tr|D3YWI1|D3YWI1_MOUSE Fructose-bisphosphate aldolase (Fragment) OS=Mus mu
Ldha	45377	44343	-0.0704561	NA	2.67	0	tr|D3Z736|D3Z736_MOUSE;tr|D3YZQ9|D3YZQ9_MOUSE;sp|P06151|LDHA_MOUSE;tr|G5E8N5|G5E8N5_MOUSE	>tr|D3Z736|D3Z736_MOUSE L-lactate dehydrogenase OS=Mus musculus GN=Ldha PE=1 SV=1;>tr|D3YZQ9|D3YZQ9_MOUSE L-lactate dehydrogenase (Fragment) OS=Mus musculus GN=Ldha PE=1 SV=1;>sp|P06151|LDHA_MOUSE L-lactate dehydrogenase A chain OS=Mus musculus GN=Ldha PE=
Mdh2	53580	48881	-0.169622	NA	1.33	0	sp|P08249|MDHM_MOUSE	>sp|P08249|MDHM_MOUSE Malate dehydrogenase, mitochondrial OS=Mus musculus GN=Mdh2 PE=1 SV=3
Pgk1	33356	30016	-0.189416	NA	1	0	tr|S4R2M7|S4R2M7_MOUSE;sp|P09411|PGK1_MOUSE	>tr|S4R2M7|S4R2M7_MOUSE Phosphoglycerate kinase OS=Mus musculus GN=Pgk1 PE=1 SV=1;>sp|P09411|PGK1_MOUSE Phosphoglycerate kinase 1 OS=Mus musculus GN=Pgk1 PE=1 SV=4
Fth1	93516	140650	0.551623	NA	9	0	sp|P09528|FRIH_MOUSE	>sp|P09528|FRIH_MOUSE Ferritin heavy chain OS=Mus musculus GN=Fth1 PE=1 SV=2
Gba	908430	716640	-0.379328	NA	8.67	0	sp|P17439|GLCM_MOUSE	>sp|P17439|GLCM_MOUSE Glucosylceramidase OS=Mus musculus GN=Gba PE=1 SV=1
Tpi1	25945	27367	0.0397795	NA	1	0	tr|H7BXC3|H7BXC3_MOUSE;sp|P17751|TPIS_MOUSE	>tr|H7BXC3|H7BXC3_MOUSE Triosephosphate isomerase OS=Mus musculus GN=Tpi1 PE=1 SV=1;>sp|P17751|TPIS_MOUSE Triosephosphate isomerase OS=Mus musculus GN=Tpi1 PE=1 SV=4
Hexb	2649200	2854900	0.0706822	NA	4.67	0	sp|P20060|HEXB_MOUSE	>sp|P20060|HEXB_MOUSE Beta-hexosaminidase subunit beta OS=Mus musculus GN=Hexb PE=2 SV=2
Grn	1616100	1164500	-0.510007	NA	5.67	0	sp|P28798|GRN_MOUSE;tr|Q3U9N4|Q3U9N4_MOUSE;tr|H3BJE0|H3BJE0_MOUSE	>sp|P28798|GRN_MOUSE Granulins OS=Mus musculus GN=Grn PE=1 SV=2;>tr|Q3U9N4|Q3U9N4_MOUSE Granulins OS=Mus musculus GN=Grn PE=2 SV=1;>tr|H3BJE0|H3BJE0_MOUSE Granulins (Fragment) OS=Mus musculus GN=Grn PE=4 SV=1
Cd68	4977600	3905200	-0.387255	NA	2	0	sp|P31996|CD68_MOUSE	>sp|P31996|CD68_MOUSE Macrosialin OS=Mus musculus GN=Cd68 PE=2 SV=1
Arsb	70094	92332	0.360339	NA	4.33	0	sp|P50429|ARSB_MOUSE	>sp|P50429|ARSB_MOUSE Arylsulfatase B OS=Mus musculus GN=Arsb PE=2 SV=3
Gla	321580	391230	0.245638	NA	9.33	0	sp|P51569|AGAL_MOUSE;tr|Q8BGZ6|Q8BGZ6_MOUSE	>sp|P51569|AGAL_MOUSE Alpha-galactosidase A OS=Mus musculus GN=Gla PE=1 SV=1;>tr|Q8BGZ6|Q8BGZ6_MOUSE Alpha-galactosidase A OS=Mus musculus GN=Gla PE=1 SV=1
Tm9sf2	310370	312910	-0.0254426	NA	1.33	0	sp|P58021|TM9S2_MOUSE;tr|E9PZ69|E9PZ69_MOUSE	>sp|P58021|TM9S2_MOUSE Transmembrane 9 superfamily member 2 OS=Mus musculus GN=Tm9sf2 PE=2 SV=1;>tr|E9PZ69|E9PZ69_MOUSE Transmembrane 9 superfamily member 2 OS=Mus musculus GN=Tm9sf2 PE=4 SV=1
Sec61a1;Sec61a2	761480	865770	0.147976	NA	0.67	0	sp|P61620|S61A1_MOUSE;tr|A2ATT9|A2ATT9_MOUSE;sp|Q9JLR1|S61A2_MOUSE	>sp|P61620|S61A1_MOUSE Protein transport protein Sec61 subunit alpha isoform 1 OS=Mus musculus GN=Sec61a1 PE=2 SV=2;>tr|A2ATT9|A2ATT9_MOUSE Protein transport protein Sec61 subunit alpha isoform 2 OS=Mus musculus GN=Sec61a2 PE=3 SV=1;>sp|Q9JLR1|S61A2_MOUSE
Ywhae	649280	551260	-0.273309	NA	2	0	sp|P62259|1433E_MOUSE;tr|D6REF3|D6REF3_MOUSE;tr|F6WA09|F6WA09_MOUSE	>sp|P62259|1433E_MOUSE 14-3-3 protein epsilon OS=Mus musculus GN=Ywhae PE=1 SV=1;>tr|D6REF3|D6REF3_MOUSE 14-3-3 protein epsilon OS=Mus musculus GN=Ywhae PE=4 SV=1;>tr|F6WA09|F6WA09_MOUSE 14-3-3 protein epsilon (Fragment) OS=Mus musculus GN=Ywhae PE=4 SV=1
Ywhaz	2505100	2195100	-0.227783	NA	1.67	0	sp|P63101|1433Z_MOUSE	>sp|P63101|1433Z_MOUSE 14-3-3 protein zeta/delta OS=Mus musculus GN=Ywhaz PE=1 SV=1
Gng2	1532300	1667200	0.0845272	NA	2.33	0	sp|P63213|GBG2_MOUSE	>sp|P63213|GBG2_MOUSE Guanine nucleotide-binding protein G(I)/G(S)/G(O) subunit gamma-2 OS=Mus musculus GN=Gng2 PE=2 SV=2
Ctsc	520630	367060	-0.541444	NA	8.33	0	sp|P97821|CATC_MOUSE	>sp|P97821|CATC_MOUSE Dipeptidyl peptidase 1 OS=Mus musculus GN=Ctsc PE=2 SV=1
Nme2;Gm20390;Nme1	606150	725590	0.222278	NA	3	0	sp|Q01768|NDKB_MOUSE;tr|E9PZF0|E9PZF0_MOUSE;tr|Q5NC80|Q5NC80_MOUSE;sp|P15532|NDKA_MOUSE	>sp|Q01768|NDKB_MOUSE Nucleoside diphosphate kinase B OS=Mus musculus GN=Nme2 PE=1 SV=1;>tr|E9PZF0|E9PZF0_MOUSE Nucleoside diphosphate kinase OS=Mus musculus GN=Gm20390 PE=3 SV=1;>tr|Q5NC80|Q5NC80_MOUSE Nucleoside diphosphate kinase (Fragment) OS=Mus muscu
Plbd2	99083	86536	-0.232538	NA	1	0	sp|Q3TCN2|PLBL2_MOUSE	>sp|Q3TCN2|PLBL2_MOUSE Putative phospholipase B-like 2 OS=Mus musculus GN=Plbd2 PE=1 SV=2
Irgm1	1746300	1584400	-0.177566	NA	0.67	0	sp|Q60766|IRGM1_MOUSE;tr|Q5NCB5|Q5NCB5_MOUSE	>sp|Q60766|IRGM1_MOUSE Immunity-related GTPase family M protein 1 OS=Mus musculus GN=Irgm1 PE=1 SV=1;>tr|Q5NCB5|Q5NCB5_MOUSE Immunity-related GTPase family M protein 1 (Fragment) OS=Mus musculus GN=Irgm1 PE=1 SV=1
Vdac3	3739500	4462100	0.217676	NA	1.33	0	sp|Q60931|VDAC3_MOUSE;tr|J3QMG3|J3QMG3_MOUSE	>sp|Q60931|VDAC3_MOUSE Voltage-dependent anion-selective channel protein 3 OS=Mus musculus GN=Vdac3 PE=1 SV=1;>tr|J3QMG3|J3QMG3_MOUSE Voltage-dependent anion-selective channel protein 3 OS=Mus musculus GN=Vdac3 PE=1 SV=1
Psap	4836200	6429000	0.373519	NA	2.67	0	tr|E9PZ00|E9PZ00_MOUSE;tr|Q8BFQ1|Q8BFQ1_MOUSE;tr|K3W4L3|K3W4L3_MOUSE;tr|J3QPG5|J3QPG5_MOUSE;sp|Q61207|SAP_MOUSE	>tr|E9PZ00|E9PZ00_MOUSE Sulfated glycoprotein 1 OS=Mus musculus GN=Psap PE=4 SV=1;>tr|Q8BFQ1|Q8BFQ1_MOUSE Prosaposin, isoform CRA_a OS=Mus musculus GN=Psap PE=2 SV=1;>tr|K3W4L3|K3W4L3_MOUSE Sulfated glycoprotein 1 OS=Mus musculus GN=Psap PE=4 SV=1;>tr|J3QP
Lcp1	483860	362060	-0.455562	NA	0.67	0	sp|Q61233|PLSL_MOUSE	>sp|Q61233|PLSL_MOUSE Plastin-2 OS=Mus musculus GN=Lcp1 PE=1 SV=4
Stard3	283820	230050	-0.34023	NA	0.67	0	sp|Q61542|STAR3_MOUSE	>sp|Q61542|STAR3_MOUSE StAR-related lipid transfer protein 3 OS=Mus musculus GN=Stard3 PE=2 SV=1
Gdi2	12987	9963.1	-0.419603	NA	2	0	sp|Q61598|GDIB_MOUSE	>sp|Q61598|GDIB_MOUSE Rab GDP dissociation inhibitor beta OS=Mus musculus GN=Gdi2 PE=1 SV=1
Ttyh3	34746	41864	0.231662	NA	0.67	0	sp|Q6P5F7|TTYH3_MOUSE	>sp|Q6P5F7|TTYH3_MOUSE Protein tweety homolog 3 OS=Mus musculus GN=Ttyh3 PE=1 SV=1
Gns	593480	692020	0.184413	NA	6	0	sp|Q8BFR4|GNS_MOUSE	>sp|Q8BFR4|GNS_MOUSE N-acetylglucosamine-6-sulfatase OS=Mus musculus GN=Gns PE=2 SV=1
Ganab	1851800	2226600	0.228713	NA	0.67	0	sp|Q8BHN3|GANAB_MOUSE	>sp|Q8BHN3|GANAB_MOUSE Neutral alpha-glucosidase AB OS=Mus musculus GN=Ganab PE=1 SV=1
Slc15a3	244980	262230	0.0609675	NA	3.67	0	sp|Q8BPX9|S15A3_MOUSE	>sp|Q8BPX9|S15A3_MOUSE Solute carrier family 15 member 3 OS=Mus musculus GN=Slc15a3 PE=2 SV=1
Atp6v1h	2434600	1785200	-0.4848	NA	2.33	0	sp|Q8BVE3|VATH_MOUSE	>sp|Q8BVE3|VATH_MOUSE V-type proton ATPase subunit H OS=Mus musculus GN=Atp6v1h PE=1 SV=1
Trim14	988780	744200	-0.44716	NA	1	0	sp|Q8BVW3|TRI14_MOUSE	>sp|Q8BVW3|TRI14_MOUSE Tripartite motif-containing protein 14 OS=Mus musculus GN=Trim14 PE=1 SV=2
Nhlrc3	17796	16880	-0.113439	NA	1	0	sp|Q8CCH2|NHLC3_MOUSE	>sp|Q8CCH2|NHLC3_MOUSE NHL repeat-containing protein 3 OS=Mus musculus GN=Nhlrc3 PE=2 SV=1
Spns1	213700	184500	-0.249167	NA	1.33	0	tr|D3YTR6|D3YTR6_MOUSE;sp|Q8R0G7|SPNS1_MOUSE;tr|D3YWA9|D3YWA9_MOUSE;tr|D3YWU4|D3YWU4_MOUSE	>tr|D3YTR6|D3YTR6_MOUSE Protein spinster homolog 1 OS=Mus musculus GN=Spns1 PE=4 SV=1;>sp|Q8R0G7|SPNS1_MOUSE Protein spinster homolog 1 OS=Mus musculus GN=Spns1 PE=2 SV=1;>tr|D3YWA9|D3YWA9_MOUSE Protein spinster homolog 1 OS=Mus musculus GN=Spns1 PE=4 SV=1
Unc93b1	1609500	1169400	-0.498045	NA	4.33	0	sp|Q8VCW4|UN93B_MOUSE;tr|E9PYK0|E9PYK0_MOUSE;tr|E9Q8P6|E9Q8P6_MOUSE	>sp|Q8VCW4|UN93B_MOUSE Protein unc-93 homolog B1 OS=Mus musculus GN=Unc93b1 PE=1 SV=2;>tr|E9PYK0|E9PYK0_MOUSE Protein unc-93 homolog B1 OS=Mus musculus GN=Unc93b1 PE=4 SV=1;>tr|E9Q8P6|E9Q8P6_MOUSE Protein unc-93 homolog B1 OS=Mus musculus GN=Unc93b1 PE=4 S
Pla2g15	126560	119920	-0.11495	NA	2.33	0	sp|Q8VEB4|PAG15_MOUSE	>sp|Q8VEB4|PAG15_MOUSE Group XV phospholipase A2 OS=Mus musculus GN=Pla2g15 PE=1 SV=1
Slc25a3	29041	29107	-0.0339262	NA	0.67	0	sp|Q8VEM8|MPCP_MOUSE;tr|G5E902|G5E902_MOUSE	>sp|Q8VEM8|MPCP_MOUSE Phosphate carrier protein, mitochondrial OS=Mus musculus GN=Slc25a3 PE=1 SV=1;>tr|G5E902|G5E902_MOUSE MCG10343, isoform CRA_b OS=Mus musculus GN=Slc25a3 PE=1 SV=1
Basp1	1614400	1695700	0.0336817	NA	1.33	0	sp|Q91XV3|BASP1_MOUSE	>sp|Q91XV3|BASP1_MOUSE Brain acid soluble protein 1 OS=Mus musculus GN=Basp1 PE=1 SV=3
Scpep1	109240	103610	-0.113539	NA	7	0	sp|Q920A5|RISC_MOUSE	>sp|Q920A5|RISC_MOUSE Retinoid-inducible serine carboxypeptidase OS=Mus musculus GN=Scpep1 PE=2 SV=2
Kdelr2	597860	670070	0.127303	NA	2	0	sp|Q9CQM2|ERD22_MOUSE	>sp|Q9CQM2|ERD22_MOUSE ER lumen protein-retaining receptor 2 OS=Mus musculus GN=Kdelr2 PE=2 SV=1
Arl8b	5302500	4458000	-0.287477	NA	6	0	sp|Q9CQW2|ARL8B_MOUSE	>sp|Q9CQW2|ARL8B_MOUSE ADP-ribosylation factor-like protein 8B OS=Mus musculus GN=Arl8b PE=2 SV=1
Atp6v1g1	164520	119680	-0.496282	NA	1.67	0	sp|Q9CR51|VATG1_MOUSE	>sp|Q9CR51|VATG1_MOUSE V-type proton ATPase subunit G 1 OS=Mus musculus GN=Atp6v1g1 PE=2 SV=3
Manf	20099	21050	0.0294953	NA	0.67	0	tr|F6USD5|F6USD5_MOUSE;tr|F6T4L3|F6T4L3_MOUSE;tr|E0CXA8|E0CXA8_MOUSE;tr|Q80ZP8|Q80ZP8_MOUSE;tr|Q3TMX5|Q3TMX5_MOUSE;sp|Q9CXI5|MANF_MOUSE	>tr|F6USD5|F6USD5_MOUSE Mesencephalic astrocyte-derived neurotrophic factor (Fragment) OS=Mus musculus GN=Manf PE=1 SV=1;>tr|F6T4L3|F6T4L3_MOUSE Mesencephalic astrocyte-derived neurotrophic factor (Fragment) OS=Mus musculus GN=Manf PE=1 SV=1;>tr|E0CXA8|E0C
Abcb6	22252	18966	-0.267721	NA	2.33	0	sp|Q9DC29|ABCB6_MOUSE	>sp|Q9DC29|ABCB6_MOUSE ATP-binding cassette sub-family B member 6, mitochondrial OS=Mus musculus GN=Abcb6 PE=1 SV=1
Pgd	15534	11679	-0.448714	NA	1.33	0	sp|Q9DCD0|6PGD_MOUSE	>sp|Q9DCD0|6PGD_MOUSE 6-phosphogluconate dehydrogenase, decarboxylating OS=Mus musculus GN=Pgd PE=1 SV=3
Dpp7	44697	56097	0.290544	NA	0.67	0	sp|Q9ET22|DPP2_MOUSE	>sp|Q9ET22|DPP2_MOUSE Dipeptidyl peptidase 2 OS=Mus musculus GN=Dpp7 PE=2 SV=2
Glmp;	507510	410150	-0.344486	NA	3.33	0	tr|H9H9R4|H9H9R4_MOUSE;sp|Q9JHJ3|NCUG1_MOUSE;tr|H3BK59|H3BK59_MOUSE;tr|H3BKY1|H3BKY1_MOUSE	>tr|H9H9R4|H9H9R4_MOUSE Protein Glmp OS=Mus musculus GN=Glmp PE=4 SV=1;>sp|Q9JHJ3|NCUG1_MOUSE Lysosomal protein NCU-G1 OS=Mus musculus PE=1 SV=1;>tr|H3BK59|H3BK59_MOUSE Protein Glmp OS=Mus musculus GN=Glmp PE=4 SV=1;>tr|H3BKY1|H3BKY1_MOUSE Protein Glmp OS=
Rhoa;Rhoc	3562400	3282300	-0.155344	NA	1.33	0	sp|Q9QUI0|RHOA_MOUSE;sp|Q62159|RHOC_MOUSE;tr|H3BL56|H3BL56_MOUSE	>sp|Q9QUI0|RHOA_MOUSE Transforming protein RhoA OS=Mus musculus GN=Rhoa PE=1 SV=1;>sp|Q62159|RHOC_MOUSE Rho-related GTP-binding protein RhoC OS=Mus musculus GN=Rhoc PE=1 SV=2;>tr|H3BL56|H3BL56_MOUSE Rho-related GTP-binding protein RhoC OS=Mus musculus GN=R
Naga	225000	214320	-0.10736	NA	1.33	0	sp|Q9QWR8|NAGAB_MOUSE	>sp|Q9QWR8|NAGAB_MOUSE Alpha-N-acetylgalactosaminidase OS=Mus musculus GN=Naga PE=2 SV=2
Pdcd6ip	21639	20623	-0.106581	NA	1	0	sp|Q9WU78|PDC6I_MOUSE	>sp|Q9WU78|PDC6I_MOUSE Programmed cell death 6-interacting protein OS=Mus musculus GN=Pdcd6ip PE=1 SV=3
Asah1	2076600	1485900	-0.520088	NA	5.33	0	sp|Q9WV54|ASAH1_MOUSE	>sp|Q9WV54|ASAH1_MOUSE Acid ceramidase OS=Mus musculus GN=Asah1 PE=1 SV=1
Npc2	627750	647660	0.0078453	NA	6.33	0	sp|Q9Z0J0|NPC2_MOUSE	>sp|Q9Z0J0|NPC2_MOUSE Epididymal secretory protein E1 OS=Mus musculus GN=Npc2 PE=1 SV=1
Rps5	80176	67459	-0.286361	NA	1	0	tr|D3YYM6|D3YYM6_MOUSE;tr|Q91V55|Q91V55_MOUSE;sp|P97461|RS5_MOUSE	>tr|D3YYM6|D3YYM6_MOUSE 40S ribosomal protein S5 (Fragment) OS=Mus musculus GN=Rps5 PE=1 SV=1;>tr|Q91V55|Q91V55_MOUSE 40S ribosomal protein S5 OS=Mus musculus GN=Rps5 PE=1 SV=1;>sp|P97461|RS5_MOUSE 40S ribosomal protein S5 OS=Mus musculus GN=Rps5 PE=1 SV=3
Vdac2	8127200	12359000	0.56753	0.25	2.67	0.67	sp|Q60930|VDAC2_MOUSE;tr|G3UX26|G3UX26_MOUSE;tr|D3YZT5|D3YZT5_MOUSE	>sp|Q60930|VDAC2_MOUSE Voltage-dependent anion-selective channel protein 2 OS=Mus musculus GN=Vdac2 PE=1 SV=2;>tr|G3UX26|G3UX26_MOUSE Voltage-dependent anion-selective channel protein 2 (Fragment) OS=Mus musculus GN=Vdac2 PE=1 SV=1;>tr|D3YZT5|D3YZT5_MOUSE
Slc2a6	8576.9	9951.6	0.177271	0.07	9.33	0.67	tr|A2AR26|A2AR26_MOUSE;tr|Q3UDF0|Q3UDF0_MOUSE	>tr|A2AR26|A2AR26_MOUSE Protein Slc2a6 OS=Mus musculus GN=Slc2a6 PE=1 SV=1;>tr|Q3UDF0|Q3UDF0_MOUSE Protein Slc2a6 OS=Mus musculus GN=Slc2a6 PE=1 SV=1
Tpp1	2698900	2298900	-0.268629	0.13	8	1	sp|O89023|TPP1_MOUSE	>sp|O89023|TPP1_MOUSE Tripeptidyl-peptidase 1 OS=Mus musculus GN=Tpp1 PE=1 SV=2
Msn	19531000	19460000	-0.0424553	0.5	2	1	sp|P26041|MOES_MOUSE	>sp|P26041|MOES_MOUSE Moesin OS=Mus musculus GN=Msn PE=1 SV=3
Tagln2	9969.2	10189	-0.0057384	0.6	1.67	1	sp|Q9WVA4|TAGL2_MOUSE	>sp|Q9WVA4|TAGL2_MOUSE Transgelin-2 OS=Mus musculus GN=Tagln2 PE=1 SV=4
Atp6v1c1	4069400	2947200	-0.502672	0.6	1.67	1	sp|Q9Z1G3|VATC1_MOUSE	>sp|Q9Z1G3|VATC1_MOUSE V-type proton ATPase subunit C 1 OS=Mus musculus GN=Atp6v1c1 PE=1 SV=4
Ppt1	3690500	2508700	-0.594078	0.05	26.67	1.33	sp|O88531|PPT1_MOUSE;tr|B1B0P8|B1B0P8_MOUSE;tr|B1B0P9|B1B0P9_MOUSE	>sp|O88531|PPT1_MOUSE Palmitoyl-protein thioesterase 1 OS=Mus musculus GN=Ppt1 PE=2 SV=2;>tr|B1B0P8|B1B0P8_MOUSE Palmitoyl-protein thioesterase 1 OS=Mus musculus GN=Ppt1 PE=4 SV=1;>tr|B1B0P9|B1B0P9_MOUSE Palmitoyl-protein thioesterase 1 OS=Mus musculus GN=
Fcgr2b;Fcgr2	1062300	1490700	0.451597	0.57	2.33	1.33	tr|E9Q415|E9Q415_MOUSE;sp|P08101|FCGR2_MOUSE	>tr|E9Q415|E9Q415_MOUSE Low affinity immunoglobulin gamma Fc region receptor II OS=Mus musculus GN=Fcgr2b PE=4 SV=1;>sp|P08101|FCGR2_MOUSE Low affinity immunoglobulin gamma Fc region receptor II OS=Mus musculus GN=Fcgr2 PE=1 SV=2
Tlr13	5361700	4139400	-0.41047	0.22	6	1.33	sp|Q6R5N8|TLR13_MOUSE	>sp|Q6R5N8|TLR13_MOUSE Toll-like receptor 13 OS=Mus musculus GN=Tlr13 PE=1 SV=1
H2-D1;H2-L	12379000	15814000	0.316106	1.25	1.33	1.67	sp|P01899|HA11_MOUSE;sp|P01897|HA1L_MOUSE	>sp|P01899|HA11_MOUSE H-2 class I histocompatibility antigen, D-B alpha chain OS=Mus musculus GN=H2-D1 PE=1 SV=2;>sp|P01897|HA1L_MOUSE H-2 class I histocompatibility antigen, L-D alpha chain OS=Mus musculus GN=H2-L PE=1 SV=2
Atp5a1	148060	140940	-0.108302	0.83	2	1.67	tr|D3Z6F5|D3Z6F5_MOUSE;sp|Q03265|ATPA_MOUSE	>tr|D3Z6F5|D3Z6F5_MOUSE ATP synthase subunit alpha OS=Mus musculus GN=Atp5a1 PE=1 SV=1;>sp|Q03265|ATPA_MOUSE ATP synthase subunit alpha, mitochondrial OS=Mus musculus GN=Atp5a1 PE=1 SV=1
Rab35	2240400	1925800	-0.2555	0.56	3	1.67	sp|Q6PHN9|RAB35_MOUSE	>sp|Q6PHN9|RAB35_MOUSE Ras-related protein Rab-35 OS=Mus musculus GN=Rab35 PE=1 SV=1
Rpn2	3324600	4372100	0.357944	0.83	2	1.67	tr|A2ACG7|A2ACG7_MOUSE;sp|Q9DBG6|RPN2_MOUSE	>tr|A2ACG7|A2ACG7_MOUSE Dolichyl-diphosphooligosaccharide--protein glycosyltransferase subunit 2 OS=Mus musculus GN=Rpn2 PE=4 SV=1;>sp|Q9DBG6|RPN2_MOUSE Dolichyl-diphosphooligosaccharide--protein glycosyltransferase subunit 2 OS=Mus musculus GN=Rpn2 PE=2 S
Ctsz	2448900	2540900	0.0160045	0.13	13	1.67	sp|Q9WUU7|CATZ_MOUSE	>sp|Q9WUU7|CATZ_MOUSE Cathepsin Z OS=Mus musculus GN=Ctsz PE=2 SV=1
Eno1	672560	583350	-0.242502	0.3	6.67	2	sp|P17182|ENOA_MOUSE;tr|Q6PHC1|Q6PHC1_MOUSE	>sp|P17182|ENOA_MOUSE Alpha-enolase OS=Mus musculus GN=Eno1 PE=1 SV=3;>tr|Q6PHC1|Q6PHC1_MOUSE Alpha-enolase OS=Mus musculus GN=Eno1 PE=1 SV=1
Hyou1	1579300	1869200	0.205934	3	0.67	2	sp|Q9JKR6|HYOU1_MOUSE	>sp|Q9JKR6|HYOU1_MOUSE Hypoxia up-regulated protein 1 OS=Mus musculus GN=Hyou1 PE=1 SV=1
Gm12728;Ppia	506780	454910	-0.19298	0.39	6	2.33	tr|V9GXC1|V9GXC1_MOUSE;tr|V9GX31|V9GX31_MOUSE;sp|P17742|PPIA_MOUSE	>tr|V9GXC1|V9GXC1_MOUSE Uncharacterized protein OS=Mus musculus GN=Gm12728 PE=3 SV=1;>tr|V9GX31|V9GX31_MOUSE Uncharacterized protein OS=Mus musculus GN=Gm12728 PE=3 SV=1;>sp|P17742|PPIA_MOUSE Peptidyl-prolyl cis-trans isomerase A OS=Mus musculus GN=Ppia PE
Pkm	794600	732260	-0.155074	0.47	5	2.33	sp|P52480|KPYM_MOUSE	>sp|P52480|KPYM_MOUSE Pyruvate kinase PKM OS=Mus musculus GN=Pkm PE=1 SV=4
Hist1h4a	2873400	1658600	-0.829994	1.6	1.67	2.67	sp|P62806|H4_MOUSE	>sp|P62806|H4_MOUSE Histone H4 OS=Mus musculus GN=Hist1h4a PE=1 SV=2
Cfl1	131030	140600	0.0644982	0.53	5	2.67	sp|P18760|COF1_MOUSE;tr|F8WGL3|F8WGL3_MOUSE	>sp|P18760|COF1_MOUSE Cofilin-1 OS=Mus musculus GN=Cfl1 PE=1 SV=3;>tr|F8WGL3|F8WGL3_MOUSE Cofilin-1 OS=Mus musculus GN=Cfl1 PE=1 SV=1
Stx12	615740	610920	-0.048539	2.67	1	2.67	sp|Q9ER00|STX12_MOUSE	>sp|Q9ER00|STX12_MOUSE Syntaxin-12 OS=Mus musculus GN=Stx12 PE=1 SV=1
Sirpa	11705000	11915000	-0.0115472	2.67	1	2.67	tr|Q6P6I8|Q6P6I8_MOUSE	>tr|Q6P6I8|Q6P6I8_MOUSE Signal-regulatory protein alpha OS=Mus musculus GN=Sirpa PE=1 SV=1
Lgals3bp	135400	125070	-0.151693	0.05	57	3	sp|Q07797|LG3BP_MOUSE	>sp|Q07797|LG3BP_MOUSE Galectin-3-binding protein OS=Mus musculus GN=Lgals3bp PE=1 SV=1
Stx7	2909500	2770000	-0.108086	2.5	1.33	3.33	tr|Q8BH40|Q8BH40_MOUSE;sp|O70439|STX7_MOUSE	>tr|Q8BH40|Q8BH40_MOUSE Syntaxin 7 OS=Mus musculus GN=Stx7 PE=1 SV=1;>sp|O70439|STX7_MOUSE Syntaxin-7 OS=Mus musculus GN=Stx7 PE=1 SV=3
Cap1	452100	449690	-0.0449123	0.48	7	3.33	sp|P40124|CAP1_MOUSE	>sp|P40124|CAP1_MOUSE Adenylyl cyclase-associated protein 1 OS=Mus musculus GN=Cap1 PE=1 SV=4
Arf1;Arf3;Arf2	1216000	1192500	-0.0653552	2.5	1.33	3.33	sp|P84078|ARF1_MOUSE;sp|P61205|ARF3_MOUSE;sp|Q8BSL7|ARF2_MOUSE	>sp|P84078|ARF1_MOUSE ADP-ribosylation factor 1 OS=Mus musculus GN=Arf1 PE=1 SV=2;>sp|P61205|ARF3_MOUSE ADP-ribosylation factor 3 OS=Mus musculus GN=Arf3 PE=2 SV=2;>sp|Q8BSL7|ARF2_MOUSE ADP-ribosylation factor 2 OS=Mus musculus GN=Arf2 PE=1 SV=2
Glg1	295020	250940	-0.270672	2	1.67	3.33	tr|F8WHM5|F8WHM5_MOUSE;sp|Q61543|GSLG1_MOUSE	>tr|F8WHM5|F8WHM5_MOUSE Golgi apparatus protein 1 (Fragment) OS=Mus musculus GN=Glg1 PE=4 SV=1;>sp|Q61543|GSLG1_MOUSE Golgi apparatus protein 1 OS=Mus musculus GN=Glg1 PE=1 SV=1
Gnai3	4085400	4827600	0.203628	0.3	11	3.33	sp|Q9DC51|GNAI3_MOUSE	>sp|Q9DC51|GNAI3_MOUSE Guanine nucleotide-binding protein G(k) subunit alpha OS=Mus musculus GN=Gnai3 PE=1 SV=3
Lgals3	3379200	5946700	0.778206	2.75	1.33	3.67	tr|Q8C253|Q8C253_MOUSE;sp|P16110|LEG3_MOUSE	>tr|Q8C253|Q8C253_MOUSE Galectin OS=Mus musculus GN=Lgals3 PE=2 SV=1;>sp|P16110|LEG3_MOUSE Galectin-3 OS=Mus musculus GN=Lgals3 PE=1 SV=3
Prdx1	4309900	2976700	-0.571142	1.38	2.67	3.67	sp|P35700|PRDX1_MOUSE;tr|B1AXW5|B1AXW5_MOUSE;tr|B1AXW6|B1AXW6_MOUSE	>sp|P35700|PRDX1_MOUSE Peroxiredoxin-1 OS=Mus musculus GN=Prdx1 PE=1 SV=1;>tr|B1AXW5|B1AXW5_MOUSE Peroxiredoxin-1 (Fragment) OS=Mus musculus GN=Prdx1 PE=1 SV=3;>tr|B1AXW6|B1AXW6_MOUSE Peroxiredoxin-1 (Fragment) OS=Mus musculus GN=Prdx1 PE=1 SV=1
P4hb	12856000	16385000	0.312733	2.2	1.67	3.67	sp|P09103|PDIA1_MOUSE	>sp|P09103|PDIA1_MOUSE Protein disulfide-isomerase OS=Mus musculus GN=P4hb PE=1 SV=2
Ctsa	291640	270340	-0.146615	0.11	32.67	3.67	sp|P16675|PPGB_MOUSE;tr|G3X8T3|G3X8T3_MOUSE	>sp|P16675|PPGB_MOUSE Lysosomal protective protein OS=Mus musculus GN=Ctsa PE=1 SV=1;>tr|G3X8T3|G3X8T3_MOUSE Carboxypeptidase OS=Mus musculus GN=Ctsa PE=3 SV=1
Atp6v0d1	15054000	11476000	-0.428728	0.35	10.33	3.67	sp|P51863|VA0D1_MOUSE	>sp|P51863|VA0D1_MOUSE V-type proton ATPase subunit d 1 OS=Mus musculus GN=Atp6v0d1 PE=1 SV=2
Tubb5;Tubb4b;Tubb4a;Tubb2b;Tubb2a	161490	162590	-0.0274075	0.92	4	3.67	sp|P99024|TBB5_MOUSE;sp|P68372|TBB4B_MOUSE;sp|Q9D6F9|TBB4A_MOUSE;sp|Q9CWF2|TBB2B_MOUSE;sp|Q7TMM9|TBB2A_MOUSE	>sp|P99024|TBB5_MOUSE Tubulin beta-5 chain OS=Mus musculus GN=Tubb5 PE=1 SV=1;>sp|P68372|TBB4B_MOUSE Tubulin beta-4B chain OS=Mus musculus GN=Tubb4b PE=1 SV=1;>sp|Q9D6F9|TBB4A_MOUSE Tubulin beta-4A chain OS=Mus musculus GN=Tubb4a PE=1 SV=3;>sp|Q9CWF2|TBB2B
Napa	83593	77211	-0.151777	1.1	3.33	3.67	sp|Q9DB05|SNAA_MOUSE	>sp|Q9DB05|SNAA_MOUSE Alpha-soluble NSF attachment protein OS=Mus musculus GN=Napa PE=1 SV=1
Atp6v1b2	10627000	7792200	-0.484833	0.34	11.67	4	sp|P62814|VATB2_MOUSE	>sp|P62814|VATB2_MOUSE V-type proton ATPase subunit B, brain isoform OS=Mus musculus GN=Atp6v1b2 PE=1 SV=1
Acsl4	79980	82044	-0.000442671	1.2	3.33	4	sp|Q9QUJ7|ACSL4_MOUSE	>sp|Q9QUJ7|ACSL4_MOUSE Long-chain-fatty-acid--CoA ligase 4 OS=Mus musculus GN=Acsl4 PE=2 SV=2
Atp6v1e1	3035300	2093200	-0.57333	0.57	7.67	4.33	sp|P50518|VATE1_MOUSE	>sp|P50518|VATE1_MOUSE V-type proton ATPase subunit E 1 OS=Mus musculus GN=Atp6v1e1 PE=1 SV=2
Rab8a	5251600	5078400	-0.0855842	3.25	1.33	4.33	sp|P55258|RAB8A_MOUSE	>sp|P55258|RAB8A_MOUSE Ras-related protein Rab-8A OS=Mus musculus GN=Rab8a PE=1 SV=2
Rab1b	3412600	3968700	0.180594	1.63	2.67	4.33	sp|Q9D1G1|RAB1B_MOUSE	>sp|Q9D1G1|RAB1B_MOUSE Ras-related protein Rab-1B OS=Mus musculus GN=Rab1b PE=1 SV=1
Scamp2	701370	671710	-0.0995384	1.44	3	4.33	sp|Q9ERN0|SCAM2_MOUSE	>sp|Q9ERN0|SCAM2_MOUSE Secretory carrier-associated membrane protein 2 OS=Mus musculus GN=Scamp2 PE=2 SV=1
Canx	8778400	13391000	0.572033	0.93	5	4.67	sp|P35564|CALX_MOUSE	>sp|P35564|CALX_MOUSE Calnexin OS=Mus musculus GN=Canx PE=1 SV=1
Lyz2	1890100	2388700	0.300562	0.37	14.33	5.33	sp|P08905|LYZ2_MOUSE	>sp|P08905|LYZ2_MOUSE Lysozyme C-2 OS=Mus musculus GN=Lyz2 PE=1 SV=2
Atp6v1a	10026000	7588200	-0.439118	0.31	17	5.33	sp|P50516|VATA_MOUSE	>sp|P50516|VATA_MOUSE V-type proton ATPase catalytic subunit A OS=Mus musculus GN=Atp6v1a PE=1 SV=2
Pdia6	2961200	4297400	0.500081	2	2.67	5.33	sp|Q922R8|PDIA6_MOUSE	>sp|Q922R8|PDIA6_MOUSE Protein disulfide-isomerase A6 OS=Mus musculus GN=Pdia6 PE=1 SV=3
Rab2a;Rab2b	5141800	5246900	-0.00800942	1.06	5.33	5.67	sp|P53994|RAB2A_MOUSE;tr|Q3TEG7|Q3TEG7_MOUSE;sp|P59279|RAB2B_MOUSE	>sp|P53994|RAB2A_MOUSE Ras-related protein Rab-2A OS=Mus musculus GN=Rab2a PE=1 SV=1;>tr|Q3TEG7|Q3TEG7_MOUSE Ras-related protein Rab-2B OS=Mus musculus GN=Rab2b PE=2 SV=1;>sp|P59279|RAB2B_MOUSE Ras-related protein Rab-2B OS=Mus musculus GN=Rab2b PE=2 SV=1
Rac1;Rac3	6346500	4996000	-0.382389	1.7	3.33	5.67	sp|P63001|RAC1_MOUSE;tr|Q3TLP8|Q3TLP8_MOUSE;sp|P60764|RAC3_MOUSE	>sp|P63001|RAC1_MOUSE Ras-related C3 botulinum toxin substrate 1 OS=Mus musculus GN=Rac1 PE=1 SV=1;>tr|Q3TLP8|Q3TLP8_MOUSE RAS-related C3 botulinum substrate 1, isoform CRA_a OS=Mus musculus GN=Rac1 PE=2 SV=1;>sp|P60764|RAC3_MOUSE Ras-related C3 botulinum
Tuba1c;Tuba1b;Tuba1a;Tuba4a;Tuba8	434610	426820	-0.0632948	0.9	6.67	6	sp|P68373|TBA1C_MOUSE;sp|P05213|TBA1B_MOUSE;sp|P68369|TBA1A_MOUSE;sp|P68368|TBA4A_MOUSE;sp|Q9JJZ2|TBA8_MOUSE	>sp|P68373|TBA1C_MOUSE Tubulin alpha-1C chain OS=Mus musculus GN=Tuba1c PE=1 SV=1;>sp|P05213|TBA1B_MOUSE Tubulin alpha-1B chain OS=Mus musculus GN=Tuba1b PE=1 SV=2;>sp|P68369|TBA1A_MOUSE Tubulin alpha-1A chain OS=Mus musculus GN=Tuba1a PE=1 SV=1;>sp|P68368
Calr	16743000	25182000	0.551634	1.06	6	6.33	sp|P14211|CALR_MOUSE	>sp|P14211|CALR_MOUSE Calreticulin OS=Mus musculus GN=Calr PE=1 SV=1
Gnb1	6467500	6806700	0.0365462	0.46	13.67	6.33	sp|P62874|GBB1_MOUSE;tr|H3BKR2|H3BKR2_MOUSE	>sp|P62874|GBB1_MOUSE Guanine nucleotide-binding protein G(I)/G(S)/G(T) subunit beta-1 OS=Mus musculus GN=Gnb1 PE=1 SV=3;>tr|H3BKR2|H3BKR2_MOUSE Guanine nucleotide-binding protein G(I)/G(S)/G(T) subunit beta-1 (Fragment) OS=Mus musculus GN=Gnb1 PE=4 SV=3
M6pr	1851000	2033100	0.0981751	1.33	5	6.67	sp|P24668|MPRD_MOUSE	>sp|P24668|MPRD_MOUSE Cation-dependent mannose-6-phosphate receptor OS=Mus musculus GN=M6pr PE=1 SV=1
Cybb	17448000	17936000	0.00259529	3.33	2	6.67	sp|Q61093|CY24B_MOUSE	>sp|Q61093|CY24B_MOUSE Cytochrome b-245 heavy chain OS=Mus musculus GN=Cybb PE=1 SV=1
Anxa5	170820	156570	-0.16287	1.4	5	7	sp|P48036|ANXA5_MOUSE	>sp|P48036|ANXA5_MOUSE Annexin A5 OS=Mus musculus GN=Anxa5 PE=1 SV=1
Ctsb	13589000	11867000	-0.232685	0.26	28.67	7.33	sp|P10605|CATB_MOUSE	>sp|P10605|CATB_MOUSE Cathepsin B OS=Mus musculus GN=Ctsb PE=1 SV=2
Rab5c	8496300	7936500	-0.135533	2.75	2.67	7.33	sp|P35278|RAB5C_MOUSE;tr|Q8C266|Q8C266_MOUSE	>sp|P35278|RAB5C_MOUSE Ras-related protein Rab-5C OS=Mus musculus GN=Rab5c PE=1 SV=2;>tr|Q8C266|Q8C266_MOUSE Ras-related protein Rab-5C OS=Mus musculus GN=Rab5c PE=2 SV=1
Ctsd	30298000	26513000	-0.229724	0.13	59.67	7.67	sp|P18242|CATD_MOUSE;tr|F6Y6L6|F6Y6L6_MOUSE;tr|F8WIR1|F8WIR1_MOUSE	>sp|P18242|CATD_MOUSE Cathepsin D OS=Mus musculus GN=Ctsd PE=1 SV=1;>tr|F6Y6L6|F6Y6L6_MOUSE Cathepsin D (Fragment) OS=Mus musculus GN=Ctsd PE=3 SV=1;>tr|F8WIR1|F8WIR1_MOUSE Cathepsin D OS=Mus musculus GN=Ctsd PE=3 SV=1
Rpl23	1045400	1046400	-0.0358218	2.09	3.67	7.67	sp|P62830|RL23_MOUSE	>sp|P62830|RL23_MOUSE 60S ribosomal protein L23 OS=Mus musculus GN=Rpl23 PE=1 SV=1
Eef1a1;Eef1a2	6207800	6544700	0.0390438	0.92	8.67	8	sp|P10126|EF1A1_MOUSE;tr|D3YZ68|D3YZ68_MOUSE;tr|D3Z3I8|D3Z3I8_MOUSE;sp|P62631|EF1A2_MOUSE	>sp|P10126|EF1A1_MOUSE Elongation factor 1-alpha 1 OS=Mus musculus GN=Eef1a1 PE=1 SV=3;>tr|D3YZ68|D3YZ68_MOUSE Elongation factor 1-alpha 1 (Fragment) OS=Mus musculus GN=Eef1a1 PE=1 SV=1;>tr|D3Z3I8|D3Z3I8_MOUSE Elongation factor 1-alpha 1 (Fragment) OS=Mus
Lamp1	4787600	4488300	-0.130335	0.43	21.67	9.33	sp|P11438|LAMP1_MOUSE	>sp|P11438|LAMP1_MOUSE Lysosome-associated membrane glycoprotein 1 OS=Mus musculus GN=Lamp1 PE=1 SV=2
Gapdh;Gm3839;Gm7293;Gm5069	13963000	3515500	-2.02701	0.49	19.67	9.67	sp|P16858|G3P_MOUSE;tr|S4R1W1|S4R1W1_MOUSE;tr|S4R257|S4R257_MOUSE;tr|D3YYI5|D3YYI5_MOUSE;tr|D3Z0Z9|D3Z0Z9_MOUSE	>sp|P16858|G3P_MOUSE Glyceraldehyde-3-phosphate dehydrogenase OS=Mus musculus GN=Gapdh PE=1 SV=2;>tr|S4R1W1|S4R1W1_MOUSE Glyceraldehyde-3-phosphate dehydrogenase OS=Mus musculus GN=Gm3839 PE=3 SV=1;>tr|S4R257|S4R257_MOUSE Glyceraldehyde-3-phosphate dehydro
Gnb2	17822000	18031000	-0.0203811	0.66	15.67	10.33	sp|P62880|GBB2_MOUSE;tr|E9QKR0|E9QKR0_MOUSE;tr|D3YZX3|D3YZX3_MOUSE;tr|D3Z1M1|D3Z1M1_MOUSE;tr|D3Z1T4|D3Z1T4_MOUSE;tr|E9PWM7|E9PWM7_MOUSE	>sp|P62880|GBB2_MOUSE Guanine nucleotide-binding protein G(I)/G(S)/G(T) subunit beta-2 OS=Mus musculus GN=Gnb2 PE=1 SV=3;>tr|E9QKR0|E9QKR0_MOUSE Guanine nucleotide-binding protein G(I)/G(S)/G(T) subunit beta-2 OS=Mus musculus GN=Gnb2 PE=1 SV=1;>tr|D3YZX3|D
Lnpep	1644200	1720400	0.028157	7.75	1.33	10.33	sp|Q8C129|LCAP_MOUSE	>sp|Q8C129|LCAP_MOUSE Leucyl-cystinyl aminopeptidase OS=Mus musculus GN=Lnpep PE=1 SV=1
Rap1b	18866000	15156000	-0.353101	0.86	12	10.33	sp|Q99JI6|RAP1B_MOUSE	>sp|Q99JI6|RAP1B_MOUSE Ras-related protein Rap-1b OS=Mus musculus GN=Rap1b PE=2 SV=2
Ifitm3;Ifitm2	2428600	1469200	-0.762295	0.45	23.665	11	sp|Q9CQW9|IFM3_MOUSE;sp|Q99J93|IFM2_MOUSE	>sp|Q9CQW9|IFM3_MOUSE Interferon-induced transmembrane protein 3 OS=Mus musculus GN=Ifitm3 PE=1 SV=1;>sp|Q99J93|IFM2_MOUSE Interferon-induced transmembrane protein 2 OS=Mus musculus GN=Ifitm2 PE=1 SV=1
Hsp90b1	16844000	22804000	0.399851	2.06	5.33	11	sp|P08113|ENPL_MOUSE;tr|F7C312|F7C312_MOUSE	>sp|P08113|ENPL_MOUSE Endoplasmin OS=Mus musculus GN=Hsp90b1 PE=1 SV=2;>tr|F7C312|F7C312_MOUSE Endoplasmin (Fragment) OS=Mus musculus GN=Hsp90b1 PE=1 SV=1
Atp1b3	7978800	13525000	0.724184	5.67	2	11.33	sp|P97370|AT1B3_MOUSE	>sp|P97370|AT1B3_MOUSE Sodium/potassium-transporting ATPase subunit beta-3 OS=Mus musculus GN=Atp1b3 PE=1 SV=1
Stom	7817800	5666500	-0.501506	0.35	33.67	11.67	sp|P54116|STOM_MOUSE	>sp|P54116|STOM_MOUSE Erythrocyte band 7 integral membrane protein OS=Mus musculus GN=Stom PE=1 SV=3
Hspa8	13728000	18471000	0.390939	0.32	40.33	13	sp|P63017|HSP7C_MOUSE;tr|Q504P4|Q504P4_MOUSE	>sp|P63017|HSP7C_MOUSE Heat shock cognate 71 kDa protein OS=Mus musculus GN=Hspa8 PE=1 SV=1;>tr|Q504P4|Q504P4_MOUSE Heat shock cognate 71 kDa protein OS=Mus musculus GN=Hspa8 PE=1 SV=1
Mpeg1	2987100	3418800	0.157543	0.28	48	13.67	tr|E9QN37|E9QN37_MOUSE;sp|A1L314|MPEG1_MOUSE	>tr|E9QN37|E9QN37_MOUSE Macrophage-expressed gene 1 protein OS=Mus musculus GN=Mpeg1 PE=4 SV=1;>sp|A1L314|MPEG1_MOUSE Macrophage-expressed gene 1 protein OS=Mus musculus GN=Mpeg1 PE=2 SV=1
Pdia3	19957000	25645000	0.324581	2.19	7	15.33	sp|P27773|PDIA3_MOUSE	>sp|P27773|PDIA3_MOUSE Protein disulfide-isomerase A3 OS=Mus musculus GN=Pdia3 PE=1 SV=2
Hist1h2bp;Hist1h2bk;Hist1h2bb;Hist1h2bf;Hist1h2br;Hist3h2ba;Hist3h2bb;Hist1h2bc;Hist2h2bb;Hist1h2bh;Hist1h2bm;Hist1h2ba;Hist2h2be	2726500	1483200	-0.915538	1.65	10.33	17	sp|Q8CGP2|H2B1P_MOUSE;sp|Q8CGP1|H2B1K_MOUSE;sp|Q64475|H2B1B_MOUSE;sp|P10853|H2B1F_MOUSE;tr|Q8CBB6|Q8CBB6_MOUSE;sp|Q9D2U9|H2B3A_MOUSE;sp|Q8CGP0|H2B3B_MOUSE;sp|Q6ZWY9|H2B1C_MOUSE;sp|Q64525|H2B2B_MOUSE;sp|Q64478|H2B1H_MOUSE;sp|P10854|H2B1M_MOUSE;sp|P70696|H2B1A_MOUSE;sp|Q64524|H2B2E_MOUSE	>sp|Q8CGP2|H2B1P_MOUSE Histone H2B type 1-P OS=Mus musculus GN=Hist1h2bp PE=1 SV=3;>sp|Q8CGP1|H2B1K_MOUSE Histone H2B type 1-K OS=Mus musculus GN=Hist1h2bk PE=1 SV=3;>sp|Q64475|H2B1B_MOUSE Histone H2B type 1-B OS=Mus musculus GN=Hist1h2bb PE=1 SV=3;>sp|P10
haemaglobin;Hba	563360	354500	-0.705473	1.21	14.33	17.33	tr|Q91VB8|Q91VB8_MOUSE;sp|P01942|HBA_MOUSE	>tr|Q91VB8|Q91VB8_MOUSE Alpha globin 1 OS=Mus musculus GN=haemaglobin alpha 1 PE=1 SV=1;>sp|P01942|HBA_MOUSE Hemoglobin subunit alpha OS=Mus musculus GN=Hba PE=1 SV=2
Rab14	7901900	8759500	0.111448	6.11	3	18.33	sp|Q91V41|RAB14_MOUSE;tr|A2AL34|A2AL34_MOUSE	>sp|Q91V41|RAB14_MOUSE Ras-related protein Rab-14 OS=Mus musculus GN=Rab14 PE=1 SV=3;>tr|A2AL34|A2AL34_MOUSE Ras-related protein Rab-14 OS=Mus musculus GN=Rab14 PE=3 SV=1
Tfrc	4081200	6151500	0.554744	6.33	3	19	sp|Q62351|TFR1_MOUSE;tr|Q8C872|Q8C872_MOUSE	>sp|Q62351|TFR1_MOUSE Transferrin receptor protein 1 OS=Mus musculus GN=Tfrc PE=1 SV=1;>tr|Q8C872|Q8C872_MOUSE Transferrin receptor protein 1 OS=Mus musculus GN=Tfrc PE=1 SV=1
Anxa2	17904000	17666000	-0.0565077	1.44	15	21.67	sp|P07356|ANXA2_MOUSE;tr|B0V2N5|B0V2N5_MOUSE;tr|B0V2N7|B0V2N7_MOUSE;tr|B0V2N8|B0V2N8_MOUSE	>sp|P07356|ANXA2_MOUSE Annexin A2 OS=Mus musculus GN=Anxa2 PE=1 SV=2;>tr|B0V2N5|B0V2N5_MOUSE Annexin (Fragment) OS=Mus musculus GN=Anxa2 PE=1 SV=1;>tr|B0V2N7|B0V2N7_MOUSE Annexin (Fragment) OS=Mus musculus GN=Anxa2 PE=1 SV=1;>tr|B0V2N8|B0V2N8_MOUSE Annexin
Slc3a2	17272000	20939000	0.240556	7.33	3	22	sp|P10852|4F2_MOUSE	>sp|P10852|4F2_MOUSE 4F2 cell-surface antigen heavy chain OS=Mus musculus GN=Slc3a2 PE=1 SV=1
Hspa5	17801000	25013000	0.453519	1.11	25	27.67	sp|P20029|GRP78_MOUSE	>sp|P20029|GRP78_MOUSE 78 kDa glucose-regulated protein OS=Mus musculus GN=Hspa5 PE=1 SV=3
Rab7a	21532000	26790000	0.278011	1.18	25.33	30	sp|P51150|RAB7A_MOUSE	>sp|P51150|RAB7A_MOUSE Ras-related protein Rab-7a OS=Mus musculus GN=Rab7a PE=1 SV=2
Alb	90589	87959	-0.0797059	3.28	9.67	31.67	sp|P07724|ALBU_MOUSE	>sp|P07724|ALBU_MOUSE Serum albumin OS=Mus musculus GN=Alb PE=1 SV=3
Actg1;Actb	22574000	28583000	0.303294	0.87	38.33	33.33	sp|P63260|ACTG_MOUSE;sp|P60710|ACTB_MOUSE;tr|E9Q1F2|E9Q1F2_MOUSE;tr|E9Q5F4|E9Q5F4_MOUSE;tr|G3UZ07|G3UZ07_MOUSE	>sp|P63260|ACTG_MOUSE Actin, cytoplasmic 2 OS=Mus musculus GN=Actg1 PE=1 SV=1;>sp|P60710|ACTB_MOUSE Actin, cytoplasmic 1 OS=Mus musculus GN=Actb PE=1 SV=1;>tr|E9Q1F2|E9Q1F2_MOUSE Actin, cytoplasmic 1 OS=Mus musculus GN=Actb PE=3 SV=1;>tr|E9Q5F4|E9Q5F4_MOUS
Atp1a1	19402000	28850000	0.535165	10.82	3.67	39.67	sp|Q8VDN2|AT1A1_MOUSE	>sp|Q8VDN2|AT1A1_MOUSE Sodium/potassium-transporting ATPase subunit alpha-1 OS=Mus musculus GN=Atp1a1 PE=1 SV=1
